# Supplementary material for: Crystal structure of bis­[(acetato-κO)(imidazolidine-2-thione-κS)bis­(tri­phenyl­phosphane-κP)silver(I)] di-μ-imidazol­idine-2-thione-κ4 S:S-bis­[(imidazol­id­ine-2-thione-κS)bis­(tri­phenyl­phosphane-κP)silver(I)] di­acetate aceto­nitrile disolvate tetra­hydrate
Source: Acta Crystallogr E Crystallogr Commun. 2016 Mar 4;72(Pt 4):444–7. doi: 10.1107/S205698901600308X (PMC4910330; doi:10.1107/S205698901600308X)
Supplement: Supplementary file 1 [file e-72-00444-sup1.cif]

##############################################################################
#                                                                            #
# This CIF contains the data in a paper accepted for publication in          #
# Acta Crystallographica Section E. It conforms to the requirements of       #
# Notes for Authors for Acta Crystallographica Section E, and has been       #
# peer reviewed under the auspices of the IUCr Commission on Journals.       #
#                                                                            #
# Full details of the Crystallographic Information File format               #
# are given in the paper "The Crystallographic Information File (CIF):       #
# a New Standard Archive File for Crystallography" by S. R. Hall, F. H.      #
# Allen and I. D. Brown [Acta Cryst. (1991), A47, 655-685].                  #
#                                                                            #
# The current version of the core CIF dictionary is obtainable from          #
# ftp://ftp.iucr.org/pub/cif_core.dic.                                       #
#                                                                            #
# Software is freely available for graphical display of the structure(s)     #
# in this CIF. For information consult the CIF software page                 #
# http://www.iucr.org/resources/cif/software.                                #
#                                                                            #
# This file may be used for bona fide research purposes within the           #
# scientific community so long as proper attribution is given to the journal # 
# article from which it was obtained.                                        #
#                                                                            #
##############################################################################
data_I
_audit_creation_method     'SHELXL-2014/7'
_database_code_depnum_ccdc_archive     'CCDC 1452047'
_chemical_name_systematic
;\
Bis[(acetato-\k<i>O</i>)(imidazolidine-2-thione-\k<i>S</i>)\
bis(triphenylphosphane-\k<i>P</i>)silver(I)]
di-\m-imidazolidine-2-thione-\k^4^<i>S</i>:<i>S</i>-bis[(imidazolidine-2-\
thione-\k<i>S</i>)bis(triphenylphosphane-\k<i>P</i>)silver(I)] diacetate
acetonitrile disolvate tetrahydrate
;
_chemical_name_common     ?
_chemical_formula_moiety
;
C48 H54 Ag2 N8 P2 S4 2+, 2(C2 H3 O2 -), 2(C41 H39 Ag N2 O2 P2 S), 2(C2 H3 N),
4(H2 O)
;
_chemical_formula_sum     'C138 H152 Ag4 N14 O12 P6 S6'
_chemical_formula_iupac
;
[Ag2 (C3 H6 N2 S)4 (C18 H15 P)2] (C2 H3 O2)2,
[Ag (C2 H3 O2) (C3 H6 N2 S) (C18 H15 P)2]2, 2C2 H3 N, 4H2 O
;
_chemical_formula_weight     3008.39
_chemical_melting_point     ?
_shelx_space_group_comment
;
The symmetry employed for this shelxl refinement is uniquely defined
by the following loop, which should always be used as a source of
symmetry information in preference to the above space-group names.
They are only intended as comments.
;
_space_group_crystal_system     triclinic
_space_group_name_H-M_alt     'P -1'
_space_group_name_Hall     '-P 1'
loop_
    _space_group_symop_operation_xyz
    'x, y, z'
    '-x, -y, -z'
_cell_length_a     9.5867(4)
_cell_length_b     16.3018(7)
_cell_length_c     22.8548(10)
_cell_angle_alpha     104.179(2)
_cell_angle_beta     94.449(2)
_cell_angle_gamma     91.992(2)
_cell_volume     3447.2(3)
_cell_formula_units_Z     1
_cell_measurement_reflns_used     9707
_cell_measurement_theta_min     2.3993
_cell_measurement_theta_max     30.5516
_cell_measurement_temperature     100(2)
_exptl_crystal_description     block
_exptl_crystal_colour     colourless
_exptl_crystal_size_max     0.160
_exptl_crystal_size_mid     0.150
_exptl_crystal_size_min     0.130
_exptl_crystal_density_diffrn     1.449
_exptl_crystal_density_meas     ?
_exptl_crystal_density_method     ?
_exptl_crystal_F_000     1548
_exptl_absorpt_coefficient_mu     0.784
_exptl_absorpt_correction_type     multi-scan
_exptl_absorpt_process_details
;
(SADABS; Bruker, 2014)
;
_shelx_estimated_absorpt_T_min     0.885
_shelx_estimated_absorpt_T_max     0.905
_exptl_absorpt_correction_T_min     0.882
_exptl_absorpt_correction_T_max     0.903
_diffrn_ambient_temperature     100(2)
_diffrn_radiation_type     MoK\a
_diffrn_radiation_wavelength     0.71073
_diffrn_radiation_monochromator
                                   'laterally graded multilayer (Goebel) mirror'
_diffrn_measurement_device_type     'Bruker AXS D8 Quest CMOS'
_diffrn_measurement_method     '\w and \f scans'
_diffrn_detector_area_resol_mean     ?
_diffrn_reflns_number     71762
_diffrn_reflns_av_R_equivalents     0.0257
_diffrn_reflns_theta_min     2.249
_diffrn_reflns_theta_max     30.584
_diffrn_reflns_theta_full     25.242
_diffrn_measured_fraction_theta_max     0.988
_diffrn_measured_fraction_theta_full     0.997
_diffrn_reflns_limit_h_min     -13
_diffrn_reflns_limit_h_max     13
_diffrn_reflns_limit_k_min     -23
_diffrn_reflns_limit_k_max     23
_diffrn_reflns_limit_l_min     -32
_diffrn_reflns_limit_l_max     32
_refine_special_details     ?
_reflns_number_total     20957
_reflns_number_gt     18898
_reflns_threshold_expression     'I > 2\s(I)'
_refine_ls_structure_factor_coef     Fsqd
_refine_ls_matrix_type     full
_refine_ls_R_factor_all     0.0483
_refine_ls_R_factor_gt     0.0421
_refine_ls_wR_factor_gt     0.0859
_refine_ls_wR_factor_ref     0.0880
_refine_ls_goodness_of_fit_ref     1.259
_refine_ls_restrained_S_all     1.259
_refine_ls_number_reflns     20957
_refine_ls_number_parameters     826
_refine_ls_number_restraints     6
_refine_ls_hydrogen_treatment     mixed
_refine_ls_weighting_scheme     calc
_refine_ls_weighting_details
              'w=1/[\s^2^(Fo^2^)+(0.0001P)^2^+7.6382P] where P=(Fo^2^+2Fc^2^)/3'
_atom_sites_solution_hydrogens     mixed
_atom_sites_solution_primary     direct
_atom_sites_solution_secondary     difmap
_refine_ls_shift/su_max     0.002
_refine_ls_shift/su_mean     0.000
_refine_diff_density_max     1.054
_refine_diff_density_min     -0.973
_refine_ls_extinction_method     none
_refine_ls_extinction_coef     .
loop_
    _atom_type_symbol
    _atom_type_description
    _atom_type_scat_dispersion_real
    _atom_type_scat_dispersion_imag
    _atom_type_scat_source
    'C' 'C' 0.0033 0.0016
                         'International Tables Vol C Tables 4.2.6.8 and 6.1.1.4'
    'H' 'H' 0.0000 0.0000
                         'International Tables Vol C Tables 4.2.6.8 and 6.1.1.4'
    'N' 'N' 0.0061 0.0033
                         'International Tables Vol C Tables 4.2.6.8 and 6.1.1.4'
    'O' 'O' 0.0106 0.0060
                         'International Tables Vol C Tables 4.2.6.8 and 6.1.1.4'
    'P' 'P' 0.1023 0.0942
                         'International Tables Vol C Tables 4.2.6.8 and 6.1.1.4'
    'S' 'S' 0.1246 0.1234
                         'International Tables Vol C Tables 4.2.6.8 and 6.1.1.4'
    'Ag' 'Ag' -0.8971 1.1015
                         'International Tables Vol C Tables 4.2.6.8 and 6.1.1.4'
_computing_data_collection
;
APEX2 (Bruker, 2014)
;
_computing_cell_refinement
;
SAINT (Bruker, 2014)
;
_computing_data_reduction
;
SAINT (Bruker, 2014)
;
_computing_structure_solution
;
SHELXS97 (Sheldrick, 2008)
;
_computing_structure_refinement
;
SHELXL2014 (Sheldrick, 2015) and
<i>SHELXLE</i> (H\"ubschle <i>et al.</i>,  2011)
;
_computing_molecular_graphics
;
Mercury (Macrae <i>et al.</i>,  2008)
;
_computing_publication_material
;
SHELXL2014 (Sheldrick, 2015) and
publCIF (Westrip, 2010)
;
loop_
    _atom_site_type_symbol
    _atom_site_label
    _atom_site_fract_x
    _atom_site_fract_y
    _atom_site_fract_z
    _atom_site_U_iso_or_equiv
    _atom_site_adp_type
    _atom_site_calc_flag
    _atom_site_occupancy
    _atom_site_disorder_assembly
    _atom_site_disorder_group
    Ag Ag1 0.35807(2) 0.29775(2) 0.13070(2) 0.01524(4) Uani d 1 . .
    Ag Ag2 0.00978(2) 0.12147(2) 0.53974(2) 0.01655(4) Uani d 1 . .
    S S1 0.19225(6) 0.01029(4) 0.50712(3) 0.01504(10) Uani d 1 . .
    S S2 -0.08966(6) 0.20987(4) 0.47189(3) 0.01634(11) Uani d 1 . .
    S S3 0.51845(7) 0.36676(4) 0.07081(3) 0.02254(13) Uani d 1 . .
    P P1 0.05184(6) 0.15244(4) 0.64996(3) 0.01168(10) Uani d 1 . .
    P P2 0.41455(6) 0.32402(4) 0.24144(3) 0.01230(10) Uani d 1 . .
    P P3 0.21550(6) 0.17470(4) 0.07067(3) 0.01362(11) Uani d 1 . .
    N N1 0.3296(2) 0.11367(13) 0.45141(10) 0.0187(4) Uani d 1 . .
    H H1 0.2904 0.1591 0.4711 0.022 Uiso calc 1 . .
    N N2 0.3752(2) -0.01974(14) 0.42198(10) 0.0212(4) Uani d 1 . .
    H H2 0.3663 -0.0748 0.4178 0.025 Uiso calc 1 . .
    N N3 0.0389(2) 0.34962(14) 0.54878(11) 0.0213(4) Uani d 1 . .
    H H3 0.1202 0.3263 0.5496 0.026 Uiso calc 1 . .
    N N4 -0.1850(2) 0.36111(14) 0.52721(11) 0.0237(5) Uani d 1 . .
    H H4 -0.2693 0.3491 0.5081 0.028 Uiso calc 1 . .
    N N5 0.6169(2) 0.53077(15) 0.10791(12) 0.0261(5) Uani d 1 . .
    H H5 0.6987 0.5204 0.0935 0.031 Uiso calc 1 . .
    N N6 0.4141(2) 0.50600(14) 0.13962(11) 0.0218(4) Uani d 1 . .
    H H6 0.3336 0.4795 0.1415 0.026 Uiso calc 1 . .
    C C1 0.3025(2) 0.03624(14) 0.45799(10) 0.0140(4) Uani d 1 . .
    C C2 0.4331(3) 0.11450(16) 0.40730(11) 0.0200(5) Uani d 1 . .
    H H2A 0.5159 0.1527 0.4258 0.024 Uiso calc 1 . .
    H H2B 0.3917 0.1322 0.3716 0.024 Uiso calc 1 . .
    C C3 0.4719(3) 0.02121(17) 0.39010(12) 0.0213(5) Uani d 1 . .
    H H3A 0.4573 -0.0029 0.3458 0.026 Uiso calc 1 . .
    H H3B 0.5706 0.0154 0.4041 0.026 Uiso calc 1 . .
    C C4 -0.0783(2) 0.31014(15) 0.51795(11) 0.0161(4) Uani d 1 . .
    C C5 0.0153(3) 0.43661(19) 0.58100(17) 0.0362(8) Uani d 1 . .
    H H5A 0.0616 0.4782 0.5626 0.043 Uiso calc 1 . .
    H H5B 0.0499 0.4480 0.6243 0.043 Uiso calc 1 . .
    C C6 -0.1436(3) 0.43931(17) 0.57316(14) 0.0265(6) Uani d 1 . .
    H H6A -0.1855 0.4400 0.6115 0.032 Uiso calc 1 . .
    H H6B -0.1717 0.4896 0.5591 0.032 Uiso calc 1 . .
    C C7 0.5159(3) 0.47123(16) 0.10718(12) 0.0190(5) Uani d 1 . .
    N N7 0.2420(3) 0.76608(18) 0.14911(13) 0.0381(6) Uani d 1 . .
    C C8 0.5723(3) 0.61517(18) 0.13593(16) 0.0312(6) Uani d 1 . .
    H H8A 0.5381 0.6447 0.1050 0.037 Uiso calc 1 . .
    H H8B 0.6492 0.6504 0.1629 0.037 Uiso calc 1 . .
    C C9 0.4533(3) 0.59427(17) 0.17195(13) 0.0246(5) Uani d 1 . .
    H H9A 0.4864 0.5991 0.2148 0.030 Uiso calc 1 . .
    H H9B 0.3743 0.6313 0.1701 0.030 Uiso calc 1 . .
    C C11 -0.0123(2) 0.24930(14) 0.69579(10) 0.0142(4) Uani d 1 . .
    C C12 0.0554(3) 0.29479(15) 0.75139(11) 0.0180(4) Uani d 1 . .
    H H12 0.1400 0.2756 0.7666 0.022 Uiso calc 1 . .
    C C13 -0.0003(3) 0.36812(17) 0.78470(12) 0.0232(5) Uani d 1 . .
    H H13 0.0460 0.3985 0.8224 0.028 Uiso calc 1 . .
    C C14 -0.1231(3) 0.39624(17) 0.76243(14) 0.0264(6) Uani d 1 . .
    H H14 -0.1606 0.4464 0.7847 0.032 Uiso calc 1 . .
    C C15 -0.1915(3) 0.35125(17) 0.70770(14) 0.0261(6) Uani d 1 . .
    H H15 -0.2767 0.3703 0.6930 0.031 Uiso calc 1 . .
    C C16 -0.1362(3) 0.27823(16) 0.67406(12) 0.0207(5) Uani d 1 . .
    H H16 -0.1831 0.2482 0.6363 0.025 Uiso calc 1 . .
    C C21 0.2363(2) 0.15765(14) 0.67815(10) 0.0136(4) Uani d 1 . .
    C C22 0.2822(3) 0.13182(16) 0.72991(11) 0.0175(4) Uani d 1 . .
    H H22 0.2181 0.1040 0.7494 0.021 Uiso calc 1 . .
    C C23 0.4223(3) 0.14682(17) 0.75313(12) 0.0222(5) Uani d 1 . .
    H H23 0.4528 0.1304 0.7889 0.027 Uiso calc 1 . .
    C C24 0.5172(3) 0.18550(17) 0.72422(12) 0.0229(5) Uani d 1 . .
    H H24 0.6122 0.1965 0.7405 0.027 Uiso calc 1 . .
    C C25 0.4728(3) 0.20824(17) 0.67126(12) 0.0212(5) Uani d 1 . .
    H H25 0.5384 0.2333 0.6508 0.025 Uiso calc 1 . .
    C C26 0.3329(2) 0.19467(15) 0.64797(11) 0.0170(4) Uani d 1 . .
    H H26 0.3032 0.2104 0.6118 0.020 Uiso calc 1 . .
    C C31 -0.0272(2) 0.06841(14) 0.67890(10) 0.0131(4) Uani d 1 . .
    C C30 0.3989(2) 0.33050(16) 0.51551(11) 0.0175(4) Uani d 1 . .
    C C32 -0.1146(2) 0.08315(16) 0.72606(11) 0.0175(4) Uani d 1 . .
    H H32 -0.1337 0.1395 0.7457 0.021 Uiso calc 1 . .
    C C33 -0.1739(3) 0.01499(18) 0.74438(12) 0.0225(5) Uani d 1 . .
    H H33 -0.2336 0.0251 0.7764 0.027 Uiso calc 1 . .
    C C34 -0.1459(3) -0.06732(18) 0.71596(12) 0.0235(5) Uani d 1 . .
    H H34 -0.1862 -0.1134 0.7287 0.028 Uiso calc 1 . .
    C C35 -0.0590(3) -0.08267(16) 0.66897(12) 0.0218(5) Uani d 1 . .
    H H35 -0.0397 -0.1392 0.6497 0.026 Uiso calc 1 . .
    C C36 -0.0004(3) -0.01517(15) 0.65027(11) 0.0172(4) Uani d 1 . .
    H H36 0.0582 -0.0258 0.6179 0.021 Uiso calc 1 . .
    C C41 0.5210(2) 0.42249(15) 0.27211(10) 0.0145(4) Uani d 1 . .
    C C40 0.3705(3) 0.41859(18) 0.50781(15) 0.0291(6) Uani d 1 . .
    H H40A 0.4002 0.4241 0.4688 0.044 Uiso calc 1 . .
    H H40B 0.4229 0.4611 0.5407 0.044 Uiso calc 1 . .
    H H40C 0.2700 0.4273 0.5089 0.044 Uiso calc 1 . .
    C C42 0.6444(3) 0.43300(16) 0.24514(12) 0.0190(5) Uani d 1 . .
    H H42 0.6721 0.3887 0.2135 0.023 Uiso calc 1 . .
    C C43 0.7267(3) 0.50853(17) 0.26481(13) 0.0232(5) Uani d 1 . .
    H H43 0.8117 0.5149 0.2472 0.028 Uiso calc 1 . .
    C C44 0.6852(3) 0.57443(17) 0.30988(13) 0.0251(5) Uani d 1 . .
    H H44 0.7412 0.6259 0.3229 0.030 Uiso calc 1 . .
    C C45 0.5623(3) 0.56490(16) 0.33580(12) 0.0237(5) Uani d 1 . .
    H H45 0.5330 0.6103 0.3662 0.028 Uiso calc 1 . .
    C C46 0.4808(3) 0.48901(16) 0.31759(11) 0.0195(5) Uani d 1 . .
    H H46 0.3973 0.4826 0.3363 0.023 Uiso calc 1 . .
    C C51 0.5182(2) 0.24246(15) 0.26282(10) 0.0141(4) Uani d 1 . .
    C C50 0.0661(2) 0.41834(15) 0.11199(11) 0.0161(4) Uani d 1 . .
    C C52 0.4795(3) 0.15807(15) 0.23323(11) 0.0171(4) Uani d 1 . .
    H H52 0.4037 0.1458 0.2025 0.021 Uiso calc 1 . .
    C C53 0.5502(3) 0.09187(17) 0.24805(12) 0.0217(5) Uani d 1 . .
    H H53 0.5226 0.0348 0.2277 0.026 Uiso calc 1 . .
    C C54 0.6620(3) 0.10971(17) 0.29293(12) 0.0218(5) Uani d 1 . .
    H H54 0.7109 0.0648 0.3032 0.026 Uiso calc 1 . .
    C C55 0.7016(3) 0.19306(18) 0.32251(12) 0.0227(5) Uani d 1 . .
    H H55 0.7778 0.2050 0.3530 0.027 Uiso calc 1 . .
    C C56 0.6304(3) 0.25949(17) 0.30779(11) 0.0195(5) Uani d 1 . .
    H H56 0.6581 0.3164 0.3283 0.023 Uiso calc 1 . .
    C C61 0.2704(2) 0.33088(14) 0.29028(10) 0.0138(4) Uani d 1 . .
    C C60 -0.0750(3) 0.39096(18) 0.12854(13) 0.0230(5) Uani d 1 . .
    H H60A -0.1242 0.3505 0.0935 0.034 Uiso calc 1 . .
    H H60B -0.1308 0.4406 0.1405 0.034 Uiso calc 1 . .
    H H60C -0.0614 0.3641 0.1624 0.034 Uiso calc 1 . .
    C C62 0.2795(3) 0.30307(16) 0.34366(11) 0.0178(4) Uani d 1 . .
    H H62 0.3643 0.2817 0.3566 0.021 Uiso calc 1 . .
    C C63 0.1651(3) 0.30661(16) 0.37794(11) 0.0193(5) Uani d 1 . .
    H H63 0.1717 0.2873 0.4140 0.023 Uiso calc 1 . .
    C C64 0.0407(3) 0.33849(16) 0.35943(11) 0.0199(5) Uani d 1 . .
    H H64 -0.0376 0.3406 0.3827 0.024 Uiso calc 1 . .
    C C65 0.0315(3) 0.36712(18) 0.30680(12) 0.0223(5) Uani d 1 . .
    H H65 -0.0528 0.3897 0.2945 0.027 Uiso calc 1 . .
    C C66 0.1455(3) 0.36293(17) 0.27185(11) 0.0188(5) Uani d 1 . .
    H H66 0.1382 0.3818 0.2356 0.023 Uiso calc 1 . .
    C C71 0.2823(2) 0.07331(15) 0.07579(10) 0.0159(4) Uani d 1 . .
    C C72 0.4256(3) 0.06359(19) 0.07134(13) 0.0255(5) Uani d 1 . .
    H H72 0.4830 0.1080 0.0640 0.031 Uiso calc 1 . .
    C C73 0.4845(3) -0.0111(2) 0.07757(15) 0.0324(6) Uani d 1 . .
    H H73 0.5818 -0.0176 0.0740 0.039 Uiso calc 1 . .
    C C74 0.4020(3) -0.07579(19) 0.08886(13) 0.0299(6) Uani d 1 . .
    H H74 0.4428 -0.1263 0.0937 0.036 Uiso calc 1 . .
    C C75 0.2597(3) -0.06688(18) 0.09311(13) 0.0283(6) Uani d 1 . .
    H H75 0.2027 -0.1115 0.1004 0.034 Uiso calc 1 . .
    C C76 0.2004(3) 0.00746(17) 0.08673(12) 0.0224(5) Uani d 1 . .
    H H76 0.1028 0.0133 0.0899 0.027 Uiso calc 1 . .
    C C81 0.0388(2) 0.17016(15) 0.09452(11) 0.0161(4) Uani d 1 . .
    C C82 0.0243(3) 0.17916(18) 0.15620(12) 0.0234(5) Uani d 1 . .
    H H82 0.1054 0.1864 0.1840 0.028 Uiso calc 1 . .
    C C83 -0.1077(3) 0.1775(2) 0.17707(13) 0.0307(6) Uani d 1 . .
    H H83 -0.1167 0.1828 0.2189 0.037 Uiso calc 1 . .
    C C84 -0.2265(3) 0.1683(2) 0.13677(14) 0.0336(7) Uani d 1 . .
    H H84 -0.3169 0.1678 0.1510 0.040 Uiso calc 1 . .
    C C85 -0.2131(3) 0.1599(2) 0.07591(14) 0.0320(7) Uani d 1 . .
    H H85 -0.2947 0.1537 0.0485 0.038 Uiso calc 1 . .
    C C86 -0.0806(3) 0.16040(18) 0.05428(12) 0.0238(5) Uani d 1 . .
    H H86 -0.0723 0.1541 0.0123 0.029 Uiso calc 1 . .
    C C91 0.1855(2) 0.16749(15) -0.00985(10) 0.0146(4) Uani d 1 . .
    C C92 0.1600(2) 0.09072(16) -0.05353(11) 0.0168(4) Uani d 1 . .
    H H92 0.1673 0.0387 -0.0421 0.020 Uiso calc 1 . .
    C C93 0.1239(3) 0.09019(18) -0.11384(11) 0.0218(5) Uani d 1 . .
    H H93 0.1083 0.0379 -0.1436 0.026 Uiso calc 1 . .
    C C94 0.1108(3) 0.16631(18) -0.13052(11) 0.0231(5) Uani d 1 . .
    H H94 0.0826 0.1659 -0.1714 0.028 Uiso calc 1 . .
    C C95 0.1388(3) 0.24292(17) -0.08762(12) 0.0224(5) Uani d 1 . .
    H H95 0.1314 0.2948 -0.0993 0.027 Uiso calc 1 . .
    C C96 0.1776(3) 0.24370(16) -0.02761(11) 0.0197(5) Uani d 1 . .
    H H96 0.1989 0.2961 0.0015 0.024 Uiso calc 1 . .
    O O1 0.29782(18) 0.28441(11) 0.52369(8) 0.0178(3) Uani d 1 . .
    O O2 0.52335(19) 0.30909(13) 0.51366(10) 0.0287(4) Uani d 1 . .
    O O4 0.17335(17) 0.40868(11) 0.14454(8) 0.0181(3) Uani d 1 . .
    O O6 0.0685(2) 0.45087(16) 0.06758(10) 0.0339(5) Uani d 1 . .
    O O7 -0.1503(2) 0.54379(13) 0.04566(9) 0.0258(4) Uani d 1 . .
    H H7A -0.088(3) 0.5092(18) 0.0496(16) 0.031 Uiso d 1 . .
    H H7B -0.153(4) 0.543(2) 0.0086(6) 0.031 Uiso d 1 . .
    O O8 0.6376(2) 0.17707(13) 0.54856(9) 0.0254(4) Uani d 1 . .
    H H8C 0.591(3) 0.2133(17) 0.5363(15) 0.030 Uiso d 1 . .
    H H8D 0.699(3) 0.172(2) 0.5241(12) 0.030 Uiso d 1 . .
    C C10 0.2216(3) 0.71407(19) 0.10551(14) 0.0289(6) Uani d 1 . .
    C C20 0.1970(4) 0.6458(2) 0.05039(15) 0.0396(8) Uani d 1 . .
    H H20A 0.1073 0.6525 0.0288 0.059 Uiso calc 1 . .
    H H20B 0.1943 0.5911 0.0610 0.059 Uiso calc 1 . .
    H H20C 0.2728 0.6480 0.0243 0.059 Uiso calc 1 . .
loop_
    _atom_site_aniso_label
    _atom_site_aniso_U_11
    _atom_site_aniso_U_22
    _atom_site_aniso_U_33
    _atom_site_aniso_U_12
    _atom_site_aniso_U_13
    _atom_site_aniso_U_23
    Ag1 0.01534(8) 0.01640(8) 0.01295(8) -0.00237(6) -0.00027(6) 0.00259(6)
    Ag2 0.01955(9) 0.01800(9) 0.01197(8) 0.00333(6) 0.00106(6) 0.00327(6)
    S1 0.0137(2) 0.0150(3) 0.0165(3) -0.00022(19) 0.00441(19) 0.0032(2)
    S2 0.0175(3) 0.0181(3) 0.0138(2) -0.0006(2) -0.0003(2) 0.0055(2)
    S3 0.0233(3) 0.0220(3) 0.0224(3) -0.0022(2) 0.0107(2) 0.0033(2)
    P1 0.0120(2) 0.0129(3) 0.0099(2) 0.00055(19) 0.00173(19) 0.00199(19)
    P2 0.0120(2) 0.0137(3) 0.0110(2) -0.0001(2) 0.00039(19) 0.0031(2)
    P3 0.0127(3) 0.0154(3) 0.0118(2) -0.0029(2) 0.0012(2) 0.0020(2)
    N1 0.0195(10) 0.0164(10) 0.0210(10) 0.0005(8) 0.0085(8) 0.0038(8)
    N2 0.0245(11) 0.0150(10) 0.0255(11) 0.0020(8) 0.0122(9) 0.0045(8)
    N3 0.0115(9) 0.0175(10) 0.0316(12) 0.0023(7) -0.0015(8) 0.0007(9)
    N4 0.0117(9) 0.0199(11) 0.0378(13) 0.0011(8) -0.0014(9) 0.0051(9)
    N5 0.0183(10) 0.0225(11) 0.0388(14) -0.0011(8) 0.0103(9) 0.0081(10)
    N6 0.0159(10) 0.0192(10) 0.0301(12) -0.0022(8) 0.0063(8) 0.0046(9)
    C1 0.0126(10) 0.0140(10) 0.0142(10) -0.0011(8) 0.0010(8) 0.0016(8)
    C2 0.0204(12) 0.0207(12) 0.0191(11) -0.0028(9) 0.0065(9) 0.0042(9)
    C3 0.0200(12) 0.0243(13) 0.0225(12) 0.0031(9) 0.0106(9) 0.0083(10)
    C4 0.0135(10) 0.0167(11) 0.0200(11) -0.0002(8) 0.0024(8) 0.0082(9)
    C5 0.0166(12) 0.0214(14) 0.060(2) 0.0029(10) -0.0037(13) -0.0095(13)
    C6 0.0192(12) 0.0206(13) 0.0376(15) 0.0052(10) 0.0014(11) 0.0032(11)
    C7 0.0157(11) 0.0209(12) 0.0225(12) -0.0014(9) 0.0033(9) 0.0092(9)
    N7 0.0502(17) 0.0299(14) 0.0330(14) 0.0094(12) -0.0059(12) 0.0074(11)
    C8 0.0243(14) 0.0217(13) 0.0487(18) -0.0023(11) 0.0091(12) 0.0094(12)
    C9 0.0216(12) 0.0203(12) 0.0329(14) 0.0025(10) 0.0040(10) 0.0076(11)
    C11 0.0142(10) 0.0136(10) 0.0147(10) -0.0002(8) 0.0034(8) 0.0031(8)
    C12 0.0200(11) 0.0167(11) 0.0165(11) -0.0005(9) 0.0032(9) 0.0023(9)
    C13 0.0264(13) 0.0185(12) 0.0215(12) -0.0042(10) 0.0077(10) -0.0021(9)
    C14 0.0273(13) 0.0164(12) 0.0351(15) 0.0033(10) 0.0168(11) 0.0008(10)
    C15 0.0201(12) 0.0205(13) 0.0388(16) 0.0064(10) 0.0070(11) 0.0072(11)
    C16 0.0172(11) 0.0196(12) 0.0232(12) 0.0030(9) 0.0013(9) 0.0014(9)
    C21 0.0139(10) 0.0128(10) 0.0132(10) 0.0005(8) 0.0019(8) 0.0013(8)
    C22 0.0174(11) 0.0190(11) 0.0166(11) 0.0026(9) 0.0016(8) 0.0052(9)
    C23 0.0210(12) 0.0243(13) 0.0198(12) 0.0059(10) -0.0027(9) 0.0034(10)
    C24 0.0148(11) 0.0221(12) 0.0276(13) 0.0020(9) -0.0006(9) -0.0010(10)
    C25 0.0155(11) 0.0217(12) 0.0246(12) -0.0030(9) 0.0070(9) 0.0011(10)
    C26 0.0160(11) 0.0173(11) 0.0173(11) 0.0002(8) 0.0039(8) 0.0030(9)
    C31 0.0117(9) 0.0152(10) 0.0119(9) -0.0014(8) -0.0009(7) 0.0035(8)
    C30 0.0147(10) 0.0178(11) 0.0203(11) -0.0007(8) -0.0004(8) 0.0059(9)
    C32 0.0165(11) 0.0212(12) 0.0136(10) -0.0009(9) 0.0026(8) 0.0018(9)
    C33 0.0209(12) 0.0299(14) 0.0177(11) -0.0035(10) 0.0045(9) 0.0074(10)
    C34 0.0216(12) 0.0262(13) 0.0251(13) -0.0058(10) -0.0003(10) 0.0127(10)
    C35 0.0236(12) 0.0172(11) 0.0256(13) -0.0007(9) 0.0025(10) 0.0074(10)
    C36 0.0187(11) 0.0166(11) 0.0165(11) 0.0002(9) 0.0040(8) 0.0037(9)
    C41 0.0162(10) 0.0154(10) 0.0121(10) -0.0008(8) -0.0012(8) 0.0049(8)
    C40 0.0271(14) 0.0197(13) 0.0434(17) -0.0021(10) 0.0022(12) 0.0143(12)
    C42 0.0168(11) 0.0184(11) 0.0212(12) -0.0023(9) 0.0027(9) 0.0043(9)
    C43 0.0172(11) 0.0233(13) 0.0299(14) -0.0054(9) 0.0009(10) 0.0093(10)
    C44 0.0254(13) 0.0175(12) 0.0308(14) -0.0034(10) -0.0065(11) 0.0064(10)
    C45 0.0304(14) 0.0160(11) 0.0213(12) -0.0001(10) -0.0025(10) -0.0004(9)
    C46 0.0209(12) 0.0199(12) 0.0167(11) 0.0019(9) 0.0022(9) 0.0023(9)
    C51 0.0137(10) 0.0167(10) 0.0130(10) 0.0006(8) 0.0032(8) 0.0054(8)
    C50 0.0168(11) 0.0163(11) 0.0160(10) 0.0029(8) 0.0036(8) 0.0047(8)
    C52 0.0169(11) 0.0180(11) 0.0168(11) 0.0002(8) 0.0032(8) 0.0049(9)
    C53 0.0241(12) 0.0178(12) 0.0237(12) 0.0023(9) 0.0053(10) 0.0051(9)
    C54 0.0200(12) 0.0257(13) 0.0245(12) 0.0067(10) 0.0070(9) 0.0133(10)
    C55 0.0176(11) 0.0305(14) 0.0226(12) 0.0019(10) -0.0022(9) 0.0124(10)
    C56 0.0170(11) 0.0210(12) 0.0199(11) -0.0007(9) -0.0020(9) 0.0054(9)
    C61 0.0127(10) 0.0148(10) 0.0131(10) -0.0015(8) 0.0015(8) 0.0022(8)
    C60 0.0142(11) 0.0269(13) 0.0304(14) 0.0000(9) 0.0018(9) 0.0122(11)
    C62 0.0189(11) 0.0210(12) 0.0145(10) 0.0020(9) 0.0016(8) 0.0062(9)
    C63 0.0240(12) 0.0194(11) 0.0159(11) -0.0015(9) 0.0045(9) 0.0069(9)
    C64 0.0177(11) 0.0216(12) 0.0200(11) -0.0020(9) 0.0070(9) 0.0031(9)
    C65 0.0165(11) 0.0315(14) 0.0214(12) 0.0062(10) 0.0049(9) 0.0093(10)
    C66 0.0158(11) 0.0267(13) 0.0163(11) 0.0034(9) 0.0031(8) 0.0096(9)
    C71 0.0153(10) 0.0197(11) 0.0120(10) -0.0001(8) 0.0003(8) 0.0031(8)
    C72 0.0166(12) 0.0298(14) 0.0309(14) 0.0018(10) 0.0053(10) 0.0082(11)
    C73 0.0232(14) 0.0375(17) 0.0369(16) 0.0122(12) 0.0029(12) 0.0085(13)
    C74 0.0380(16) 0.0276(14) 0.0237(13) 0.0110(12) -0.0027(11) 0.0059(11)
    C75 0.0359(15) 0.0226(13) 0.0267(14) 0.0001(11) -0.0005(11) 0.0080(11)
    C76 0.0211(12) 0.0211(12) 0.0245(13) -0.0007(9) 0.0012(10) 0.0050(10)
    C81 0.0155(10) 0.0158(11) 0.0163(10) -0.0026(8) 0.0044(8) 0.0024(8)
    C82 0.0228(12) 0.0295(14) 0.0182(12) -0.0027(10) 0.0054(9) 0.0058(10)
    C83 0.0321(15) 0.0379(16) 0.0224(13) -0.0029(12) 0.0153(11) 0.0046(12)
    C84 0.0222(13) 0.0395(17) 0.0350(16) -0.0066(12) 0.0158(12) -0.0014(13)
    C85 0.0150(12) 0.0482(19) 0.0289(14) -0.0052(12) 0.0057(10) 0.0020(13)
    C86 0.0155(11) 0.0340(15) 0.0197(12) -0.0047(10) 0.0042(9) 0.0024(10)
    C91 0.0106(9) 0.0182(11) 0.0142(10) -0.0019(8) 0.0015(8) 0.0030(8)
    C92 0.0158(10) 0.0185(11) 0.0156(10) -0.0012(8) 0.0038(8) 0.0025(8)
    C93 0.0214(12) 0.0270(13) 0.0145(11) -0.0012(10) 0.0035(9) 0.0001(9)
    C94 0.0211(12) 0.0337(14) 0.0141(11) -0.0007(10) 0.0019(9) 0.0057(10)
    C95 0.0247(13) 0.0245(13) 0.0197(12) 0.0006(10) 0.0022(9) 0.0088(10)
    C96 0.0209(12) 0.0191(12) 0.0188(11) -0.0010(9) 0.0028(9) 0.0039(9)
    O1 0.0140(8) 0.0153(8) 0.0240(9) -0.0006(6) 0.0032(6) 0.0045(7)
    O2 0.0113(8) 0.0303(11) 0.0466(13) 0.0004(7) 0.0039(8) 0.0133(9)
    O4 0.0128(8) 0.0234(9) 0.0193(8) 0.0024(6) 0.0015(6) 0.0075(7)
    O6 0.0216(10) 0.0611(15) 0.0306(11) 0.0087(10) 0.0066(8) 0.0312(11)
    O7 0.0241(10) 0.0294(10) 0.0280(10) 0.0050(8) 0.0099(8) 0.0124(8)
    O8 0.0221(9) 0.0290(10) 0.0298(10) 0.0070(8) 0.0111(8) 0.0126(8)
    C10 0.0291(14) 0.0287(15) 0.0308(15) 0.0032(11) 0.0002(11) 0.0117(12)
    C20 0.0369(17) 0.0422(19) 0.0332(17) -0.0070(14) 0.0029(13) -0.0016(14)
_geom_special_details
;
 All esds (except the esd in the dihedral angle between two l.s. planes)
 are estimated using the full covariance matrix.  The cell esds are taken
 into account individually in the estimation of esds in distances, angles
 and torsion angles; correlations between esds in cell parameters are only
 used when they are defined by crystal symmetry.  An approximate (isotropic)
 treatment of cell esds is used for estimating esds involving l.s. planes.
;
loop_
    _geom_bond_atom_site_label_1
    _geom_bond_atom_site_label_2
    _geom_bond_site_symmetry_2
    _geom_bond_distance
    _geom_bond_publ_flag
    Ag1 P3 . 2.4381(6) ?
    Ag1 P2 . 2.4744(6) ?
    Ag1 S3 . 2.5424(7) ?
    Ag1 O4 . 2.5564(17) ?
    Ag2 P1 . 2.4431(6) ?
    Ag2 S2 . 2.5200(6) ?
    Ag2 S1 . 2.5810(6) ?
    Ag2 S1 2_556 2.7883(6) ?
    S1 C1 . 1.715(2) ?
    S1 Ag2 2_556 2.7883(6) ?
    S2 C4 . 1.708(3) ?
    S3 C7 . 1.704(3) ?
    P1 C11 . 1.824(2) ?
    P1 C21 . 1.826(2) ?
    P1 C31 . 1.827(2) ?
    P2 C51 . 1.824(2) ?
    P2 C41 . 1.826(2) ?
    P2 C61 . 1.832(2) ?
    P3 C91 . 1.814(2) ?
    P3 C71 . 1.820(3) ?
    P3 C81 . 1.824(2) ?
    N1 C1 . 1.327(3) ?
    N1 C2 . 1.470(3) ?
    N1 H1 . 0.8800 ?
    N2 C1 . 1.327(3) ?
    N2 C3 . 1.462(3) ?
    N2 H2 . 0.8800 ?
    N3 C4 . 1.333(3) ?
    N3 C5 . 1.463(3) ?
    N3 H3 . 0.8800 ?
    N4 C4 . 1.337(3) ?
    N4 C6 . 1.460(4) ?
    N4 H4 . 0.8800 ?
    N5 C7 . 1.343(3) ?
    N5 C8 . 1.462(4) ?
    N5 H5 . 0.8800 ?
    N6 C7 . 1.330(3) ?
    N6 C9 . 1.468(3) ?
    N6 H6 . 0.8800 ?
    C2 C3 . 1.541(4) ?
    C2 H2A . 0.9900 ?
    C2 H2B . 0.9900 ?
    C3 H3A . 0.9900 ?
    C3 H3B . 0.9900 ?
    C5 C6 . 1.523(4) ?
    C5 H5A . 0.9900 ?
    C5 H5B . 0.9900 ?
    C6 H6A . 0.9900 ?
    C6 H6B . 0.9900 ?
    N7 C10 . 1.138(4) ?
    C8 C9 . 1.533(4) ?
    C8 H8A . 0.9900 ?
    C8 H8B . 0.9900 ?
    C9 H9A . 0.9900 ?
    C9 H9B . 0.9900 ?
    C11 C16 . 1.394(3) ?
    C11 C12 . 1.401(3) ?
    C12 C13 . 1.398(3) ?
    C12 H12 . 0.9500 ?
    C13 C14 . 1.384(4) ?
    C13 H13 . 0.9500 ?
    C14 C15 . 1.386(4) ?
    C14 H14 . 0.9500 ?
    C15 C16 . 1.396(4) ?
    C15 H15 . 0.9500 ?
    C16 H16 . 0.9500 ?
    C21 C22 . 1.395(3) ?
    C21 C26 . 1.400(3) ?
    C22 C23 . 1.396(3) ?
    C22 H22 . 0.9500 ?
    C23 C24 . 1.385(4) ?
    C23 H23 . 0.9500 ?
    C24 C25 . 1.391(4) ?
    C24 H24 . 0.9500 ?
    C25 C26 . 1.394(3) ?
    C25 H25 . 0.9500 ?
    C26 H26 . 0.9500 ?
    C31 C32 . 1.396(3) ?
    C31 C36 . 1.402(3) ?
    C30 O2 . 1.255(3) ?
    C30 O1 . 1.259(3) ?
    C30 C40 . 1.520(4) ?
    C32 C33 . 1.398(4) ?
    C32 H32 . 0.9500 ?
    C33 C34 . 1.385(4) ?
    C33 H33 . 0.9500 ?
    C34 C35 . 1.390(4) ?
    C34 H34 . 0.9500 ?
    C35 C36 . 1.391(3) ?
    C35 H35 . 0.9500 ?
    C36 H36 . 0.9500 ?
    C41 C46 . 1.394(3) ?
    C41 C42 . 1.400(3) ?
    C40 H40A . 0.9800 ?
    C40 H40B . 0.9800 ?
    C40 H40C . 0.9800 ?
    C42 C43 . 1.395(3) ?
    C42 H42 . 0.9500 ?
    C43 C44 . 1.387(4) ?
    C43 H43 . 0.9500 ?
    C44 C45 . 1.380(4) ?
    C44 H44 . 0.9500 ?
    C45 C46 . 1.395(4) ?
    C45 H45 . 0.9500 ?
    C46 H46 . 0.9500 ?
    C51 C52 . 1.399(3) ?
    C51 C56 . 1.399(3) ?
    C50 O6 . 1.256(3) ?
    C50 O4 . 1.259(3) ?
    C50 C60 . 1.514(3) ?
    C52 C53 . 1.390(3) ?
    C52 H52 . 0.9500 ?
    C53 C54 . 1.395(4) ?
    C53 H53 . 0.9500 ?
    C54 C55 . 1.386(4) ?
    C54 H54 . 0.9500 ?
    C55 C56 . 1.395(4) ?
    C55 H55 . 0.9500 ?
    C56 H56 . 0.9500 ?
    C61 C66 . 1.399(3) ?
    C61 C62 . 1.399(3) ?
    C60 H60A . 0.9800 ?
    C60 H60B . 0.9800 ?
    C60 H60C . 0.9800 ?
    C62 C63 . 1.392(3) ?
    C62 H62 . 0.9500 ?
    C63 C64 . 1.394(4) ?
    C63 H63 . 0.9500 ?
    C64 C65 . 1.391(4) ?
    C64 H64 . 0.9500 ?
    C65 C66 . 1.397(3) ?
    C65 H65 . 0.9500 ?
    C66 H66 . 0.9500 ?
    C71 C76 . 1.391(3) ?
    C71 C72 . 1.397(3) ?
    C72 C73 . 1.394(4) ?
    C72 H72 . 0.9500 ?
    C73 C74 . 1.382(5) ?
    C73 H73 . 0.9500 ?
    C74 C75 . 1.385(4) ?
    C74 H74 . 0.9500 ?
    C75 C76 . 1.391(4) ?
    C75 H75 . 0.9500 ?
    C76 H76 . 0.9500 ?
    C81 C86 . 1.391(3) ?
    C81 C82 . 1.400(3) ?
    C82 C83 . 1.388(4) ?
    C82 H82 . 0.9500 ?
    C83 C84 . 1.387(5) ?
    C83 H83 . 0.9500 ?
    C84 C85 . 1.380(4) ?
    C84 H84 . 0.9500 ?
    C85 C86 . 1.398(4) ?
    C85 H85 . 0.9500 ?
    C86 H86 . 0.9500 ?
    C91 C92 . 1.397(3) ?
    C91 C96 . 1.401(3) ?
    C92 C93 . 1.393(3) ?
    C92 H92 . 0.9500 ?
    C93 C94 . 1.391(4) ?
    C93 H93 . 0.9500 ?
    C94 C95 . 1.389(4) ?
    C94 H94 . 0.9500 ?
    C95 C96 . 1.390(3) ?
    C95 H95 . 0.9500 ?
    C96 H96 . 0.9500 ?
    O7 H7A . 0.848(10) ?
    O7 H7B . 0.844(10) ?
    O8 H8C . 0.842(10) ?
    O8 H8D . 0.837(10) ?
    C10 C20 . 1.459(4) ?
    C20 H20A . 0.9800 ?
    C20 H20B . 0.9800 ?
    C20 H20C . 0.9800 ?
loop_
    _geom_angle_atom_site_label_1
    _geom_angle_atom_site_label_2
    _geom_angle_atom_site_label_3
    _geom_angle_site_symmetry_1
    _geom_angle_site_symmetry_3
    _geom_angle
    _geom_angle_publ_flag
    P3 Ag1 P2 . . 123.16(2) ?
    P3 Ag1 S3 . . 114.75(2) ?
    P2 Ag1 S3 . . 118.40(2) ?
    P3 Ag1 O4 . . 99.89(4) ?
    P2 Ag1 O4 . . 91.92(4) ?
    S3 Ag1 O4 . . 97.56(4) ?
    P1 Ag2 S2 . . 130.88(2) ?
    P1 Ag2 S1 . . 100.98(2) ?
    S2 Ag2 S1 . . 122.99(2) ?
    P1 Ag2 S1 . 2_556 112.706(19) ?
    S2 Ag2 S1 . 2_556 92.547(19) ?
    S1 Ag2 S1 . 2_556 86.195(19) ?
    C1 S1 Ag2 . . 113.31(8) ?
    C1 S1 Ag2 . 2_556 117.47(8) ?
    Ag2 S1 Ag2 . 2_556 93.806(19) ?
    C4 S2 Ag2 . . 103.55(8) ?
    C7 S3 Ag1 . . 101.86(9) ?
    C11 P1 C21 . . 103.14(10) ?
    C11 P1 C31 . . 103.96(10) ?
    C21 P1 C31 . . 103.77(10) ?
    C11 P1 Ag2 . . 119.00(8) ?
    C21 P1 Ag2 . . 114.48(8) ?
    C31 P1 Ag2 . . 110.90(7) ?
    C51 P2 C41 . . 104.65(11) ?
    C51 P2 C61 . . 102.56(10) ?
    C41 P2 C61 . . 104.66(11) ?
    C51 P2 Ag1 . . 113.13(8) ?
    C41 P2 Ag1 . . 111.70(7) ?
    C61 P2 Ag1 . . 118.76(7) ?
    C91 P3 C71 . . 105.22(11) ?
    C91 P3 C81 . . 103.32(11) ?
    C71 P3 C81 . . 103.63(11) ?
    C91 P3 Ag1 . . 116.27(8) ?
    C71 P3 Ag1 . . 114.34(8) ?
    C81 P3 Ag1 . . 112.68(8) ?
    C1 N1 C2 . . 111.9(2) ?
    C1 N1 H1 . . 124.0 ?
    C2 N1 H1 . . 124.0 ?
    C1 N2 C3 . . 111.8(2) ?
    C1 N2 H2 . . 124.1 ?
    C3 N2 H2 . . 124.1 ?
    C4 N3 C5 . . 111.5(2) ?
    C4 N3 H3 . . 124.3 ?
    C5 N3 H3 . . 124.3 ?
    C4 N4 C6 . . 111.2(2) ?
    C4 N4 H4 . . 124.4 ?
    C6 N4 H4 . . 124.4 ?
    C7 N5 C8 . . 110.7(2) ?
    C7 N5 H5 . . 124.6 ?
    C8 N5 H5 . . 124.6 ?
    C7 N6 C9 . . 111.3(2) ?
    C7 N6 H6 . . 124.4 ?
    C9 N6 H6 . . 124.4 ?
    N1 C1 N2 . . 110.7(2) ?
    N1 C1 S1 . . 125.64(18) ?
    N2 C1 S1 . . 123.62(18) ?
    N1 C2 C3 . . 102.27(19) ?
    N1 C2 H2A . . 111.3 ?
    C3 C2 H2A . . 111.3 ?
    N1 C2 H2B . . 111.3 ?
    C3 C2 H2B . . 111.3 ?
    H2A C2 H2B . . 109.2 ?
    N2 C3 C2 . . 102.88(19) ?
    N2 C3 H3A . . 111.2 ?
    C2 C3 H3A . . 111.2 ?
    N2 C3 H3B . . 111.2 ?
    C2 C3 H3B . . 111.2 ?
    H3A C3 H3B . . 109.1 ?
    N3 C4 N4 . . 110.2(2) ?
    N3 C4 S2 . . 124.90(19) ?
    N4 C4 S2 . . 124.93(19) ?
    N3 C5 C6 . . 102.7(2) ?
    N3 C5 H5A . . 111.2 ?
    C6 C5 H5A . . 111.2 ?
    N3 C5 H5B . . 111.2 ?
    C6 C5 H5B . . 111.2 ?
    H5A C5 H5B . . 109.1 ?
    N4 C6 C5 . . 102.9(2) ?
    N4 C6 H6A . . 111.2 ?
    C5 C6 H6A . . 111.2 ?
    N4 C6 H6B . . 111.2 ?
    C5 C6 H6B . . 111.2 ?
    H6A C6 H6B . . 109.1 ?
    N6 C7 N5 . . 109.7(2) ?
    N6 C7 S3 . . 125.12(19) ?
    N5 C7 S3 . . 125.2(2) ?
    N5 C8 C9 . . 101.7(2) ?
    N5 C8 H8A . . 111.4 ?
    C9 C8 H8A . . 111.4 ?
    N5 C8 H8B . . 111.4 ?
    C9 C8 H8B . . 111.4 ?
    H8A C8 H8B . . 109.3 ?
    N6 C9 C8 . . 101.2(2) ?
    N6 C9 H9A . . 111.5 ?
    C8 C9 H9A . . 111.5 ?
    N6 C9 H9B . . 111.5 ?
    C8 C9 H9B . . 111.5 ?
    H9A C9 H9B . . 109.4 ?
    C16 C11 C12 . . 119.0(2) ?
    C16 C11 P1 . . 117.51(18) ?
    C12 C11 P1 . . 123.49(18) ?
    C13 C12 C11 . . 120.6(2) ?
    C13 C12 H12 . . 119.7 ?
    C11 C12 H12 . . 119.7 ?
    C14 C13 C12 . . 119.7(2) ?
    C14 C13 H13 . . 120.2 ?
    C12 C13 H13 . . 120.2 ?
    C13 C14 C15 . . 120.1(2) ?
    C13 C14 H14 . . 120.0 ?
    C15 C14 H14 . . 120.0 ?
    C14 C15 C16 . . 120.5(3) ?
    C14 C15 H15 . . 119.7 ?
    C16 C15 H15 . . 119.7 ?
    C11 C16 C15 . . 120.0(2) ?
    C11 C16 H16 . . 120.0 ?
    C15 C16 H16 . . 120.0 ?
    C22 C21 C26 . . 119.6(2) ?
    C22 C21 P1 . . 122.98(18) ?
    C26 C21 P1 . . 117.27(17) ?
    C21 C22 C23 . . 120.0(2) ?
    C21 C22 H22 . . 120.0 ?
    C23 C22 H22 . . 120.0 ?
    C24 C23 C22 . . 120.4(2) ?
    C24 C23 H23 . . 119.8 ?
    C22 C23 H23 . . 119.8 ?
    C23 C24 C25 . . 119.7(2) ?
    C23 C24 H24 . . 120.2 ?
    C25 C24 H24 . . 120.2 ?
    C24 C25 C26 . . 120.6(2) ?
    C24 C25 H25 . . 119.7 ?
    C26 C25 H25 . . 119.7 ?
    C25 C26 C21 . . 119.6(2) ?
    C25 C26 H26 . . 120.2 ?
    C21 C26 H26 . . 120.2 ?
    C32 C31 C36 . . 119.2(2) ?
    C32 C31 P1 . . 123.68(18) ?
    C36 C31 P1 . . 117.06(17) ?
    O2 C30 O1 . . 124.5(2) ?
    O2 C30 C40 . . 117.0(2) ?
    O1 C30 C40 . . 118.5(2) ?
    C31 C32 C33 . . 120.0(2) ?
    C31 C32 H32 . . 120.0 ?
    C33 C32 H32 . . 120.0 ?
    C34 C33 C32 . . 120.2(2) ?
    C34 C33 H33 . . 119.9 ?
    C32 C33 H33 . . 119.9 ?
    C33 C34 C35 . . 120.2(2) ?
    C33 C34 H34 . . 119.9 ?
    C35 C34 H34 . . 119.9 ?
    C34 C35 C36 . . 119.9(2) ?
    C34 C35 H35 . . 120.1 ?
    C36 C35 H35 . . 120.1 ?
    C35 C36 C31 . . 120.4(2) ?
    C35 C36 H36 . . 119.8 ?
    C31 C36 H36 . . 119.8 ?
    C46 C41 C42 . . 119.1(2) ?
    C46 C41 P2 . . 123.41(19) ?
    C42 C41 P2 . . 117.39(18) ?
    C30 C40 H40A . . 109.5 ?
    C30 C40 H40B . . 109.5 ?
    H40A C40 H40B . . 109.5 ?
    C30 C40 H40C . . 109.5 ?
    H40A C40 H40C . . 109.5 ?
    H40B C40 H40C . . 109.5 ?
    C43 C42 C41 . . 119.9(2) ?
    C43 C42 H42 . . 120.0 ?
    C41 C42 H42 . . 120.0 ?
    C44 C43 C42 . . 120.5(2) ?
    C44 C43 H43 . . 119.8 ?
    C42 C43 H43 . . 119.8 ?
    C45 C44 C43 . . 119.7(2) ?
    C45 C44 H44 . . 120.1 ?
    C43 C44 H44 . . 120.1 ?
    C44 C45 C46 . . 120.4(2) ?
    C44 C45 H45 . . 119.8 ?
    C46 C45 H45 . . 119.8 ?
    C41 C46 C45 . . 120.4(2) ?
    C41 C46 H46 . . 119.8 ?
    C45 C46 H46 . . 119.8 ?
    C52 C51 C56 . . 118.8(2) ?
    C52 C51 P2 . . 117.31(17) ?
    C56 C51 P2 . . 123.89(19) ?
    O6 C50 O4 . . 124.2(2) ?
    O6 C50 C60 . . 118.0(2) ?
    O4 C50 C60 . . 117.7(2) ?
    C53 C52 C51 . . 121.0(2) ?
    C53 C52 H52 . . 119.5 ?
    C51 C52 H52 . . 119.5 ?
    C52 C53 C54 . . 119.6(2) ?
    C52 C53 H53 . . 120.2 ?
    C54 C53 H53 . . 120.2 ?
    C55 C54 C53 . . 120.0(2) ?
    C55 C54 H54 . . 120.0 ?
    C53 C54 H54 . . 120.0 ?
    C54 C55 C56 . . 120.5(2) ?
    C54 C55 H55 . . 119.8 ?
    C56 C55 H55 . . 119.8 ?
    C55 C56 C51 . . 120.2(2) ?
    C55 C56 H56 . . 119.9 ?
    C51 C56 H56 . . 119.9 ?
    C66 C61 C62 . . 119.4(2) ?
    C66 C61 P2 . . 117.91(17) ?
    C62 C61 P2 . . 122.62(18) ?
    C50 C60 H60A . . 109.5 ?
    C50 C60 H60B . . 109.5 ?
    H60A C60 H60B . . 109.5 ?
    C50 C60 H60C . . 109.5 ?
    H60A C60 H60C . . 109.5 ?
    H60B C60 H60C . . 109.5 ?
    C63 C62 C61 . . 120.4(2) ?
    C63 C62 H62 . . 119.8 ?
    C61 C62 H62 . . 119.8 ?
    C62 C63 C64 . . 120.1(2) ?
    C62 C63 H63 . . 120.0 ?
    C64 C63 H63 . . 120.0 ?
    C65 C64 C63 . . 119.9(2) ?
    C65 C64 H64 . . 120.1 ?
    C63 C64 H64 . . 120.1 ?
    C64 C65 C66 . . 120.4(2) ?
    C64 C65 H65 . . 119.8 ?
    C66 C65 H65 . . 119.8 ?
    C65 C66 C61 . . 119.9(2) ?
    C65 C66 H66 . . 120.1 ?
    C61 C66 H66 . . 120.1 ?
    C76 C71 C72 . . 118.8(2) ?
    C76 C71 P3 . . 123.77(19) ?
    C72 C71 P3 . . 117.33(19) ?
    C73 C72 C71 . . 120.2(3) ?
    C73 C72 H72 . . 119.9 ?
    C71 C72 H72 . . 119.9 ?
    C74 C73 C72 . . 120.3(3) ?
    C74 C73 H73 . . 119.8 ?
    C72 C73 H73 . . 119.8 ?
    C73 C74 C75 . . 119.9(3) ?
    C73 C74 H74 . . 120.1 ?
    C75 C74 H74 . . 120.1 ?
    C74 C75 C76 . . 120.0(3) ?
    C74 C75 H75 . . 120.0 ?
    C76 C75 H75 . . 120.0 ?
    C71 C76 C75 . . 120.8(3) ?
    C71 C76 H76 . . 119.6 ?
    C75 C76 H76 . . 119.6 ?
    C86 C81 C82 . . 119.3(2) ?
    C86 C81 P3 . . 122.70(18) ?
    C82 C81 P3 . . 118.02(19) ?
    C83 C82 C81 . . 120.5(3) ?
    C83 C82 H82 . . 119.7 ?
    C81 C82 H82 . . 119.7 ?
    C84 C83 C82 . . 119.9(3) ?
    C84 C83 H83 . . 120.0 ?
    C82 C83 H83 . . 120.0 ?
    C85 C84 C83 . . 119.9(3) ?
    C85 C84 H84 . . 120.0 ?
    C83 C84 H84 . . 120.0 ?
    C84 C85 C86 . . 120.6(3) ?
    C84 C85 H85 . . 119.7 ?
    C86 C85 H85 . . 119.7 ?
    C81 C86 C85 . . 119.7(2) ?
    C81 C86 H86 . . 120.1 ?
    C85 C86 H86 . . 120.1 ?
    C92 C91 C96 . . 119.3(2) ?
    C92 C91 P3 . . 123.29(18) ?
    C96 C91 P3 . . 117.23(18) ?
    C93 C92 C91 . . 120.2(2) ?
    C93 C92 H92 . . 119.9 ?
    C91 C92 H92 . . 119.9 ?
    C94 C93 C92 . . 120.0(2) ?
    C94 C93 H93 . . 120.0 ?
    C92 C93 H93 . . 120.0 ?
    C95 C94 C93 . . 120.2(2) ?
    C95 C94 H94 . . 119.9 ?
    C93 C94 H94 . . 119.9 ?
    C94 C95 C96 . . 120.0(2) ?
    C94 C95 H95 . . 120.0 ?
    C96 C95 H95 . . 120.0 ?
    C95 C96 C91 . . 120.3(2) ?
    C95 C96 H96 . . 119.9 ?
    C91 C96 H96 . . 119.9 ?
    C50 O4 Ag1 . . 132.75(16) ?
    H7A O7 H7B . . 104(3) ?
    H8C O8 H8D . . 99(3) ?
    N7 C10 C20 . . 178.5(3) ?
    C10 C20 H20A . . 109.5 ?
    C10 C20 H20B . . 109.5 ?
    H20A C20 H20B . . 109.5 ?
    C10 C20 H20C . . 109.5 ?
    H20A C20 H20C . . 109.5 ?
    H20B C20 H20C . . 109.5 ?
loop_
    _geom_torsion_atom_site_label_1
    _geom_torsion_atom_site_label_2
    _geom_torsion_atom_site_label_3
    _geom_torsion_atom_site_label_4
    _geom_torsion_site_symmetry_1
    _geom_torsion_site_symmetry_2
    _geom_torsion_site_symmetry_3
    _geom_torsion_site_symmetry_4
    _geom_torsion
    _geom_torsion_publ_flag
    C2 N1 C1 N2 . . . . -0.9(3) ?
    C2 N1 C1 S1 . . . . 177.63(18) ?
    C3 N2 C1 N1 . . . . 5.0(3) ?
    C3 N2 C1 S1 . . . . -173.59(18) ?
    Ag2 S1 C1 N1 . . . . 22.0(2) ?
    Ag2 S1 C1 N1 2_556 . . . 129.75(19) ?
    Ag2 S1 C1 N2 . . . . -159.64(18) ?
    Ag2 S1 C1 N2 2_556 . . . -51.9(2) ?
    C1 N1 C2 C3 . . . . -3.1(3) ?
    C1 N2 C3 C2 . . . . -6.6(3) ?
    N1 C2 C3 N2 . . . . 5.5(3) ?
    C5 N3 C4 N4 . . . . -2.1(3) ?
    C5 N3 C4 S2 . . . . 176.5(2) ?
    C6 N4 C4 N3 . . . . -6.6(3) ?
    C6 N4 C4 S2 . . . . 174.8(2) ?
    Ag2 S2 C4 N3 . . . . 54.9(2) ?
    Ag2 S2 C4 N4 . . . . -126.7(2) ?
    C4 N3 C5 C6 . . . . 9.1(4) ?
    C4 N4 C6 C5 . . . . 11.8(3) ?
    N3 C5 C6 N4 . . . . -11.9(3) ?
    C9 N6 C7 N5 . . . . -7.6(3) ?
    C9 N6 C7 S3 . . . . 171.8(2) ?
    C8 N5 C7 N6 . . . . -8.6(3) ?
    C8 N5 C7 S3 . . . . 172.0(2) ?
    Ag1 S3 C7 N6 . . . . -23.8(2) ?
    Ag1 S3 C7 N5 . . . . 155.5(2) ?
    C7 N5 C8 C9 . . . . 19.8(3) ?
    C7 N6 C9 C8 . . . . 19.2(3) ?
    N5 C8 C9 N6 . . . . -22.1(3) ?
    C21 P1 C11 C16 . . . . 160.75(19) ?
    C31 P1 C11 C16 . . . . -91.2(2) ?
    Ag2 P1 C11 C16 . . . . 32.7(2) ?
    C21 P1 C11 C12 . . . . -20.0(2) ?
    C31 P1 C11 C12 . . . . 88.0(2) ?
    Ag2 P1 C11 C12 . . . . -148.05(18) ?
    C16 C11 C12 C13 . . . . 0.0(4) ?
    P1 C11 C12 C13 . . . . -179.19(19) ?
    C11 C12 C13 C14 . . . . -0.3(4) ?
    C12 C13 C14 C15 . . . . 0.8(4) ?
    C13 C14 C15 C16 . . . . -1.1(4) ?
    C12 C11 C16 C15 . . . . -0.3(4) ?
    P1 C11 C16 C15 . . . . 178.9(2) ?
    C14 C15 C16 C11 . . . . 0.9(4) ?
    C11 P1 C21 C22 . . . . 82.9(2) ?
    C31 P1 C21 C22 . . . . -25.3(2) ?
    Ag2 P1 C21 C22 . . . . -146.29(18) ?
    C11 P1 C21 C26 . . . . -92.77(19) ?
    C31 P1 C21 C26 . . . . 159.03(18) ?
    Ag2 P1 C21 C26 . . . . 38.0(2) ?
    C26 C21 C22 C23 . . . . 3.3(4) ?
    P1 C21 C22 C23 . . . . -172.32(19) ?
    C21 C22 C23 C24 . . . . -1.5(4) ?
    C22 C23 C24 C25 . . . . -1.0(4) ?
    C23 C24 C25 C26 . . . . 1.8(4) ?
    C24 C25 C26 C21 . . . . -0.1(4) ?
    C22 C21 C26 C25 . . . . -2.4(4) ?
    P1 C21 C26 C25 . . . . 173.39(19) ?
    C11 P1 C31 C32 . . . . -0.4(2) ?
    C21 P1 C31 C32 . . . . 107.2(2) ?
    Ag2 P1 C31 C32 . . . . -129.43(18) ?
    C11 P1 C31 C36 . . . . 177.69(18) ?
    C21 P1 C31 C36 . . . . -74.73(19) ?
    Ag2 P1 C31 C36 . . . . 48.66(19) ?
    C36 C31 C32 C33 . . . . 0.2(3) ?
    P1 C31 C32 C33 . . . . 178.25(19) ?
    C31 C32 C33 C34 . . . . 0.2(4) ?
    C32 C33 C34 C35 . . . . -0.2(4) ?
    C33 C34 C35 C36 . . . . -0.2(4) ?
    C34 C35 C36 C31 . . . . 0.6(4) ?
    C32 C31 C36 C35 . . . . -0.6(4) ?
    P1 C31 C36 C35 . . . . -178.78(19) ?
    C51 P2 C41 C46 . . . . -115.2(2) ?
    C61 P2 C41 C46 . . . . -7.7(2) ?
    Ag1 P2 C41 C46 . . . . 122.04(19) ?
    C51 P2 C41 C42 . . . . 69.4(2) ?
    C61 P2 C41 C42 . . . . 176.87(19) ?
    Ag1 P2 C41 C42 . . . . -53.4(2) ?
    C46 C41 C42 C43 . . . . 1.4(4) ?
    P2 C41 C42 C43 . . . . 177.1(2) ?
    C41 C42 C43 C44 . . . . -1.8(4) ?
    C42 C43 C44 C45 . . . . 0.6(4) ?
    C43 C44 C45 C46 . . . . 1.0(4) ?
    C42 C41 C46 C45 . . . . 0.1(4) ?
    P2 C41 C46 C45 . . . . -175.3(2) ?
    C44 C45 C46 C41 . . . . -1.3(4) ?
    C41 P2 C51 C52 . . . . -164.80(18) ?
    C61 P2 C51 C52 . . . . 86.16(19) ?
    Ag1 P2 C51 C52 . . . . -43.0(2) ?
    C41 P2 C51 C56 . . . . 17.0(2) ?
    C61 P2 C51 C56 . . . . -92.1(2) ?
    Ag1 P2 C51 C56 . . . . 138.78(19) ?
    C56 C51 C52 C53 . . . . 0.2(4) ?
    P2 C51 C52 C53 . . . . -178.08(19) ?
    C51 C52 C53 C54 . . . . -0.3(4) ?
    C52 C53 C54 C55 . . . . 0.1(4) ?
    C53 C54 C55 C56 . . . . 0.1(4) ?
    C54 C55 C56 C51 . . . . -0.1(4) ?
    C52 C51 C56 C55 . . . . 0.0(4) ?
    P2 C51 C56 C55 . . . . 178.18(19) ?
    C51 P2 C61 C66 . . . . -156.93(19) ?
    C41 P2 C61 C66 . . . . 94.0(2) ?
    Ag1 P2 C61 C66 . . . . -31.4(2) ?
    C51 P2 C61 C62 . . . . 21.0(2) ?
    C41 P2 C61 C62 . . . . -88.0(2) ?
    Ag1 P2 C61 C62 . . . . 146.59(17) ?
    C66 C61 C62 C63 . . . . 0.5(4) ?
    P2 C61 C62 C63 . . . . -177.46(19) ?
    C61 C62 C63 C64 . . . . -0.4(4) ?
    C62 C63 C64 C65 . . . . -0.3(4) ?
    C63 C64 C65 C66 . . . . 1.0(4) ?
    C64 C65 C66 C61 . . . . -0.9(4) ?
    C62 C61 C66 C65 . . . . 0.2(4) ?
    P2 C61 C66 C65 . . . . 178.2(2) ?
    C91 P3 C71 C76 . . . . -99.6(2) ?
    C81 P3 C71 C76 . . . . 8.6(2) ?
    Ag1 P3 C71 C76 . . . . 131.61(19) ?
    C91 P3 C71 C72 . . . . 83.7(2) ?
    C81 P3 C71 C72 . . . . -168.2(2) ?
    Ag1 P3 C71 C72 . . . . -45.1(2) ?
    C76 C71 C72 C73 . . . . 0.2(4) ?
    P3 C71 C72 C73 . . . . 177.2(2) ?
    C71 C72 C73 C74 . . . . -0.7(5) ?
    C72 C73 C74 C75 . . . . 1.0(5) ?
    C73 C74 C75 C76 . . . . -0.7(4) ?
    C72 C71 C76 C75 . . . . 0.0(4) ?
    P3 C71 C76 C75 . . . . -176.8(2) ?
    C74 C75 C76 C71 . . . . 0.3(4) ?
    C91 P3 C81 C86 . . . . 1.9(2) ?
    C71 P3 C81 C86 . . . . -107.7(2) ?
    Ag1 P3 C81 C86 . . . . 128.2(2) ?
    C91 P3 C81 C82 . . . . -176.4(2) ?
    C71 P3 C81 C82 . . . . 74.0(2) ?
    Ag1 P3 C81 C82 . . . . -50.1(2) ?
    C86 C81 C82 C83 . . . . 0.6(4) ?
    P3 C81 C82 C83 . . . . 179.0(2) ?
    C81 C82 C83 C84 . . . . -1.0(5) ?
    C82 C83 C84 C85 . . . . 0.6(5) ?
    C83 C84 C85 C86 . . . . 0.2(5) ?
    C82 C81 C86 C85 . . . . 0.1(4) ?
    P3 C81 C86 C85 . . . . -178.1(2) ?
    C84 C85 C86 C81 . . . . -0.5(5) ?
    C71 P3 C91 C92 . . . . 25.0(2) ?
    C81 P3 C91 C92 . . . . -83.4(2) ?
    Ag1 P3 C91 C92 . . . . 152.64(17) ?
    C71 P3 C91 C96 . . . . -159.91(19) ?
    C81 P3 C91 C96 . . . . 91.7(2) ?
    Ag1 P3 C91 C96 . . . . -32.3(2) ?
    C96 C91 C92 C93 . . . . -1.5(3) ?
    P3 C91 C92 C93 . . . . 173.51(19) ?
    C91 C92 C93 C94 . . . . -1.1(4) ?
    C92 C93 C94 C95 . . . . 2.5(4) ?
    C93 C94 C95 C96 . . . . -1.1(4) ?
    C94 C95 C96 C91 . . . . -1.5(4) ?
    C92 C91 C96 C95 . . . . 2.8(4) ?
    P3 C91 C96 C95 . . . . -172.5(2) ?
    O6 C50 O4 Ag1 . . . . -80.3(3) ?
    C60 C50 O4 Ag1 . . . . 101.4(2) ?
loop_
    _geom_hbond_atom_site_label_D
    _geom_hbond_atom_site_label_H
    _geom_hbond_atom_site_label_A
    _geom_hbond_site_symmetry_A
    _geom_hbond_distance_DH
    _geom_hbond_distance_HA
    _geom_hbond_distance_DA
    _geom_hbond_angle_DHA
    N1 H1 O1 . 0.88 2.10 2.908(3) 152.8
    N2 H2 O8 2_656 0.88 2.00 2.808(3) 152.1
    N3 H3 O1 . 0.88 1.94 2.780(3) 159.5
    N4 H4 O2 1_455 0.88 2.09 2.864(3) 145.8
    N5 H5 O7 1_655 0.88 1.96 2.767(3) 151.6
    N6 H6 O4 . 0.88 1.91 2.780(3) 172.2
    O7 H7A O6 . 0.848(10) 1.878(12) 2.716(3) 169(4)
    O7 H7B O6 2_565 0.844(10) 1.999(18) 2.782(3) 154(3)
    O8 H8C O2 . 0.842(10) 1.881(13) 2.709(3) 167(3)
    O8 H8D S2 1_655 0.837(10) 2.561(16) 3.357(2) 159(3)
_shelx_hkl_file
;
  -2   0   0  271.52    6.08
  -2   0   0  261.73    6.45
   2   0   0  263.84    6.40
  -3   0   0   12.40    0.47
   3   0   0   12.17    0.51
  -4   0   0    9.26    0.44
  -4   0   0    8.71    0.48
   4   0   0    9.19    0.46
  -5   0   0   67.45    1.95
  -5   0   0   68.65    1.89
   5   0   0   73.52    1.56
   5   0   0   71.07    1.97
  -6   0   0  122.48    3.11
  -6   0   0  117.46    3.17
   6   0   0  124.04    3.21
   6   0   0  126.11    2.69
   6   0   0  128.28    2.76
  -7   0   0   10.66    0.67
  -7   0   0   11.32    0.65
   7   0   0   10.55    0.40
   7   0   0   11.08    0.38
   7   0   0   10.57    0.63
  -8   0   0    9.88    0.67
  -8   0   0    9.99    0.68
   8   0   0   10.77    0.41
   8   0   0   10.52    0.40
   8   0   0   10.01    0.68
  -9   0   0    0.48    0.20
  -9   0   0    0.04    0.19
   9   0   0    0.17    0.11
   9   0   0    0.17    0.08
   9   0   0   -0.15    0.21
 -10   0   0    3.72    0.48
  10   0   0    2.60    0.46
  10   0   0    2.60    0.24
 -11   0   0   14.45    0.97
  11   0   0   14.84    0.59
  11   0   0   13.54    0.93
 -12   0   0    0.15    0.30
  12   0   0    0.32    0.16
 -13   0   0    0.77    0.25
  13   0   0    1.00    0.39
  13  -1   0    4.05    0.59
 -13   1   0    3.34    0.53
  12  -1   0    8.50    0.44
  12  -1   0    7.38    0.76
 -12   1   0    7.23    0.79
  11  -1   0   -0.10    0.11
  11  -1   0   -0.24    0.38
 -11   1   0    0.09    0.20
  10  -1   0   45.11    1.75
 -10   1   0   45.09    1.78
   9  -1   0   66.31    1.57
   9  -1   0   65.96    2.20
  -9   1   0   63.62    2.15
   8  -1   0   39.46    1.49
  -8   1   0   38.85    1.47
   7  -1   0   46.99    1.61
  -7   1   0   48.00    1.59
   6  -1   0  105.43    2.77
  -6   1   0  100.82    2.68
  -6   1   0  101.53    2.73
   5  -1   0    7.81    0.46
  -5   1   0    8.37    0.51
  -5   1   0    8.32    0.46
   4  -1   0  174.48    3.98
  -4   1   0  168.44    3.94
  -4   1   0  171.33    3.91
   3  -1   0   87.74    2.16
  -3   1   0   87.77    2.14
  -3   1   0   92.24    2.13
   2  -1   0   85.38    2.01
  -2   1   0   89.32    1.99
  -1   1   0  674.59   14.37
  -1  -1   0    4.51    0.15
  -1  -1   0    4.94    0.17
  -1  -1   0    4.55    0.16
   1   1   0    4.71    0.16
   1   1   0    4.74    0.20
   1   1   0    4.47    0.16
  -2  -1   0   47.05    1.12
  -2  -1   0   45.81    1.03
  -2  -1   0   45.24    1.03
  -2  -1   0   43.75    1.17
   2   1   0   44.50    1.17
   2   1   0   45.07    1.02
   2   1   0   46.43    1.03
  -3  -1   0    3.35    0.21
  -3  -1   0    3.26    0.27
   3   1   0    3.24    0.15
   3   1   0    3.15    0.24
  -4  -1   0   12.98    0.54
  -4  -1   0   12.98    0.61
   4   1   0   13.31    0.40
   4   1   0   12.64    0.57
   4   1   0   13.64    0.40
  -5  -1   0   48.55    1.57
  -5  -1   0   51.51    1.49
   5   1   0   53.08    1.24
   5   1   0   53.29    1.24
   5   1   0   51.75    1.57
  -6  -1   0   35.28    1.20
  -6  -1   0   34.17    1.28
   6   1   0   36.04    0.93
   6   1   0   34.15    1.25
   6   1   0   36.26    0.93
  -7  -1   0    3.23    0.33
  -7  -1   0    2.70    0.35
   7   1   0    2.29    0.36
   7   1   0    2.45    0.23
   7   1   0    2.31    0.18
  -8  -1   0   36.81    1.41
  -8  -1   0   38.37    1.50
   8   1   0   39.14    1.48
   8   1   0   38.25    1.05
   8   1   0   38.85    1.05
  -9  -1   0    0.51    0.19
  -9  -1   0    0.70    0.22
   9   1   0    0.74    0.14
   9   1   0    0.64    0.16
   9   1   0    0.49    0.23
 -10  -1   0    0.43    0.26
 -10  -1   0    0.59    0.27
  10   1   0    0.38    0.28
  10   1   0    0.37    0.13
 -11  -1   0    7.05    0.68
  11   1   0    6.01    0.64
  11   1   0    5.64    0.39
 -12  -1   0    7.98    0.77
  12   1   0    8.95    0.52
  12   1   0    7.52    0.50
 -13  -1   0    8.10    0.75
  13   1   0    7.71    0.71
  13  -2   0    3.36    0.61
 -13   2   0    2.93    0.53
  12  -2   0    0.46    0.30
 -12   2   0   -0.26    0.24
  11  -2   0    7.18    0.57
  11  -2   0    6.04    0.68
 -11   2   0    6.58    0.68
  10  -2   0   13.57    0.84
 -10   2   0   14.82    0.96
   9  -2   0    0.35    0.24
  -9   2   0    0.53    0.19
   8  -2   0    6.83    0.52
  -8   2   0    7.56    0.60
   7  -2   0  160.65    4.07
  -7   2   0  157.34    3.98
   6  -2   0    0.78    0.18
  -6   2   0    0.92    0.23
   5  -2   0   70.96    1.98
  -5   2   0   71.62    1.94
   4  -2   0    0.90    0.13
  -4   2   0    1.04    0.17
   3  -2   0  132.81    3.09
  -3   2   0  137.20    3.08
   2  -2   0  238.78    5.96
  -2   2   0  257.51    5.61
   1  -2   0    9.72    0.27
  -1   2   0    9.51    0.26
  -1   2   0   10.18    0.27
  -1   2   0    9.61    0.32
   0  -2   0   59.11    1.25
   0  -2   0   50.98    1.28
   0   2   0   58.42    1.25
  -1  -2   0    0.68    0.10
  -1  -2   0    0.68    0.09
   1   2   0    0.63    0.10
   1   2   0    0.62    0.08
  -2  -2   0   64.00    1.45
  -2  -2   0   61.53    1.39
  -2  -2   0   59.55    1.52
  -2  -2   0   62.70    1.47
   2   2   0   61.04    1.51
   2   2   0   60.69    1.40
   2   2   0   59.44    1.40
  -3  -2   0   14.17    0.60
  -3  -2   0   14.71    0.52
  -3  -2   0   15.53    0.42
  -3  -2   0   14.96    0.43
   3   2   0   14.43    0.45
   3   2   0   14.58    0.58
   3   2   0   15.39    0.46
  -4  -2   0   56.19    1.48
  -4  -2   0   52.73    1.58
  -4  -2   0   55.98    1.23
   4   2   0   53.77    1.56
   4   2   0   56.73    1.33
   4   2   0   56.39    1.33
  -5  -2   0   19.30    0.85
  -5  -2   0   19.28    0.75
   5   2   0   19.93    0.62
   5   2   0   20.25    0.61
   5   2   0   20.55    0.83
  -6  -2   0    6.28    0.42
  -6  -2   0    6.35    0.49
   6   2   0    5.94    0.32
   6   2   0    5.71    0.42
   6   2   0    6.02    0.29
  -7  -2   0    0.19    0.11
  -7  -2   0    0.05    0.16
   7   2   0    0.01    0.16
  -8  -2   0    6.51    0.56
  -8  -2   0    6.55    0.53
   8   2   0    5.70    0.45
   8   2   0    6.36    0.33
   8   2   0    6.64    0.38
  -9  -2   0    6.38    0.55
  -9  -2   0    6.39    0.57
   9   2   0    5.57    0.52
   9   2   0    6.06    0.35
   9   2   0    6.00    0.40
 -10  -2   0    0.22    0.20
 -10  -2   0    0.10    0.23
  10   2   0    0.23    0.30
  10   2   0    0.22    0.12
 -11  -2   0   15.49    1.00
 -11  -2   0   14.37    0.98
  11   2   0   14.97    0.99
 -12  -2   0    4.42    0.61
  12   2   0    3.51    0.40
  12   2   0    4.33    0.44
 -13  -2   0    0.85    0.31
  13   2   0    0.80    0.27
  13  -3   0    1.76    0.46
 -13   3   0    2.06    0.46
  12  -3   0    1.72    0.44
 -12   3   0    1.40    0.45
  11  -3   0    8.34    0.62
  11  -3   0    6.18    0.71
 -11   3   0    7.39    0.74
  10  -3   0   -0.34    0.30
  10  -3   0    0.48    0.19
 -10   3   0    0.16    0.23
   9  -3   0   35.67    1.45
   9  -3   0   34.40    1.25
  -9   3   0   34.72    1.46
   8  -3   0   11.23    0.70
   8  -3   0   11.03    0.62
  -8   3   0   11.20    0.72
   7  -3   0    1.15    0.23
   7  -3   0    0.85    0.23
  -7   3   0    1.32    0.26
   6  -3   0    7.60    0.44
   6  -3   0    7.38    0.48
  -6   3   0    7.39    0.49
   5  -3   0   72.03    1.99
   5  -3   0   71.40    1.83
  -5   3   0   70.62    1.95
   4  -3   0   24.52    0.85
   4  -3   0   24.06    0.77
  -4   3   0   24.13    0.83
   3  -3   0    0.39    0.11
  -3   3   0    0.50    0.12
   2  -3   0    2.77    0.19
   2  -3   0    2.98    0.13
   2  -3   0    3.04    0.12
  -2   3   0    3.03    0.19
  -2   3   0    3.16    0.19
   1  -3   0   61.14    1.36
  -1   3   0   61.16    1.36
   0  -3   0   -0.03    0.06
   0   3   0   -0.05    0.06
  -1  -3   0  150.57    3.36
  -1  -3   0  147.31    3.57
   1   3   0  149.47    3.53
   1   3   0  150.83    3.51
  -2  -3   0  177.43    4.49
  -2  -3   0  180.01    4.14
  -2  -3   0  173.68    4.11
   2   3   0  180.50    4.15
   2   3   0  178.60    4.19
  -3  -3   0   38.93    0.97
  -3  -3   0   37.70    1.16
  -3  -3   0   38.88    1.04
  -3  -3   0   38.17    0.96
   3   3   0   37.87    0.99
   3   3   0   38.34    0.99
  -4  -3   0   82.14    1.85
  -4  -3   0   82.99    1.85
  -4  -3   0   78.58    2.01
  -4  -3   0   78.27    2.16
   4   3   0   82.94    1.92
   4   3   0   84.04    2.16
   4   3   0   82.73    1.92
  -5  -3   0   23.06    0.83
  -5  -3   0   23.89    0.60
  -5  -3   0   20.82    0.92
  -5  -3   0   23.34    0.60
   5   3   0   22.66    0.72
   5   3   0   21.55    0.69
   5   3   0   22.56    0.89
  -6  -3   0    9.32    0.52
  -6  -3   0    9.28    0.61
   6   3   0    9.62    0.55
   6   3   0    8.99    0.40
   6   3   0    9.19    0.44
  -7  -3   0   10.49    0.69
  -7  -3   0   10.69    0.61
   7   3   0   10.71    0.63
   7   3   0   10.40    0.45
   7   3   0   10.94    0.49
  -8  -3   0   29.67    1.31
  -8  -3   0   28.98    1.19
   8   3   0   30.78    1.26
   8   3   0   31.03    0.98
   8   3   0   29.72    0.94
  -9  -3   0    3.35    0.46
  -9  -3   0    3.01    0.41
   9   3   0    2.75    0.34
   9   3   0    3.45    0.28
   9   3   0    2.84    0.39
 -10  -3   0   16.35    1.01
 -10  -3   0   15.36    0.92
  10   3   0   14.63    0.87
  10   3   0   16.01    0.76
  10   3   0   16.56    0.71
 -11  -3   0    2.88    0.50
 -11  -3   0    2.57    0.45
  11   3   0    2.01    0.32
 -12  -3   0    0.33    0.41
 -12  -3   0    0.63    0.34
  12   3   0    0.13    0.22
  12   3   0    0.17    0.21
 -13  -3   0   22.00    1.24
  13   3   0   19.13    0.92
  13  -4   0    3.91    0.59
 -13   4   0    3.86    0.59
  12  -4   0    1.11    0.32
 -12   4   0    0.65    0.36
  11  -4   0    0.21    0.40
 -11   4   0   -0.14    0.23
  10  -4   0    5.13    0.60
  10  -4   0    7.25    0.53
 -10   4   0    6.27    0.68
   9  -4   0    3.56    0.45
   9  -4   0    3.41    0.39
  -9   4   0    3.31    0.47
   8  -4   0    2.01    0.32
   8  -4   0    1.42    0.30
  -8   4   0    1.82    0.33
   7  -4   0   74.58    2.23
   7  -4   0   73.97    2.01
  -7   4   0   72.17    2.19
   6  -4   0    6.39    0.41
   6  -4   0    6.52    0.42
  -6   4   0    6.09    0.46
   5  -4   0  131.28    3.29
   5  -4   0  132.52    3.12
  -5   4   0  136.07    3.28
   4  -4   0   22.27    0.74
  -4   4   0   21.86    0.79
   3  -4   0    8.63    0.39
   3  -4   0    8.61    0.27
  -3   4   0    8.91    0.40
  -3   4   0    8.66    0.39
   2  -4   0  471.75   10.53
   2  -4   0  466.05   10.31
  -2   4   0  468.50   10.84
  -2   4   0  496.98   10.81
  -2   4   0  466.66   10.26
  -2   4   0  483.66   10.20
   1  -4   0   26.64    0.70
   1  -4   0   26.46    0.71
  -1   4   0   26.73    0.69
   0  -4   0  187.56    4.19
   0  -4   0  183.67    4.20
   0   4   0  187.92    4.14
   0   4   0  187.97    4.23
  -1  -4   0  393.52    8.94
  -1  -4   0  386.47    8.92
   1   4   0  387.98    8.90
   1   4   0  388.31    8.91
  -2  -4   0   19.96    0.63
  -2  -4   0   21.02    0.63
   2   4   0   20.16    0.63
   2   4   0   20.85    0.64
  -3  -4   0  107.15    2.41
  -3  -4   0  105.26    2.41
  -3  -4   0  104.96    2.61
   3   4   0  106.08    2.44
   3   4   0  105.89    2.44
  -4  -4   0  180.90    4.18
  -4  -4   0  179.77    3.95
  -4  -4   0  169.00    4.16
   4   4   0  175.08    3.91
   4   4   0  176.53    3.91
  -5  -4   0    6.68    0.48
  -5  -4   0    6.49    0.39
  -5  -4   0    5.99    0.29
  -5  -4   0    6.37    0.29
   5   4   0    6.00    0.36
   5   4   0    6.20    0.32
  -6  -4   0    1.77    0.23
  -6  -4   0    1.17    0.14
  -6  -4   0    1.65    0.27
   6   4   0    1.18    0.16
   6   4   0    1.37    0.21
  -7  -4   0    5.53    0.49
  -7  -4   0    6.11    0.46
   7   4   0    5.55    0.40
   7   4   0    5.51    0.33
   7   4   0    5.87    0.38
  -8  -4   0    0.32    0.16
  -8  -4   0    0.22    0.18
   8   4   0    0.15    0.09
   8   4   0   -0.07    0.14
   8   4   0    0.11    0.19
  -9  -4   0   16.03    0.88
  -9  -4   0   14.48    0.93
   9   4   0   15.75    0.70
   9   4   0   15.03    0.87
   9   4   0   16.04    0.67
 -10  -4   0    1.77    0.35
 -10  -4   0    2.18    0.42
  10   4   0    1.86    0.31
  10   4   0    1.49    0.27
 -11  -4   0    9.63    0.80
 -11  -4   0   11.26    0.81
  11   4   0    8.73    0.55
 -12  -4   0   17.25    1.13
  12   4   0   15.99    0.81
  12   4   0   16.57    0.79
  13   4   0    0.78    0.30
  13  -5   0    0.30    0.34
 -13   5   0   -0.16    0.24
  12  -5   0    3.44    0.50
 -12   5   0    3.16    0.65
  11  -5   0    6.33    0.55
 -11   5   0    6.23    0.70
  10  -5   0    2.03    0.35
  10  -5   0    2.56    0.50
 -10   5   0    1.25    0.36
   9  -5   0   14.51    0.75
   9  -5   0   14.23    0.84
  -9   5   0   14.39    0.91
   8  -5   0   91.93    2.72
   8  -5   0   94.35    2.48
  -8   5   0   89.45    2.70
   7  -5   0   19.20    0.80
   7  -5   0   18.01    0.91
  -7   5   0   19.27    0.93
   6  -5   0   45.59    1.35
   6  -5   0   44.21    1.47
  -6   5   0   44.25    1.48
   5  -5   0  120.83    3.01
   5  -5   0  122.14    2.88
  -5   5   0  116.41    2.99
  -4   5   0    2.09    0.22
   3  -5   0  410.88    8.92
   3  -5   0  409.98    9.05
  -3   5   0  399.14    9.37
  -3   5   0  423.30    9.32
   2  -5   0    0.26    0.09
   2  -5   0    0.44    0.13
  -2   5   0    0.43    0.08
   1  -5   0   16.79    0.54
   1  -5   0   16.51    0.52
  -1   5   0   16.68    0.51
   0  -5   0   26.10    0.74
   0  -5   0   25.50    0.75
   0   5   0   26.04    0.74
   0   5   0   25.36    0.74
  -1  -5   0   13.22    0.49
  -1  -5   0   13.78    0.48
   1   5   0   12.87    0.48
   1   5   0   13.05    0.48
  -2  -5   0   13.01    0.50
  -2  -5   0   13.12    0.49
   2   5   0   13.25    0.51
   2   5   0   13.18    0.49
  -3  -5   0  139.85    3.43
  -3  -5   0  146.33    3.25
  -3  -5   0  143.95    3.25
   3   5   0  146.83    3.29
   3   5   0  145.22    3.28
  -4  -5   0   32.20    0.92
  -4  -5   0   31.40    0.91
  -4  -5   0   30.09    1.12
   4   5   0   31.94    0.96
   4   5   0   31.62    0.96
  -5  -5   0    6.67    0.32
  -5  -5   0    6.76    0.49
  -5  -5   0    6.40    0.34
   5   5   0    6.73    0.39
   5   5   0    6.38    0.35
  -6  -5   0    1.87    0.20
  -6  -5   0    1.99    0.17
  -6  -5   0    2.76    0.34
   6   5   0    2.20    0.21
   6   5   0    2.42    0.27
  -7  -5   0   24.91    1.17
   7   5   0   26.37    0.91
   7   5   0   26.49    0.93
  -8  -5   0    5.09    0.55
   8   5   0    4.44    0.40
   8   5   0    4.96    0.36
  -9  -5   0    4.26    0.69
   9   5   0    4.93    0.44
   9   5   0    5.32    0.38
 -10  -5   0   53.62    2.09
  10   5   0   54.36    1.65
  10   5   0   52.46    1.62
 -11  -5   0    2.91    0.54
 -12  -5   0    0.12    0.41
  12   5   0   -0.12    0.23
  12   5   0    0.29    0.27
 -13  -5   0    3.62    0.76
  13   5   0    4.03    0.58
 -13   6   0    7.23    0.76
  12  -6   0   22.20    1.05
 -12   6   0   21.28    1.34
  11  -6   0    2.13    0.43
  11  -6   0    2.95    0.43
 -11   6   0    2.96    0.54
  10  -6   0   20.64    1.13
  10  -6   0   21.26    0.97
 -10   6   0   20.78    1.17
   9  -6   0   25.91    1.04
   9  -6   0   24.71    1.18
  -9   6   0   23.96    1.21
   8  -6   0    3.05    0.35
   8  -6   0    3.08    0.37
  -8   6   0    3.24    0.41
   7  -6   0   43.32    1.37
  -7   6   0   42.82    1.54
   6  -6   0   40.04    1.36
   6  -6   0   38.35    1.22
  -6   6   0   37.39    1.35
   5  -6   0   25.27    0.66
   5  -6   0   24.04    0.64
  -5   6   0   23.60    0.93
   4  -6   0   11.49    0.40
   4  -6   0   10.41    0.37
  -4   6   0   10.99    0.53
  -4   6   0   11.24    0.50
   3  -6   0   86.66    1.97
   3  -6   0   86.70    1.99
  -3   6   0   84.99    2.13
  -3   6   0   87.66    2.15
   2  -6   0   19.08    0.60
   2  -6   0   19.54    0.62
  -2   6   0   20.10    0.58
  -2   6   0   20.00    0.57
   1  -6   0  224.12    4.77
   1  -6   0  215.44    4.77
  -1   6   0  220.94    4.84
   0  -6   0  157.13    3.49
   0  -6   0  154.51    3.50
   0   6   0  159.32    3.49
   0   6   0  155.29    3.49
  -1  -6   0  106.15    2.48
  -1  -6   0  105.72    2.49
   1   6   0  106.01    2.48
   1   6   0  106.59    2.49
  -2  -6   0   48.23    1.30
  -2  -6   0   49.26    1.30
   2   6   0   48.49    1.31
   2   6   0   48.18    1.31
  -3  -6   0   34.81    1.15
  -3  -6   0   34.51    1.02
  -3  -6   0   34.73    1.01
   3   6   0   34.48    1.04
   3   6   0   35.06    1.05
  -4  -6   0  115.62    2.66
  -4  -6   0  108.95    2.90
  -4  -6   0  110.76    2.65
   4   6   0  113.14    2.71
   4   6   0  113.66    2.70
  -5  -6   0   11.90    0.70
  -5  -6   0   12.51    0.50
  -5  -6   0   12.67    0.53
   5   6   0   12.72    0.55
  -6  -6   0    8.72    0.42
  -6  -6   0    9.22    0.41
  -6  -6   0    8.88    0.62
   6   6   0    9.13    0.50
   6   6   0    9.02    0.46
  -7  -6   0   32.38    0.91
  -7  -6   0   31.93    1.38
  -7  -6   0   31.63    0.90
   7   6   0   32.34    1.09
   7   6   0   32.35    1.10
  -8  -6   0    6.73    0.59
   8   6   0    6.69    0.50
   8   6   0    7.60    0.45
  -9  -6   0    3.98    0.50
   9   6   0    3.33    0.43
   9   6   0    3.25    0.32
  10   6   0    0.58    0.17
 -11  -6   0    1.21    0.36
 -12  -6   0    4.95    0.76
  12   6   0    5.48    0.54
 -13   7   0    1.40    0.34
 -12   7   0    3.45    0.70
  11  -7   0    6.46    0.75
 -11   7   0    6.65    0.72
  10  -7   0    4.41    0.59
 -10   7   0    5.52    0.64
   9  -7   0    2.82    0.46
  -9   7   0    2.76    0.45
  -8   7   0    1.46    0.33
   7  -7   0   18.47    0.90
  -7   7   0   18.20    0.93
   6  -7   0   80.16    1.81
   6  -7   0   79.42    2.27
   6  -7   0   79.13    1.82
  -6   7   0   77.39    2.27
   5  -7   0   47.82    1.18
   5  -7   0   45.58    1.16
  -5   7   0   47.42    1.49
   4  -7   0    4.90    0.26
   4  -7   0    5.47    0.29
  -4   7   0    5.90    0.36
  -4   7   0    5.71    0.39
   3  -7   0  111.18    2.55
   3  -7   0  110.09    2.57
  -3   7   0  112.26    2.44
  -3   7   0  112.42    2.71
  -3   7   0  113.71    2.46
  -3   7   0  115.37    2.73
   2  -7   0   21.45    0.69
   2  -7   0   21.43    0.71
  -2   7   0   22.64    0.66
  -2   7   0   22.42    0.66
   1  -7   0   65.81    1.67
   1  -7   0   68.03    1.66
  -1   7   0   65.88    1.64
   0  -7   0  150.55    3.35
   0  -7   0  142.81    3.36
   0   7   0  148.34    3.35
   0   7   0  146.92    3.33
  -1  -7   0   26.98    0.87
  -1  -7   0   27.18    0.85
   1   7   0   26.38    0.85
   1   7   0   26.54    0.86
  -2  -7   0   10.67    0.49
  -2  -7   0   10.78    0.47
   2   7   0   10.77    0.50
   2   7   0   11.42    0.49
  -3  -7   0   35.10    1.07
  -3  -7   0   35.99    1.07
   3   7   0   35.89    1.11
   3   7   0   35.79    1.09
  -4  -7   0    0.03    0.07
  -4  -7   0    0.17    0.11
  -4  -7   0    0.22    0.12
   4   7   0   -0.06    0.10
   4   7   0   -0.01    0.06
  -5  -7   0   32.65    1.02
  -5  -7   0   32.13    1.27
  -5  -7   0   32.57    1.01
   5   7   0   32.02    1.07
   5   7   0   32.79    1.09
  -6  -7   0   11.56    0.73
  -6  -7   0   11.38    0.52
  -6  -7   0   12.43    0.51
   6   7   0   11.50    0.60
   6   7   0   11.40    0.56
  -7  -7   0   11.79    0.77
  -7  -7   0   11.30    0.50
  -7  -7   0   11.05    0.48
   7   7   0   11.46    0.64
   7   7   0   11.03    0.57
  -8  -7   0    8.56    0.71
  -8  -7   0    8.36    0.35
   8   7   0    8.75    0.57
   8   7   0    8.87    0.51
   9   7   0    2.93    0.32
   9   7   0    3.08    0.44
 -10  -7   0    3.16    0.51
  10   7   0    2.14    0.34
 -11  -7   0    8.77    0.80
  11   7   0    8.70    0.61
 -12  -7   0    1.31    0.47
  12   7   0    0.55    0.30
  12   7   0    0.96    0.34
  11  -8   0    2.80    0.57
 -11   8   0    2.98    0.56
  10  -8   0    5.53    0.63
 -10   8   0    6.02    0.67
   9  -8   0    0.68    0.30
  -9   8   0    0.50    0.24
   8  -8   0    5.27    0.49
  -8   8   0    6.46    0.61
   7  -8   0   65.19    1.55
   7  -8   0   64.18    2.02
   7  -8   0   63.22    1.52
  -7   8   0   61.26    2.04
   6  -8   0   94.98    2.17
   6  -8   0   92.93    2.14
  -6   8   0   89.42    2.58
   5  -8   0   28.72    0.84
   5  -8   0   27.24    0.81
  -5   8   0   28.53    1.08
   4  -8   0  164.06    3.63
   4  -8   0  163.89    3.65
  -4   8   0  159.75    3.87
  -4   8   0  164.83    3.86
   3  -8   0    6.29    0.36
   3  -8   0    6.18    0.31
  -3   8   0    6.89    0.29
  -3   8   0    6.41    0.37
  -3   8   0    7.09    0.40
  -3   8   0    7.52    0.30
   2  -8   0   34.58    1.01
   2  -8   0   34.26    1.03
  -2   8   0   35.21    0.98
  -2   8   0   35.74    0.98
   1  -8   0  154.40    3.59
   1  -8   0  158.66    3.57
  -1   8   0  157.33    3.55
   0  -8   0    4.49    0.29
   0  -8   0    4.59    0.34
   0   8   0    3.88    0.32
   0   8   0    5.05    0.30
  -1  -8   0    1.33    0.22
  -1  -8   0    1.18    0.15
   1   8   0    1.12    0.21
   1   8   0    1.24    0.15
  -2  -8   0   78.03    1.98
  -2  -8   0   74.82    1.97
   2   8   0   76.31    1.98
   2   8   0   76.08    1.98
  -3  -8   0    1.28    0.22
  -3  -8   0    0.89    0.16
   3   8   0    0.79    0.22
  -4  -8   0   81.24    2.11
  -4  -8   0   81.40    2.34
  -4  -8   0   82.95    2.12
   4   8   0   83.12    2.17
   4   8   0   80.61    2.15
  -5  -8   0   32.86    1.08
  -5  -8   0   34.88    1.08
  -5  -8   0   32.72    1.31
   5   8   0   33.82    1.16
   5   8   0   34.16    1.14
  -6  -8   0    5.85    0.40
  -6  -8   0    5.84    0.36
  -6  -8   0    6.16    0.52
   6   8   0    6.35    0.40
   6   8   0    5.32    0.46
  -7  -8   0    9.89    0.48
  -7  -8   0   10.66    0.75
  -7  -8   0   10.11    0.51
   7   8   0   10.32    0.57
   7   8   0   10.22    0.63
  -8  -8   0   24.94    0.80
  -8  -8   0   24.59    0.81
   8   8   0   25.09    1.05
   8   8   0   24.59    1.01
   9   8   0    2.89    0.44
   9   8   0    3.25    0.35
 -10  -8   0   40.66    1.81
  10   8   0   38.62    1.42
 -11  -8   0    1.26    0.42
  11   8   0    0.82    0.27
 -12  -8   0    0.23    0.54
  12   8   0   -0.08    0.29
 -12   9   0    6.86    0.78
 -11   9   0   16.96    1.18
  10  -9   0   35.03    1.51
 -10   9   0   34.41    1.64
   9  -9   0    0.15    0.31
  -9   9   0    0.45    0.27
   8  -9   0    9.81    0.39
   8  -9   0    9.81    0.64
   8  -9   0    9.87    0.45
  -8   9   0    9.78    0.75
   7  -9   0   35.48    1.34
   7  -9   0   33.88    0.96
   7  -9   0   34.59    1.00
  -7   9   0   33.53    1.38
   6  -9   0   -0.04    0.12
   6  -9   0    0.00    0.07
  -6   9   0    0.23    0.17
   5  -9   0  113.75    2.66
   5  -9   0  112.33    2.63
  -5   9   0  109.68    2.96
  -5   9   0  117.04    2.93
   4  -9   0   19.80    0.71
   4  -9   0   19.34    0.67
  -4   9   0   20.47    0.81
  -4   9   0   19.72    0.83
   3  -9   0   10.23    0.49
   3  -9   0   10.37    0.46
  -3   9   0   10.29    0.41
  -3   9   0   10.70    0.52
  -3   9   0   10.70    0.41
   2  -9   0  159.64    3.64
   2  -9   0  157.27    3.66
  -2   9   0  159.86    3.57
  -2   9   0  157.99    3.59
   1  -9   0    0.30    0.12
   0  -9   0    2.72    0.20
   0  -9   0    2.20    0.28
   0   9   0    2.76    0.22
  -1  -9   0   69.70    1.84
  -1  -9   0   67.84    1.85
   1   9   0   68.99    1.84
   1   9   0   68.84    1.84
  -2  -9   0    1.99    0.20
  -2  -9   0    2.30    0.26
   2   9   0    2.47    0.21
  -3  -9   0    0.64    0.16
  -3  -9   0    0.97    0.21
   3   9   0    0.80    0.21
  -4  -9   0    1.88    0.27
  -4  -9   0    2.02    0.31
  -4  -9   0    2.19    0.23
   4   9   0    1.56    0.29
   4   9   0    2.13    0.20
  -5  -9   0    4.41    0.33
  -5  -9   0    4.56    0.46
  -5  -9   0    3.84    0.35
   5   9   0    3.98    0.41
   5   9   0    4.45    0.34
  -6  -9   0   37.32    1.19
  -6  -9   0   37.29    1.52
  -6  -9   0   38.12    1.22
   6   9   0   37.72    1.30
   6   9   0   37.86    1.32
  -7  -9   0   26.16    0.92
  -7  -9   0   24.46    1.23
  -7  -9   0   25.54    0.92
   7   9   0   25.81    1.07
   7   9   0   25.16    1.02
  -8  -9   0    6.42    0.62
  -8  -9   0    6.66    0.39
  -8  -9   0    5.87    0.41
   8   9   0    6.26    0.53
   8   9   0    6.07    0.44
  -9  -9   0    9.53    0.42
  -9  -9   0   10.32    0.82
   9   9   0   10.75    0.71
   9   9   0    9.71    0.62
 -10  -9   0    2.58    0.58
  10   9   0    3.05    0.42
 -11  -9   0    1.00    0.48
 -12  -9   0   18.31    1.30
  12   9   0   17.13    1.02
 -12  10   0    3.96    0.57
 -11  10   0   42.12    1.96
  10 -10   0    2.87    0.67
 -10  10   0    3.97    0.57
   9 -10   0    4.06    0.35
   9 -10   0    4.08    0.29
   9 -10   0    3.86    0.54
  -9  10   0    4.98    0.61
   8 -10   0   19.40    1.00
   8 -10   0   18.99    0.69
   8 -10   0   18.50    0.64
  -8  10   0   18.29    1.05
   7 -10   0    2.31    0.28
   7 -10   0    2.34    0.20
  -7  10   0    2.55    0.41
   6 -10   0    9.03    0.48
   6 -10   0    9.44    0.41
  -6  10   0    8.45    0.62
   5 -10   0    2.40    0.21
   5 -10   0    2.34    0.29
  -5  10   0    2.47    0.33
   4 -10   0   41.35    1.19
   4 -10   0   40.83    1.22
  -4  10   0   41.32    1.37
  -4  10   0   41.25    1.35
   3 -10   0   28.92    0.97
   3 -10   0   28.41    0.93
  -3  10   0   28.98    1.02
  -3  10   0   29.56    0.86
  -3  10   0   29.31    0.87
   2 -10   0   13.37    0.62
   2 -10   0   13.97    0.58
  -2  10   0   14.29    0.58
  -2  10   0   14.51    0.56
   1 -10   0   15.88    0.69
   1 -10   0   15.89    0.63
  -1  10   0   15.84    0.63
  -1  10   0   15.54    0.65
   0 -10   0   48.32    1.46
   0 -10   0   49.56    1.43
   0  10   0   49.54    1.42
  -1 -10   0   38.09    1.23
  -1 -10   0   38.65    1.21
   1  10   0   38.24    1.20
   1  10   0   38.27    1.22
  -2 -10   0    0.96    0.16
  -2 -10   0    1.02    0.21
  -3 -10   0    3.45    0.29
  -3 -10   0    3.62    0.33
   3  10   0    4.05    0.38
   3  10   0    3.39    0.34
  -4 -10   0   16.05    0.85
  -4 -10   0   15.38    0.72
  -4 -10   0   16.23    0.70
   4  10   0   15.33    0.75
   4  10   0   15.05    0.68
  -5 -10   0    5.13    0.43
  -5 -10   0    5.70    0.39
  -5 -10   0    6.08    0.53
   5  10   0    5.64    0.39
   5  10   0    5.49    0.47
  -6 -10   0    7.47    0.45
  -6 -10   0    6.78    0.49
  -6 -10   0    6.95    0.62
   6  10   0    6.93    0.55
   6  10   0    7.49    0.48
  -7 -10   0   20.78    0.86
  -7 -10   0   19.94    1.34
  -7 -10   0   20.87    0.83
   7  10   0   21.89    1.00
   7  10   0   21.91    0.95
  -8 -10   0    5.19    0.41
  -8 -10   0    5.89    0.56
  -8 -10   0    6.56    0.39
   8  10   0    5.18    0.40
   8  10   0    5.36    0.54
  -9 -10   0    6.66    0.41
  -9 -10   0    6.20    0.42
  -9 -10   0    8.35    0.73
   9  10   0    6.45    0.50
 -10 -10   0    3.61    0.60
  10  10   0    2.64    0.48
 -11 -10   0    8.73    0.85
  11  10   0    7.23    0.69
 -12  11   0    0.76    0.30
 -11  11   0    0.40    0.35
  10 -11   0    0.19    0.15
  10 -11   0   -0.11    0.49
  10 -11   0    0.05    0.20
 -10  11   0    0.28    0.31
   9 -11   0   18.29    0.67
   9 -11   0   18.34    0.74
   9 -11   0   18.65    1.02
  -9  11   0   19.02    1.16
   8 -11   0    2.79    0.28
   8 -11   0    3.39    0.35
   8 -11   0    2.74    0.46
  -8  11   0    3.52    0.53
   7 -11   0    2.27    0.30
   7 -11   0    2.25    0.23
  -7  11   0    2.81    0.46
   6 -11   0   39.08    1.19
   6 -11   0   37.76    1.13
  -6  11   0   36.41    1.44
   5 -11   0   33.20    1.08
   5 -11   0   32.51    1.03
  -5  11   0   32.73    1.21
  -5  11   0   30.68    1.24
   3 -11   0   56.05    1.60
   3 -11   0   56.90    1.56
  -3  11   0   56.36    1.46
  -3  11   0   57.80    1.48
  -3  11   0   48.00    1.81
   2 -11   0  113.93    2.81
   2 -11   0  113.09    2.84
  -2  11   0  115.40    2.75
  -2  11   0  113.24    2.75
   1 -11   0   23.82    0.92
   1 -11   0   24.72    0.87
  -1  11   0   23.60    0.85
  -1  11   0   24.26    0.87
   0 -11   0    3.21    0.32
   0  11   0    3.51    0.26
  -1 -11   0    3.66    0.30
  -1 -11   0    4.34    0.37
   1  11   0    4.06    0.30
  -2 -11   0   10.06    0.56
   2  11   0    8.10    0.66
   2  11   0    9.61    0.56
  -3 -11   0   17.51    0.79
  -3 -11   0   17.58    0.76
   3  11   0   18.20    0.81
   3  11   0   17.26    0.75
  -4 -11   0    1.34    0.31
  -4 -11   0    1.11    0.26
   4  11   0    1.21    0.20
   4  11   0    1.06    0.26
  -5 -11   0   25.96    0.99
  -5 -11   0   26.49    1.22
  -5 -11   0   27.10    1.06
   5  11   0   26.50    1.05
   5  11   0   27.31    1.10
  -6 -11   0    0.77    0.22
   6  11   0    0.92    0.25
   6  11   0    1.15    0.30
  -7 -11   0   26.52    1.30
  -7 -11   0   26.28    1.02
  -7 -11   0   27.63    1.02
   7  11   0   26.48    1.08
   7  11   0   26.39    1.16
  -8 -11   0    2.25    0.35
  -8 -11   0    2.74    0.44
  -8 -11   0    2.97    0.49
   8  11   0    1.75    0.36
  -9 -11   0   13.78    0.65
  -9 -11   0   15.17    1.02
  -9 -11   0   13.61    0.63
   9  11   0   12.30    0.75
 -10 -11   0    2.95    0.68
 -11 -11   0    2.94    0.60
  11  11   0    2.03    0.44
 -11  12   0    5.67    0.97
  10 -12   0    7.84    0.53
  10 -12   0    7.20    0.42
  10 -12   0    6.60    0.84
 -10  12   0    6.28    0.79
   9 -12   0   16.62    0.68
   9 -12   0   17.69    0.98
   9 -12   0   17.66    0.78
  -9  12   0   16.28    1.10
   8 -12   0   25.04    1.15
   8 -12   0   24.83    0.86
   8 -12   0   25.42    0.93
  -8  12   0   23.40    1.26
   7 -12   0    0.12    0.12
   7 -12   0    0.06    0.16
  -7  12   0    0.16    0.23
   6 -12   0   36.98    1.20
   6 -12   0   37.69    1.15
  -6  12   0   35.07    1.46
  -6  12   0   37.67    1.39
   5 -12   0   18.65    0.74
   5 -12   0   19.52    0.83
  -5  12   0   19.04    0.94
  -5  12   0   19.59    0.89
   4 -12   0    0.56    0.20
   4 -12   0    0.43    0.13
  -4  12   0    0.87    0.20
  -4  12   0    0.78    0.20
  -4  12   0    0.60    0.15
   3 -12   0  120.71    3.03
   3 -12   0  123.16    3.07
  -3  12   0  124.62    2.90
  -3  12   0  122.08    3.14
  -3  12   0  121.27    2.91
   2 -12   0    0.04    0.14
   2 -12   0   -0.14    0.11
  -2  12   0    0.15    0.10
   1 -12   0   13.37    0.68
   1 -12   0   11.93    0.71
  -1  12   0   13.35    0.60
  -1  12   0   14.42    0.65
   0 -12   0    3.90    0.38
   0  12   0    4.37    0.37
   0  12   0    3.77    0.31
  -1 -12   0    5.90    0.45
   1  12   0    5.96    0.41
  -2 -12   0   65.04    1.92
  -2 -12   0   63.79    1.88
   2  12   0   65.03    1.90
  -3 -12   0   38.94    1.36
  -3 -12   0   39.53    1.33
   3  12   0   39.64    1.36
   3  12   0   40.02    1.38
  -4 -12   0    0.28    0.14
  -4 -12   0    0.34    0.19
   4  12   0    0.41    0.13
   4  12   0    0.32    0.18
  -5 -12   0    2.82    0.37
  -5 -12   0    3.39    0.31
  -5 -12   0    2.76    0.42
   5  12   0    2.51    0.30
   5  12   0    2.67    0.38
  -6 -12   0   24.65    0.98
  -6 -12   0   23.75    1.02
   6  12   0   24.46    1.04
   6  12   0   24.47    1.12
  -7 -12   0    2.99    0.34
  -7 -12   0    3.09    0.46
  -7 -12   0    2.28    0.35
   7  12   0    2.69    0.36
  -8 -12   0   15.10    0.99
  -8 -12   0   14.64    0.76
  -8 -12   0   14.95    0.73
   8  12   0   14.65    0.77
  -9 -12   0    1.48    0.47
  -9 -12   0    1.00    0.25
 -10 -12   0    2.27    0.41
 -11 -12   0   35.00    2.54
  11  12   0   28.00    1.40
 -11  13   0   -0.04    0.27
  10 -13   0    9.51    0.54
  10 -13   0   10.23    0.65
 -10  13   0    9.72    0.96
   9 -13   0   62.36    1.77
   9 -13   0   59.12    1.69
   9 -13   0   59.37    2.13
  -9  13   0   56.32    2.28
   8 -13   0    2.69    0.40
   8 -13   0    2.65    0.54
  -8  13   0    3.08    0.52
   7 -13   0   32.28    1.08
   7 -13   0   33.88    1.18
  -7  13   0   30.50    1.43
   6 -13   0   13.80    0.70
   6 -13   0   13.24    0.62
  -6  13   0   13.12    0.83
  -6  13   0   14.29    0.77
   5 -13   0    0.28    0.20
  -5  13   0    0.12    0.19
  -5  13   0    0.54    0.22
   4 -13   0   92.88    2.47
   4 -13   0   95.43    2.53
  -4  13   0   95.61    2.26
  -4  13   0   95.26    2.69
  -4  13   0   93.75    2.26
  -4  13   0   95.09    2.64
   3 -13   0   41.82    1.37
   3 -13   0   43.53    1.44
  -3  13   0   43.32    1.45
  -3  13   0   43.21    1.27
  -3  13   0   43.14    1.28
   2 -13   0    9.07    0.49
   2 -13   0    9.66    0.60
  -2  13   0    9.21    0.52
  -2  13   0    8.96    0.49
   1 -13   0    1.72    0.24
   1 -13   0    1.91    0.32
  -1  13   0    2.12    0.25
  -1  13   0    2.10    0.30
   0 -13   0    7.79    0.53
   0  13   0    8.90    0.55
   0  13   0    8.28    0.49
  -1 -13   0   12.06    0.63
  -1 -13   0   13.09    0.70
   1  13   0   13.80    0.66
  -2 -13   0   68.72    2.02
  -2 -13   0   68.99    2.08
   2  13   0   71.33    2.07
  -3 -13   0    4.39    0.43
  -3 -13   0    4.59    0.34
  -4 -13   0    0.20    0.14
  -4 -13   0    0.16    0.24
   4  13   0    0.34    0.15
  -5 -13   0   12.60    0.66
  -5 -13   0   12.22    0.85
  -5 -13   0   11.86    0.70
   5  13   0   11.02    0.64
  -6 -13   0    6.27    0.47
  -6 -13   0    5.93    0.61
  -6 -13   0    5.55    0.50
   6  13   0    5.82    0.44
  -7 -13   0   17.79    0.85
  -7 -13   0   18.37    0.89
  -7 -13   0   16.47    1.07
   7  13   0   15.51    0.85
  -8 -13   0    3.75    0.44
  -8 -13   0    3.38    0.60
  -9 -13   0    2.12    0.45
  -9 -13   0    3.29    0.54
  -9 -13   0    3.32    0.48
 -10 -13   0    9.21    0.95
  10  13   0    8.64    0.77
 -11  14   0   -0.18    0.31
  10 -14   0    9.37    0.68
   9 -14   0    3.17    0.49
   9 -14   0    3.39    0.42
   9 -14   0    2.55    0.54
  -9  14   0    3.15    0.63
   8 -14   0   10.23    0.66
   8 -14   0   11.11    0.56
  -8  14   0   10.16    0.88
   7 -14   0    6.59    0.54
   7 -14   0    5.75    0.44
  -7  14   0    6.60    0.67
   6 -14   0    5.47    0.48
   6 -14   0    5.13    0.40
  -6  14   0    4.22    0.53
   5 -14   0   29.72    1.15
   5 -14   0   28.62    1.04
  -5  14   0   28.43    1.17
  -5  14   0   27.57    1.25
   4 -14   0    0.45    0.20
  -4  14   0    0.37    0.20
  -4  14   0    0.90    0.23
  -4  14   0    0.66    0.23
  -4  14   0    0.52    0.13
   3 -14   0    0.48    0.14
  -3  14   0    0.82    0.20
   2 -14   0    0.04    0.13
   2 -14   0    0.01    0.14
  -2  14   0   -0.06    0.13
  -2  14   0   -0.05    0.12
   1 -14   0   11.79    0.61
   1 -14   0   11.97    0.68
  -1  14   0   10.68    0.60
  -1  14   0   11.84    0.64
   0 -14   0    9.57    0.61
   0 -14   0    8.07    0.50
   0  14   0    9.87    0.54
   0  14   0    9.16    0.58
  -1 -14   0   11.90    0.64
  -1 -14   0   11.99    0.70
   1  14   0   13.30    0.68
   1  14   0   12.33    0.71
  -2 -14   0    0.40    0.17
  -2 -14   0    0.25    0.14
   2  14   0    0.43    0.15
  -3 -14   0    0.57    0.18
   3  14   0    0.58    0.17
  -4 -14   0    1.69    0.30
  -4 -14   0    1.92    0.39
   4  14   0    1.33    0.31
  -5 -14   0    2.09    0.46
  -5 -14   0    2.11    0.34
   5  14   0    2.41    0.35
  -6 -14   0    3.74    0.46
  -6 -14   0    4.45    0.54
   6  14   0    4.46    0.43
  -7 -14   0    7.19    0.55
  -7 -14   0    7.25    0.59
  -7 -14   0    7.00    0.73
  -8 -14   0    2.17    0.44
  -8 -14   0    2.62    0.50
  -8 -14   0    2.59    0.49
  -9 -14   0    5.40    0.82
   9  14   0    4.38    0.61
 -10 -14   0   -0.31    0.66
  10  14   0    0.15    0.34
  10 -15   0   -0.35    0.33
 -10  15   0   -0.35    0.27
   9 -15   0    0.77    0.30
   9 -15   0    0.73    0.27
  -9  15   0    1.24    0.49
   8 -15   0    4.41    0.54
   8 -15   0    4.57    0.47
  -8  15   0    4.33    0.68
   7 -15   0   44.73    1.53
   7 -15   0   43.61    1.43
  -7  15   0   42.56    1.83
   6 -15   0    6.64    0.57
   6 -15   0    5.68    0.45
  -6  15   0    7.16    0.66
  -6  15   0    4.71    0.53
   5 -15   0    0.39    0.17
   5 -15   0    0.57    0.21
  -5  15   0    0.07    0.26
  -5  15   0    0.43    0.22
   4 -15   0   18.31    0.81
   4 -15   0   16.69    0.87
  -4  15   0   17.25    0.67
  -4  15   0   17.94    0.96
  -4  15   0   16.20    0.86
  -4  15   0   17.54    0.69
   3 -15   0    0.55    0.16
   3 -15   0    0.43    0.21
  -3  15   0    0.43    0.16
  -3  15   0    0.27    0.17
   2 -15   0    1.91    0.29
   2 -15   0    2.13    0.36
  -2  15   0    1.88    0.31
   1 -15   0   12.51    0.72
   1 -15   0   11.70    0.64
  -1  15   0   12.89    0.66
  -1  15   0   13.01    0.70
   0 -15   0   18.54    0.84
   0 -15   0   19.96    0.93
   0  15   0   20.40    0.92
   0  15   0   19.16    0.85
  -1 -15   0    8.99    0.60
  -1 -15   0    7.20    0.51
   1  15   0    9.72    0.59
   1  15   0    8.69    0.61
  -2 -15   0    3.54    0.33
  -2 -15   0    3.92    0.45
   2  15   0    5.04    0.46
  -4 -15   0    0.62    0.21
  -4 -15   0    0.77    0.21
  -4 -15   0    1.11    0.31
   4  15   0    0.40    0.22
  -5 -15   0    2.98    0.40
  -5 -15   0    2.44    0.48
  -5 -15   0    2.05    0.40
   5  15   0    2.32    0.42
  -6 -15   0    9.57    0.78
  -6 -15   0    8.06    0.62
  -6 -15   0    9.24    0.68
  -7 -15   0   13.79    0.80
  -7 -15   0   15.11    0.88
  -7 -15   0   14.26    1.04
  -8 -15   0    0.56    0.29
  -8 -15   0    0.88    0.34
  -8 -15   0    0.13    0.52
   8  15   0    0.21    0.30
  -9 -15   0    2.16    0.62
  -9 -15   0    3.76    0.61
   9  15   0    2.77    0.60
 -10  16   0    4.46    0.63
   9 -16   0    0.55    0.33
   9 -16   0    0.09    0.32
  -9  16   0   -0.12    0.43
   8 -16   0   19.43    0.99
   8 -16   0   18.00    0.85
  -8  16   0   20.04    1.30
   7 -16   0   16.12    0.81
   7 -16   0   17.66    0.95
  -7  16   0   17.20    1.12
   6 -16   0    4.70    0.44
   6 -16   0    5.73    0.58
  -6  16   0    6.80    0.68
   5 -16   0   51.42    1.65
   5 -16   0   53.85    1.76
  -5  16   0   50.25    1.79
  -5  16   0   48.64    1.88
   4 -16   0    0.46    0.20
   4 -16   0    0.62    0.24
  -4  16   0    0.49    0.19
  -4  16   0    0.35    0.27
  -4  16   0    0.61    0.27
   3 -16   0    1.38    0.30
  -3  16   0    1.25    0.30
  -3  16   0    1.23    0.30
  -3  16   0    1.39    0.35
   2 -16   0   14.13    0.83
   2 -16   0   14.27    0.72
  -2  16   0   13.19    0.71
  -2  16   0   14.84    0.74
   1 -16   0    5.74    0.43
   1 -16   0    6.28    0.57
  -1  16   0    6.61    0.54
  -1  16   0    7.20    0.51
   0 -16   0   15.47    0.81
   0  16   0   17.25    0.84
   0  16   0   18.25    0.90
  -1 -16   0    7.93    0.60
   1  16   0    8.48    0.76
   1  16   0    9.53    0.59
  -2 -16   0    2.31    0.33
  -2 -16   0    2.00    0.35
   2  16   0    2.47    0.37
   2  16   0    3.00    0.38
  -3 -16   0   19.32    0.91
  -3 -16   0   17.78    0.93
   3  16   0   18.51    0.92
   3  16   0   18.67    0.98
  -4 -16   0   59.60    2.22
  -4 -16   0   62.05    2.08
  -4 -16   0   60.42    2.01
   4  16   0   55.68    1.99
   4  16   0   59.24    2.02
  -5 -16   0    2.12    0.42
  -5 -16   0    0.62    0.38
  -6 -16   0   43.85    1.67
  -6 -16   0   38.15    1.53
  -6 -16   0   45.22    1.94
   6  16   0   45.30    1.74
  -7 -16   0    6.96    0.63
  -7 -16   0    6.23    0.80
  -7 -16   0    7.70    0.66
   7  16   0    6.74    0.65
  -8 -16   0    0.89    0.40
  -8 -16   0    0.51    0.32
  -8 -16   0    0.20    0.57
   8  16   0    0.42    0.32
  -9 -16   0   20.94    1.15
  -9 -16   0   26.65    2.26
   9  16   0   22.19    1.23
   9 -17   0    2.89    0.62
  -9  17   0    2.81    0.55
   8 -17   0    6.83    0.64
   7 -17   0    4.76    0.53
  -7  17   0    5.49    0.70
   6 -17   0   45.26    1.65
  -6  17   0   49.81    1.98
   5 -17   0    4.69    0.49
  -5  17   0    4.76    0.57
  -5  17   0    5.14    0.59
   4 -17   0    6.43    0.54
   4 -17   0    6.73    0.79
  -4  17   0    7.71    0.50
  -4  17   0    6.82    0.67
  -4  17   0    7.53    0.61
  -4  17   0    6.47    0.45
   3 -17   0    8.57    0.67
   3 -17   0    7.25    0.53
  -3  17   0    6.51    0.52
  -3  17   0    6.75    0.52
   2 -17   0    0.49    0.22
   2 -17   0    0.80    0.25
  -2  17   0    0.52    0.21
   1 -17   0    7.68    0.54
   1 -17   0    8.93    0.68
  -1  17   0    8.11    0.59
  -1  17   0    8.66    0.63
   0 -17   0   35.78    1.44
   0 -17   0   28.10    1.25
   0  17   0   33.27    1.29
   0  17   0   28.30    1.53
  -1 -17   0    0.05    0.19
   1  17   0    0.26    0.20
   1  17   0    0.25    0.23
  -2 -17   0    2.02    0.36
  -2 -17   0    2.13    0.45
   2  17   0    2.33    0.38
   2  17   0    2.88    0.44
  -3 -17   0   12.87    0.80
  -3 -17   0   13.67    0.83
   3  17   0   15.29    0.89
   3  17   0   12.06    0.77
  -4 -17   0    3.71    0.48
  -4 -17   0    2.54    0.52
   4  17   0    3.53    0.45
  -5 -17   0   39.18    1.66
  -5 -17   0   41.45    1.93
  -5 -17   0   43.68    1.92
   5  17   0   45.22    1.81
  -6 -17   0   28.68    1.50
  -6 -17   0   29.34    1.35
   6  17   0   29.65    1.35
  -7 -17   0    5.44    0.87
  -7 -17   0    6.38    0.65
   7  17   0    5.30    0.64
  -8 -17   0    8.38    1.05
  -8 -17   0    8.93    0.84
   8  17   0   10.92    0.85
   8 -18   0    5.73    0.76
  -8  18   0    3.82    0.59
   7 -18   0   14.22    0.81
   7 -18   0   13.10    0.91
  -7  18   0   16.10    1.71
   6 -18   0    0.05    0.29
   6 -18   0    0.15    0.33
  -6  18   0    0.06    0.26
   5 -18   0   -0.29    0.30
   5 -18   0    0.34    0.27
  -5  18   0   -0.21    0.21
   4 -18   0    9.06    0.70
   4 -18   0    7.47    0.61
  -4  18   0    8.07    0.73
  -4  18   0    7.26    0.52
  -4  18   0    9.04    0.56
   3 -18   0    0.29    0.23
   3 -18   0   -0.21    0.27
  -3  18   0    0.03    0.45
  -3  18   0   -0.04    0.20
   2 -18   0   -0.21    0.26
   2 -18   0    0.14    0.24
  -2  18   0   -0.16    0.21
  -2  18   0    0.10    0.24
   1 -18   0   23.46    1.13
   1 -18   0   30.94    1.36
  -1  18   0   27.87    1.25
  -1  18   0   26.03    1.14
   0 -18   0    1.74    0.39
   0  18   0    1.45    0.38
   0  18   0    1.22    0.27
  -1 -18   0   -0.19    0.30
   1  18   0    0.21    0.28
   1  18   0    0.03    0.21
  -2 -18   0    0.29    0.22
   2  18   0    0.47    0.31
   2  18   0    0.63    0.23
  -3 -18   0    0.72    0.27
   3  18   0    0.51    0.25
  -4 -18   0    1.97    0.45
   4  18   0    1.61    0.43
  -5 -18   0   20.51    1.24
  -5 -18   0   22.18    1.15
   5  18   0   23.00    1.20
  -6 -18   0   27.96    1.53
  -6 -18   0   27.98    1.38
   6  18   0   28.81    1.41
  -7 -18   0    2.57    0.70
  -7 -18   0    3.49    0.62
   8 -19   0    1.64    0.49
   7 -19   0   -0.32    0.37
  -7  19   0    0.04    0.29
   6 -19   0    4.15    0.65
   5 -19   0    8.87    0.76
  -5  19   0    7.97    0.79
  -4  19   0    5.85    0.51
  -4  19   0    6.81    0.69
  -4  19   0    5.88    0.53
   3 -19   0   13.79    0.90
  -3  19   0   13.01    0.79
  -3  19   0   11.66    0.72
   2 -19   0    9.23    0.76
  -2  19   0    7.99    0.63
  -2  19   0    8.21    0.70
   1 -19   0    2.99    0.48
  -1  19   0    3.39    0.51
  -1  19   0    3.21    0.46
   0 -19   0    0.36    0.24
   0  19   0    0.16    0.26
   0  19   0    0.29    0.32
  -1 -19   0   -0.15    0.25
   1  19   0    0.28    0.25
   1  19   0    0.08    0.34
  -2 -19   0   -0.33    0.26
   2  19   0   -0.22    0.25
  -3 -19   0    3.89    0.49
   3  19   0    3.88    0.51
  -4 -19   0   11.90    1.01
  -4 -19   0   15.07    0.95
   4  19   0   13.41    0.85
  -5 -19   0   33.24    1.51
  -5 -19   0   32.66    1.70
   5  19   0   34.92    1.56
   7 -20   0    9.59    0.98
   6 -20   0    2.92    0.74
   5 -20   0    5.72    0.72
  -5  20   0    4.23    0.83
   4 -20   0   33.80    1.57
  -4  20   0   33.74    1.75
  -4  20   0   31.30    1.18
  -3  20   0    2.11    0.56
  -3  20   0    1.51    0.38
   2 -20   0    0.98    0.34
  -2  20   0    0.99    0.35
  -2  20   0    0.89    0.31
   1 -20   0    1.60    0.35
  -1  20   0    1.29    0.36
  -1  20   0    1.36    0.32
   0 -20   0    0.67    0.29
   0  20   0    0.23    0.39
   0  20   0    0.92    0.34
  -1 -20   0    0.26    0.30
   1  20   0    0.77    0.32
  -2 -20   0   10.02    0.82
   2  20   0   11.09    0.84
  -3 -20   0    2.24    0.53
  -4 -20   0    5.59    0.70
  -4 -20   0    3.94    0.85
   4  20   0    6.22    0.66
  -5 -20   0    2.80    0.64
   5  20   0    3.63    0.68
   5 -21   0    9.81    0.98
  -5  21   0    7.93    0.72
  -4  21   0    4.01    0.51
  -4  21   0    3.36    0.59
   3 -21   0    0.58    0.36
  -3  21   0    0.89    0.36
  -2  21   0   12.83    0.90
  -2  21   0   11.97    0.89
   1 -21   0    4.31    0.61
  -1  21   0    4.78    0.71
  -1  21   0    3.26    0.61
   0  21   0    8.51    0.76
  -1 -21   0   18.71    1.10
   1  21   0   17.41    1.07
   2  21   0    2.87    0.61
  -3 -21   0    3.75    0.65
  -3 -21   0    4.39    0.64
   3  21   0    3.82    0.63
  -4 -21   0    1.55    0.68
  -4 -21   0    1.67    0.46
   4  21   0    1.94    0.53
   3 -22   0    8.18    0.84
  -3  22   0    7.13    0.76
   2 -22   0    1.19    0.45
  -2  22   0    0.18    0.37
   1 -22   0    0.46    0.41
  -1  22   0   -0.34    0.39
   0 -22   0   14.70    0.98
   0  22   0   12.79    0.96
   2  22   0    2.75    0.71
   2  22  -1   20.23    1.21
  -2 -22   1   22.42    1.40
   1  22  -1    9.38    0.90
  -1 -22   1   10.12    0.87
   0  22  -1    2.80    0.64
   0 -22   1    3.45    0.65
  -1  22  -1   -0.28    0.37
   1 -22   1    0.40    0.40
  -2  22  -1    2.05    0.44
   2 -22   1    3.21    0.74
  -3  22  -1    1.17    0.40
   3 -22   1    1.06    0.44
  -4  22  -1   15.29    1.01
   4 -22   1   18.29    1.21
   4  21  -1    4.14    0.70
  -4 -21   1    4.09    0.69
  -4 -21   1    2.65    0.70
  -3 -21   1    2.81    0.65
   2  21  -1   19.01    1.14
  -2 -21   1   22.00    1.21
   1  21  -1    0.44    0.32
  -1 -21   1    0.35    0.34
   0  21  -1    3.07    0.61
   0 -21   1    2.89    0.62
  -1  21  -1    3.77    0.59
  -1  21  -1    4.82    0.74
   1 -21   1    4.71    0.66
  -2  21  -1    1.31    0.35
  -2  21  -1    0.85    0.43
  -3  21  -1   26.83    1.24
   3 -21   1   31.01    1.52
  -4  21  -1    0.88    0.29
   4 -21   1    1.02    0.41
  -5  21  -1    0.58    0.27
   5 -21   1    0.81    0.42
   5  20  -1    3.39    0.68
  -5 -20   1    3.74    0.66
  -5 -20   1    2.95    0.71
   4  20  -1    8.60    0.77
  -4 -20   1    6.00    0.93
  -4 -20   1    7.84    0.76
   3  20  -1    1.54    0.33
   2  20  -1    2.42    0.52
  -2 -20   1    1.59    0.35
   1  20  -1    0.03    0.28
   0  20  -1    5.70    0.68
   0  20  -1    6.52    0.66
   0 -20   1    5.97    0.60
  -1  20  -1   -0.18    0.27
  -1  20  -1   -0.08    0.34
   1 -20   1    0.61    0.29
  -2  20  -1   10.01    0.74
  -2  20  -1    9.89    0.76
   2 -20   1   10.09    0.81
  -3  20  -1   10.47    0.76
  -3  20  -1   10.76    0.73
   3 -20   1   12.33    0.84
  -4  20  -1    0.67    0.33
  -4  20  -1    0.73    0.29
   5 -20   1   24.42    1.31
  -6  20  -1    4.58    0.59
   6 -20   1    6.72    0.78
  -7  20  -1    0.48    0.30
   7 -20   1    0.98    0.44
   6  19  -1   -0.06    0.35
  -6 -19   1    0.56    0.34
  -6 -19   1   -0.22    0.62
   5  19  -1    4.39    0.59
  -5 -19   1    3.21    0.60
   4  19  -1    8.56    0.70
  -4 -19   1    6.95    0.84
  -4 -19   1    9.66    0.73
   3  19  -1    0.82    0.29
  -3 -19   1    1.15    0.29
   2  19  -1    6.12    0.62
  -2 -19   1    5.46    0.59
   1  19  -1    0.44    0.33
   1  19  -1    0.03    0.23
  -1 -19   1   -0.20    0.24
   0  19  -1    2.69    0.47
   0  19  -1    2.86    0.53
   0 -19   1    3.22    0.46
  -1  19  -1    0.12    0.28
  -1  19  -1    0.18    0.25
  -2  19  -1    6.87    0.60
   2 -19   1    7.50    0.67
  -3  19  -1    3.26    0.48
  -3  19  -1    3.28    0.48
   3 -19   1    4.23    0.53
  -4  19  -1   14.25    0.73
  -4  19  -1   13.51    0.70
  -4  19  -1   14.12    0.97
   4 -19   1   16.93    0.97
  -5  19  -1    0.58    0.36
   5 -19   1    1.20    0.34
   6 -19   1   -0.05    0.31
  -7  19  -1    1.29    0.34
   7 -19   1    1.37    0.42
  -8  19  -1    4.38    0.62
   8 -19   1    5.04    0.81
   7  18  -1    1.18    0.36
  -7 -18   1    1.87    0.65
   6  18  -1   19.76    1.08
  -6 -18   1   19.48    1.29
  -6 -18   1   23.40    1.17
   5  18  -1    8.20    0.67
  -5 -18   1    8.20    0.71
  -5 -18   1    6.96    0.77
   4  18  -1    2.22    0.45
  -4 -18   1    2.50    0.59
   3  18  -1   -0.32    0.23
  -3 -18   1   -0.21    0.23
   2  18  -1   -0.08    0.29
   2  18  -1    0.01    0.21
  -2 -18   1    0.18    0.38
  -2 -18   1    0.02    0.22
   1  18  -1    0.24    0.21
   1  18  -1    0.58    0.27
  -1 -18   1   -0.33    0.27
  -1 -18   1    0.00    0.21
   0  18  -1    2.66    0.45
   0 -18   1    3.34    0.47
   0 -18   1    2.10    0.29
  -1  18  -1    6.90    0.57
  -1  18  -1    8.55    0.78
   1 -18   1    7.64    0.53
   1 -18   1    8.43    0.67
  -2  18  -1   25.62    1.09
  -2  18  -1   25.92    1.11
   2 -18   1   27.31    1.26
   2 -18   1   23.36    1.09
  -3  18  -1    0.01    0.33
  -3  18  -1   -0.05    0.21
  -3  18  -1   -0.07    0.23
   3 -18   1    0.33    0.24
   3 -18   1   -0.20    0.26
  -4  18  -1    0.23    0.21
  -4  18  -1    0.00    0.23
   4 -18   1    0.05    0.24
   4 -18   1    0.31    0.27
  -5  18  -1   14.12    0.95
   5 -18   1   14.61    0.89
   5 -18   1   13.68    0.78
  -6  18  -1    0.42    0.30
   6 -18   1   -0.03    0.28
   6 -18   1    0.80    0.33
  -7  18  -1    6.54    1.16
   7 -18   1    6.85    0.66
   7 -18   1    5.37    0.68
  -8  18  -1   11.20    0.97
   8 -18   1   11.90    0.97
   8 -18   1   13.85    0.96
  -8 -17   1    2.48    0.62
  -8 -17   1    2.68    0.65
   7  17  -1   16.48    1.05
  -7 -17   1   17.89    1.04
  -7 -17   1   17.36    1.24
  -6 -17   1    0.56    0.47
  -5 -17   1   14.24    0.81
  -5 -17   1   15.65    0.91
  -5 -17   1   12.54    0.92
  -4 -17   1   28.62    1.43
  -4 -17   1   29.66    1.29
  -4 -17   1   24.27    1.15
   3  17  -1    4.60    0.49
   3  17  -1    5.45    0.53
  -3 -17   1    5.40    0.52
  -3 -17   1    6.21    0.56
   2  17  -1    2.81    0.45
   2  17  -1    2.79    0.41
  -2 -17   1    3.09    0.41
  -2 -17   1    2.65    0.42
   1  17  -1    0.04    0.23
   1  17  -1   -0.02    0.19
  -1 -17   1   -0.27    0.24
   0  17  -1   13.11    0.70
   0 -17   1   11.77    0.78
  -1  17  -1   36.69    1.35
  -1  17  -1   36.82    1.39
   1 -17   1   34.96    1.37
   1 -17   1   36.10    1.47
  -2  17  -1    7.86    0.58
  -2  17  -1    7.94    0.55
   2 -17   1    7.16    0.62
   2 -17   1    7.93    0.56
  -3  17  -1    8.54    0.57
  -3  17  -1    8.00    0.58
   3 -17   1    7.39    0.55
   3 -17   1    7.87    0.76
  -4  17  -1    7.50    0.68
  -4  17  -1    7.67    0.62
  -4  17  -1    8.12    0.49
  -4  17  -1    8.90    0.53
   4 -17   1    8.97    0.58
  -5  17  -1    3.63    0.54
  -5  17  -1    5.09    0.60
   5 -17   1    4.67    0.46
   5 -17   1    6.02    0.87
  -6  17  -1   16.48    1.05
   6 -17   1   16.39    0.79
   6 -17   1   13.43    1.17
  -7  17  -1   55.46    2.24
   7 -17   1   56.40    1.84
   7 -17   1   54.94    2.34
   8 -17   1    1.67    0.34
  -9  17  -1    8.46    0.83
   9  16  -1    2.17    0.47
  -9 -16   1    1.37    0.73
  -8 -16   1   15.77    0.96
  -8 -16   1   17.01    1.23
  -8 -16   1   15.92    0.96
  -7 -16   1    2.84    0.70
  -7 -16   1    2.73    0.56
  -7 -16   1    3.14    0.52
  -6 -16   1    3.85    0.49
  -6 -16   1    3.21    0.50
   5  16  -1   12.98    1.06
  -5 -16   1   14.62    0.97
  -5 -16   1   12.37    0.77
  -5 -16   1   14.00    0.83
  -4 -16   1    2.31    0.47
   3  16  -1    0.47    0.23
  -3 -16   1    0.46    0.19
  -3 -16   1    0.81    0.22
   2  16  -1    5.59    0.49
  -2 -16   1    5.38    0.49
  -2 -16   1    4.87    0.46
   1  16  -1    2.73    0.35
   1  16  -1    2.52    0.37
  -1 -16   1    1.92    0.35
  -1 -16   1    1.72    0.33
   0  16  -1   30.83    1.22
   0  16  -1   31.96    1.21
   0 -16   1   26.42    1.12
   0 -16   1   28.11    1.61
  -1  16  -1   11.73    0.66
  -1  16  -1   14.26    0.77
   1 -16   1   10.46    0.64
   1 -16   1   13.37    0.80
  -2  16  -1    0.83    0.22
  -2  16  -1    0.68    0.19
   2 -16   1    0.74    0.18
  -3  16  -1    7.12    0.46
  -3  16  -1    5.59    0.48
  -3  16  -1    6.39    0.48
   3 -16   1    6.97    0.49
   3 -16   1    6.84    0.58
  -4  16  -1    0.77    0.30
  -4  16  -1    0.62    0.17
  -4  16  -1    1.02    0.23
   4 -16   1    0.93    0.26
   4 -16   1    0.64    0.20
  -5  16  -1    3.70    0.48
  -5  16  -1    4.99    0.55
   5 -16   1    4.76    0.42
   5 -16   1    5.60    0.54
  -6  16  -1  115.55    3.56
  -6  16  -1  123.13    3.48
   6 -16   1  122.50    3.31
   6 -16   1  125.36    3.19
  -7  16  -1    0.63    0.25
   7 -16   1    0.23    0.27
   7 -16   1    0.00    0.25
  -8  16  -1    5.56    0.77
   8 -16   1    6.39    0.65
   8 -16   1    6.37    0.53
   9 -16   1    6.16    0.60
   9 -16   1    6.52    0.70
 -10  16  -1    0.16    0.29
  -9 -15   1    8.31    0.72
  -9 -15   1    8.61    0.93
  -8 -15   1    0.62    0.48
  -8 -15   1    0.72    0.33
  -8 -15   1    1.18    0.34
  -7 -15   1   14.61    0.82
  -7 -15   1   15.20    1.06
  -7 -15   1   16.66    0.93
   6  15  -1    1.01    0.44
  -6 -15   1    1.37    0.37
  -6 -15   1    1.18    0.24
   5  15  -1    1.73    0.28
  -5 -15   1    2.30    0.49
  -5 -15   1    1.93    0.40
  -4 -15   1    3.83    0.43
   3  15  -1    3.59    0.38
  -3 -15   1    4.46    0.41
   2  15  -1   14.99    0.77
  -2 -15   1   14.01    0.72
  -2 -15   1   14.23    0.80
  -1 -15   1    0.46    0.17
   0  15  -1   52.14    1.66
   0  15  -1   49.88    1.64
   0 -15   1   51.49    1.70
   0 -15   1   46.43    1.61
  -1  15  -1    1.30    0.28
   1 -15   1    1.07    0.19
   1 -15   1    1.52    0.30
  -2  15  -1    4.12    0.46
  -2  15  -1    4.66    0.41
   2 -15   1    4.61    0.38
   2 -15   1    5.20    0.49
  -3  15  -1    0.10    0.14
  -3  15  -1   -0.03    0.14
   3 -15   1    0.12    0.19
   3 -15   1    0.38    0.15
  -4  15  -1   26.64    0.87
  -4  15  -1   25.54    1.18
  -4  15  -1   26.72    0.89
  -4  15  -1   23.67    1.07
   4 -15   1   24.10    1.00
   4 -15   1   27.24    1.12
  -5  15  -1   39.29    1.60
  -5  15  -1   41.03    1.55
   5 -15   1   43.91    1.47
   5 -15   1   38.91    1.37
  -6  15  -1    4.51    0.54
  -6  15  -1    6.26    0.63
   6 -15   1    4.13    0.42
   6 -15   1    5.85    0.55
   7 -15   1    5.03    0.40
   7 -15   1    4.36    0.48
   8 -15   1    0.75    0.24
   8 -15   1    0.70    0.28
  -9  15  -1    0.71    0.41
   9 -15   1    1.18    0.34
 -10  15  -1   -0.11    0.27
  10 -15   1    0.26    0.36
 -10 -14   1    8.80    1.02
  -9 -14   1    0.28    0.34
  -9 -14   1    0.87    0.52
  -8 -14   1    7.85    0.64
  -8 -14   1    7.49    0.67
  -8 -14   1    8.71    0.85
   7  14  -1    3.74    0.67
  -7 -14   1    4.14    0.62
  -7 -14   1    3.37    0.44
  -7 -14   1    3.80    0.50
   6  14  -1    8.27    0.59
   6  14  -1    9.49    0.66
  -6 -14   1    6.95    0.55
  -6 -14   1    9.73    0.77
   5  14  -1    1.53    0.33
  -5 -14   1    1.09    0.33
  -5 -14   1    1.55    0.32
  -5 -14   1    1.26    0.31
   4  14  -1    0.63    0.22
   4  14  -1    0.65    0.18
  -4 -14   1    0.77    0.18
  -4 -14   1    0.46    0.19
   3  14  -1   14.15    0.72
   3  14  -1   14.14    0.78
  -3 -14   1   14.21    0.78
  -3 -14   1   14.75    0.75
   2  14  -1   23.63    0.98
  -2 -14   1   22.64    0.95
  -2 -14   1   22.21    1.01
   1  14  -1   68.45    2.00
  -1 -14   1   65.97    2.00
  -1 -14   1   65.06    2.01
   0  14  -1    2.57    0.28
   0  14  -1    2.17    0.33
   0 -14   1    2.22    0.32
  -1  14  -1   23.48    0.93
  -1  14  -1   20.45    1.03
   1 -14   1   22.55    0.98
   1 -14   1   23.35    0.92
  -2  14  -1    1.96    0.30
  -2  14  -1    1.16    0.23
   2 -14   1    1.44    0.23
   2 -14   1    1.60    0.32
  -3  14  -1   73.39    2.19
  -3  14  -1   72.72    1.98
  -3  14  -1   75.99    1.97
   3 -14   1   75.09    2.17
   3 -14   1   74.54    2.11
  -4  14  -1    3.29    0.42
  -4  14  -1    2.67    0.35
  -4  14  -1    3.25    0.30
  -4  14  -1    3.52    0.27
   4 -14   1    2.95    0.31
   4 -14   1    3.34    0.40
  -5  14  -1    3.22    0.46
  -5  14  -1    2.62    0.38
   5 -14   1    3.12    0.42
   5 -14   1    3.42    0.32
  -6  14  -1   28.94    1.35
  -6  14  -1   30.30    1.27
   6 -14   1   30.69    1.16
   6 -14   1   29.50    1.07
  -7  14  -1    0.22    0.21
   7 -14   1    0.14    0.22
  -8  14  -1   35.13    1.68
   8 -14   1   38.57    1.33
   8 -14   1   36.29    1.23
  -9  14  -1   12.69    1.02
   9 -14   1   12.60    0.97
   9 -14   1   11.33    0.64
   9 -14   1   13.61    0.74
  10 -14   1    2.30    0.52
 -11  14  -1   11.21    0.95
 -10 -13   1    1.15    0.64
  -9 -13   1    7.88    0.61
  -9 -13   1    8.52    0.60
  -9 -13   1    8.89    0.85
  -8 -13   1    2.63    0.57
  -8 -13   1    1.77    0.40
  -8 -13   1    1.46    0.32
   7  13  -1    3.84    0.49
   7  13  -1    3.66    0.41
  -7 -13   1    3.65    0.43
  -7 -13   1    3.96    0.56
  -7 -13   1    4.17    0.41
   6  13  -1    4.14    0.40
   6  13  -1    4.40    0.48
  -6 -13   1    4.28    0.40
  -6 -13   1    4.34    0.44
  -6 -13   1    4.56    0.53
   5  13  -1    2.39    0.36
   5  13  -1    2.68    0.30
  -5 -13   1    1.81    0.39
  -5 -13   1    2.54    0.36
   4  13  -1   49.42    1.67
   4  13  -1   47.79    1.63
  -4 -13   1   49.20    1.64
  -4 -13   1   48.95    1.60
   3  13  -1   47.07    1.59
   3  13  -1   48.92    1.59
  -3 -13   1   47.32    1.56
  -3 -13   1   46.67    1.59
   1  13  -1   20.65    0.85
  -1 -13   1   18.66    0.81
  -1 -13   1   18.90    0.87
   0  13  -1  108.42    2.91
   0 -13   1  106.63    2.80
   0 -13   1  106.26    2.83
  -1  13  -1    0.84    0.19
  -1  13  -1    0.67    0.20
   1 -13   1    0.98    0.19
   1 -13   1    0.56    0.19
  -2  13  -1   75.96    2.03
  -2  13  -1   75.08    2.03
   2 -13   1   74.81    2.15
   2 -13   1   76.53    2.11
  -3  13  -1   14.71    0.63
  -3  13  -1   14.22    0.69
  -3  13  -1   14.66    0.61
   3 -13   1   14.05    0.74
   3 -13   1   13.03    0.65
  -4  13  -1    6.17    0.36
  -4  13  -1    4.97    0.47
  -4  13  -1    6.24    0.44
   4 -13   1    4.90    0.39
   4 -13   1    5.84    0.50
  -5  13  -1   77.62    2.34
  -5  13  -1   77.86    2.40
   5 -13   1   78.78    2.17
   5 -13   1   79.40    2.13
  -6  13  -1    6.83    0.62
  -6  13  -1    5.80    0.49
   6 -13   1    5.81    0.48
   6 -13   1    5.60    0.42
  -7  13  -1   40.34    1.68
   7 -13   1   40.18    1.28
   7 -13   1   41.62    1.34
  -8  13  -1   18.84    1.13
   8 -13   1   19.61    0.79
   8 -13   1   18.92    0.84
  -9  13  -1    4.19    0.60
   9 -13   1    4.90    0.38
   9 -13   1    4.53    0.49
 -10  13  -1   19.66    1.34
  10 -13   1   19.40    0.80
  10 -13   1   22.76    0.94
 -11  13  -1    1.81    0.43
 -11 -12   1    2.44    0.67
 -10 -12   1   15.61    1.08
  -9 -12   1    1.47    0.37
  -9 -12   1    1.56    0.42
  -9 -12   1    1.53    0.37
   8  12  -1    0.56    0.24
   8  12  -1    0.59    0.24
  -8 -12   1    0.35    0.19
  -8 -12   1    0.86    0.34
  -8 -12   1    0.85    0.22
   7  12  -1   54.00    1.93
   7  12  -1   52.20    1.81
  -7 -12   1   54.74    1.72
  -7 -12   1   57.52    2.17
  -7 -12   1   57.28    1.75
   6  12  -1   13.04    0.68
   6  12  -1   12.48    0.76
  -6 -12   1   13.20    0.65
  -6 -12   1   13.26    0.71
   5  12  -1   18.21    0.91
   5  12  -1   18.13    0.83
  -5 -12   1   18.24    0.86
  -5 -12   1   19.58    0.82
  -5 -12   1   18.56    1.02
   4  12  -1   29.69    1.11
   4  12  -1   28.35    1.14
  -4 -12   1   29.18    1.09
  -4 -12   1   28.91    1.13
  -4 -12   1   30.05    1.29
   3  12  -1   10.24    0.54
   3  12  -1    9.52    0.60
  -3 -12   1    9.93    0.53
  -3 -12   1    9.31    0.59
   2  12  -1    8.91    0.57
   2  12  -1    9.09    0.49
  -2 -12   1    8.05    0.54
  -2 -12   1    8.49    0.47
   1  12  -1   91.44    2.43
  -1 -12   1   91.09    2.46
  -1 -12   1   91.01    2.43
   0  12  -1   12.66    0.60
   0 -12   1   11.83    0.60
   0 -12   1   12.77    0.66
  -1  12  -1  109.57    2.71
  -1  12  -1  104.53    2.70
   1 -12   1  109.01    2.79
  -2  12  -1   15.30    0.65
  -2  12  -1   14.27    0.62
   2 -12   1   14.50    0.66
   2 -12   1   15.04    0.72
   3 -12   1   -0.10    0.12
  -4  12  -1   72.03    1.76
  -4  12  -1   73.37    1.75
  -4  12  -1   69.34    2.14
  -4  12  -1   73.78    2.13
   4 -12   1   74.29    1.97
   4 -12   1   73.47    2.01
  -5  12  -1   10.19    0.60
  -5  12  -1    9.96    0.67
   5 -12   1    9.65    0.58
   5 -12   1    9.60    0.51
  -6  12  -1    0.12    0.18
   6 -12   1    0.49    0.17
  -7  12  -1    5.77    0.60
   7 -12   1    6.00    0.36
   7 -12   1    5.95    0.43
  -8  12  -1    6.70    0.67
   8 -12   1    6.94    0.59
   8 -12   1    6.49    0.46
   8 -12   1    7.03    0.40
  -9  12  -1   26.16    1.41
   9 -12   1   27.29    0.99
   9 -12   1   26.67    0.89
   9 -12   1   25.77    1.25
 -10  12  -1    5.94    0.77
  10 -12   1    5.39    0.49
  10 -12   1    5.88    0.40
 -11  12  -1    4.25    0.88
 -11 -11   1   16.25    1.18
 -10 -11   1    4.37    0.67
   9  11  -1    1.94    0.43
   9  11  -1    1.91    0.40
  -9 -11   1    2.34    0.55
  -9 -11   1    1.98    0.33
  -9 -11   1    2.52    0.33
   8  11  -1   26.68    1.28
   8  11  -1   25.97    1.14
  -8 -11   1   28.89    1.04
  -8 -11   1   28.55    1.04
  -8 -11   1   29.11    1.42
   7  11  -1    6.26    0.45
   7  11  -1    5.56    0.54
  -7 -11   1    6.15    0.46
  -7 -11   1    6.36    0.47
  -7 -11   1    6.29    0.61
   6  11  -1    1.12    0.29
   6  11  -1    1.69    0.26
  -6 -11   1    1.46    0.31
   5  11  -1    5.74    0.41
   5  11  -1    5.43    0.49
  -5 -11   1    5.69    0.53
  -5 -11   1    5.47    0.45
  -5 -11   1    5.66    0.39
   4  11  -1    0.03    0.13
   4  11  -1    0.14    0.11
  -4 -11   1    0.08    0.13
  -4 -11   1    0.13    0.12
  -4 -11   1    0.04    0.15
   3  11  -1    5.37    0.35
   3  11  -1    4.76    0.41
  -3 -11   1    4.30    0.38
  -3 -11   1    4.18    0.48
   2  11  -1   90.01    2.35
   2  11  -1   82.51    2.61
  -2 -11   1   88.54    2.48
  -2 -11   1   87.08    2.34
   1  11  -1    0.05    0.13
  -1 -11   1    0.25    0.12
  -1 -11   1    0.22    0.09
   0  11  -1   57.69    1.63
   0 -11   1   55.83    1.66
   0 -11   1   57.23    1.64
  -1  11  -1   13.02    0.57
   1 -11   1   12.60    0.56
   1 -11   1   12.75    0.63
  -2  11  -1   15.92    0.62
  -2  11  -1   15.52    0.63
   2 -11   1   14.14    0.67
   2 -11   1   14.49    0.62
  -3  11  -1   71.13    1.76
  -3  11  -1   66.39    2.29
  -3  11  -1   71.67    1.78
   3 -11   1   69.73    1.90
   3 -11   1   70.54    1.87
  -4  11  -1    5.73    0.46
  -4  11  -1    5.59    0.29
  -4  11  -1    5.19    0.42
   4 -11   1    5.45    0.42
   4 -11   1    5.78    0.36
  -5  11  -1   10.42    0.60
  -5  11  -1   10.51    0.66
   5 -11   1   10.70    0.49
   5 -11   1   10.60    0.56
  -6  11  -1    8.67    0.64
   6 -11   1    9.75    0.52
   6 -11   1    9.57    0.45
  -7  11  -1   50.54    1.89
   7 -11   1   53.98    1.46
   7 -11   1   55.45    1.51
  -8  11  -1    0.07    0.24
   8 -11   1   -0.01    0.12
   8 -11   1    0.00    0.16
   8 -11   1   -0.32    0.29
  -9  11  -1    2.21    0.47
   9 -11   1    1.93    0.33
   9 -11   1    2.82    0.56
   9 -11   1    2.66    0.25
 -10  11  -1    5.08    0.65
  10 -11   1    5.39    0.35
  10 -11   1    4.05    0.75
  10 -11   1    5.45    0.44
 -11  11  -1    6.85    0.90
 -12  11  -1    0.07    0.30
 -11 -10   1    0.43    0.49
  10  10  -1    4.19    0.52
   9  10  -1    5.08    0.48
   9  10  -1    5.88    0.56
  -9 -10   1    5.08    0.63
  -9 -10   1    4.61    0.37
  -9 -10   1    4.95    0.34
   8  10  -1    1.18    0.31
   8  10  -1    0.93    0.26
  -8 -10   1    1.73    0.41
  -8 -10   1    1.13    0.28
   7  10  -1    3.94    0.36
   7  10  -1    4.33    0.47
  -7 -10   1    4.78    0.52
  -7 -10   1    4.24    0.38
   6  10  -1   20.54    0.90
   6  10  -1   21.17    0.95
  -6 -10   1   20.50    0.86
  -6 -10   1   20.93    1.08
  -6 -10   1   21.25    0.84
   5  10  -1    0.88    0.16
   5  10  -1    1.02    0.28
  -5 -10   1    1.51    0.29
  -5 -10   1    1.10    0.21
  -5 -10   1    1.00    0.22
   4  10  -1   42.85    1.41
   4  10  -1   43.71    1.39
  -4 -10   1   44.57    1.37
  -4 -10   1   43.21    1.38
  -4 -10   1   43.84    1.56
   3  10  -1   49.19    1.50
   3  10  -1   49.45    1.50
  -3 -10   1   48.37    1.46
  -3 -10   1   47.58    1.47
   2  10  -1   29.91    1.06
   2  10  -1   31.79    1.05
  -2 -10   1   29.37    1.05
  -2 -10   1   30.79    1.03
   1  10  -1   14.57    0.68
   1  10  -1   15.96    0.65
  -1 -10   1   15.23    0.68
  -1 -10   1   15.27    0.64
   0  10  -1    4.18    0.28
   0  10  -1    2.91    0.33
   0 -10   1    3.53    0.32
   0 -10   1    3.71    0.25
  -1  10  -1  126.60    3.01
   1 -10   1  127.29    3.04
   1 -10   1  125.31    3.06
  -2  10  -1   18.75    0.68
  -2  10  -1   19.14    0.68
   2 -10   1   18.37    0.69
   2 -10   1   18.84    0.75
  -3  10  -1    1.60    0.20
  -3  10  -1    1.66    0.20
   3 -10   1    1.39    0.25
   3 -10   1    1.41    0.18
  -4  10  -1   17.66    0.80
  -4  10  -1   18.59    0.79
   4 -10   1   18.76    0.67
   4 -10   1   17.95    0.71
  -5  10  -1   24.12    1.02
  -5  10  -1   21.13    1.07
   5 -10   1   23.80    0.83
   5 -10   1   23.17    0.77
  -6  10  -1   66.51    2.11
   6 -10   1   67.99    1.73
   6 -10   1   68.67    1.76
  -7  10  -1    7.84    0.63
   7 -10   1    8.08    0.37
   7 -10   1    8.28    0.45
  -8  10  -1    0.25    0.23
   8 -10   1    0.02    0.26
   8 -10   1    0.06    0.13
  -9  10  -1   27.72    1.39
   9 -10   1   26.71    0.83
   9 -10   1   27.82    0.89
   9 -10   1   26.22    1.23
 -10  10  -1   21.07    1.26
  10 -10   1   21.22    1.11
 -11  10  -1   10.14    0.95
 -12  10  -1   16.99    1.18
 -12  -9   1    1.64    0.59
  11   9  -1   25.94    1.56
 -11  -9   1   24.02    1.40
  10   9  -1    4.67    0.54
  10   9  -1    5.30    0.51
 -10  -9   1    6.09    0.62
   9   9  -1   17.12    0.84
   9   9  -1   18.45    0.91
  -9  -9   1   17.27    1.07
   8   9  -1    6.54    0.45
   8   9  -1    6.50    0.55
  -8  -9   1    6.30    0.41
  -8  -9   1    6.09    0.37
  -8  -9   1    6.62    0.62
   7   9  -1    3.51    0.42
   7   9  -1    3.85    0.34
  -7  -9   1    3.87    0.31
  -7  -9   1    3.84    0.34
  -7  -9   1    3.98    0.48
   6   9  -1    0.84    0.20
  -6  -9   1    0.90    0.24
  -6  -9   1    0.77    0.19
   5   9  -1   30.69    1.08
   5   9  -1   29.81    1.10
  -5  -9   1   30.03    1.04
  -5  -9   1   29.56    1.25
  -5  -9   1   29.54    1.01
   4   9  -1    5.39    0.42
   4   9  -1    5.72    0.35
  -4  -9   1    5.60    0.46
  -4  -9   1    5.61    0.41
  -4  -9   1    5.93    0.36
   3   9  -1   40.42    1.25
   3   9  -1   40.24    1.27
  -3  -9   1   40.44    1.23
  -3  -9   1   38.35    1.23
   2   9  -1    0.49    0.14
  -2  -9   1    0.34    0.08
  -2  -9   1    0.45    0.14
   1   9  -1    3.95    0.34
   1   9  -1    4.62    0.29
  -1  -9   1    4.03    0.33
  -1  -9   1    4.45    0.29
   0   9  -1  517.43   11.44
   0   9  -1  524.31   11.60
   0  -9   1  516.25   11.25
   0  -9   1  504.41   11.70
  -1   9  -1   84.98    2.09
   1  -9   1   82.62    2.10
   1  -9   1   83.68    2.13
  -2   9  -1   16.58    0.59
  -2   9  -1   16.34    0.58
   2  -9   1   15.28    0.63
   2  -9   1   14.58    0.59
  -3   9  -1  136.05    3.31
  -3   9  -1  137.98    3.05
  -3   9  -1  139.14    3.07
   3  -9   1  135.76    3.16
   3  -9   1  135.60    3.18
  -4   9  -1   11.79    0.57
  -4   9  -1   11.30    0.59
   4  -9   1   10.60    0.46
   4  -9   1   10.83    0.50
  -5   9  -1  252.15    6.11
  -5   9  -1  270.35    6.09
   5  -9   1  269.27    5.79
   5  -9   1  270.64    5.77
  -6   9  -1   20.98    0.98
   6  -9   1   20.87    0.67
   6  -9   1   20.82    0.72
  -7   9  -1    0.42    0.20
   7  -9   1    0.44    0.20
   7  -9   1    0.37    0.09
   7  -9   1    0.26    0.14
  -8   9  -1    0.15    0.18
   8  -9   1    0.29    0.25
   8  -9   1    0.11    0.09
   8  -9   1   -0.04    0.11
  -9   9  -1    5.62    0.64
   9  -9   1    5.43    0.60
   9  -9   1    5.80    0.30
 -10   9  -1    0.82    0.30
  10  -9   1    1.32    0.39
 -11   9  -1   25.33    1.45
 -12   9  -1    2.80    0.58
 -12  -8   1    5.97    0.87
  11   8  -1   -0.11    0.27
 -11  -8   1    0.18    0.42
  10   8  -1    0.35    0.23
  10   8  -1    0.34    0.21
 -10  -8   1    0.78    0.35
   9   8  -1   63.06    1.91
   9   8  -1   63.66    1.94
  -9  -8   1   59.03    2.26
   8   8  -1    0.73    0.16
   8   8  -1    0.44    0.20
  -8  -8   1    0.77    0.39
  -8  -8   1    0.94    0.19
  -8  -8   1    0.61    0.16
   7   8  -1   11.40    0.65
   7   8  -1   11.51    0.60
  -7  -8   1   11.73    0.79
  -7  -8   1   11.68    0.53
  -7  -8   1   11.20    0.50
   6   8  -1   38.05    1.32
   6   8  -1   40.22    1.31
  -6  -8   1   39.60    1.19
  -6  -8   1   40.86    1.22
  -6  -8   1   39.02    1.54
   5   8  -1   27.09    1.00
   5   8  -1   27.51    0.98
  -5  -8   1   27.55    0.92
  -5  -8   1   27.70    0.95
  -5  -8   1   26.80    1.15
   4   8  -1   20.73    0.82
   4   8  -1   21.98    0.81
  -4  -8   1   20.90    0.79
  -4  -8   1   20.38    0.92
  -4  -8   1   21.46    0.77
   3   8  -1  102.11    2.52
   3   8  -1  101.01    2.51
  -3  -8   1   99.44    2.49
  -3  -8   1  100.12    2.48
   2   8  -1   29.46    0.95
   2   8  -1   28.96    0.96
  -2  -8   1   28.98    0.93
  -2  -8   1   28.73    0.95
   1   8  -1  120.24    2.85
   1   8  -1  122.88    2.87
  -1  -8   1  121.06    2.86
  -1  -8   1  116.44    2.86
   0   8  -1   47.91    1.31
   0   8  -1   47.03    1.31
   0  -8   1   48.32    1.34
   0  -8   1   46.64    1.31
  -1   8  -1   25.64    0.82
  -1   8  -1   26.98    0.83
   1  -8   1   25.48    0.82
   1  -8   1   25.31    0.85
  -2   8  -1  177.79    3.89
  -2   8  -1  176.90    3.91
   2  -8   1  176.75    3.95
   2  -8   1  175.38    3.97
  -3   8  -1    8.63    0.33
  -3   8  -1    8.10    0.33
  -3   8  -1    8.41    0.43
  -3   8  -1    8.71    0.46
   3  -8   1    7.99    0.40
   3  -8   1    8.23    0.36
  -4   8  -1   19.31    0.74
  -4   8  -1   17.99    0.75
   4  -8   1   17.52    0.63
   4  -8   1   17.09    0.59
  -5   8  -1   66.07    1.97
   5  -8   1   68.36    1.65
   5  -8   1   69.85    1.68
  -6   8  -1   23.49    1.04
   6  -8   1   23.99    0.71
   6  -8   1   24.63    0.75
  -7   8  -1   14.72    0.84
   7  -8   1   14.29    0.52
   7  -8   1   14.37    0.77
   7  -8   1   13.49    0.48
  -8   8  -1    0.43    0.21
   8  -8   1    0.50    0.25
   8  -8   1    0.27    0.09
  -9   8  -1    6.36    0.66
   9  -8   1    6.70    0.61
 -10   8  -1    0.57    0.29
  10  -8   1    0.42    0.38
 -11   8  -1   -0.11    0.23
 -13   8  -1   -0.38    0.26
  12   7  -1    0.98    0.32
 -12  -7   1    1.18    0.50
  11   7  -1   -0.01    0.23
 -11  -7   1    0.69    0.38
  10   7  -1   25.35    1.07
  10   7  -1   23.98    1.01
 -10  -7   1   24.83    1.33
   9   7  -1    2.61    0.32
   9   7  -1    2.62    0.43
   8   7  -1    0.68    0.21
   8   7  -1    0.56    0.13
  -8  -7   1    0.77    0.26
   7   7  -1   20.94    0.88
   7   7  -1   20.41    0.94
  -7  -7   1   21.34    0.72
  -7  -7   1   20.75    0.70
  -7  -7   1   21.55    1.08
   6   7  -1   47.65    1.45
   6   7  -1   48.24    1.45
  -6  -7   1   47.17    1.70
  -6  -7   1   49.04    1.34
  -6  -7   1   48.02    1.33
   5   7  -1   32.38    1.06
   5   7  -1   32.67    1.08
  -5  -7   1   32.41    1.01
  -5  -7   1   33.48    1.01
  -5  -7   1   32.03    1.26
   4   7  -1   92.34    2.32
   4   7  -1   93.13    2.33
  -4  -7   1   92.34    2.27
  -4  -7   1   91.84    2.27
  -4  -7   1   90.80    2.51
   3   7  -1    3.64    0.24
   3   7  -1    3.40    0.31
  -3  -7   1    3.65    0.25
  -3  -7   1    3.30    0.28
   2   7  -1   13.58    0.56
   2   7  -1   13.01    0.54
  -2  -7   1   13.31    0.53
  -2  -7   1   12.91    0.55
   1   7  -1    0.18    0.11
  -1  -7   1    0.36    0.13
  -1  -7   1    0.25    0.08
   0   7  -1    5.44    0.35
   0   7  -1    6.44    0.33
   0  -7   1    6.34    0.36
   0  -7   1    6.38    0.32
  -1   7  -1   26.07    0.78
  -1   7  -1   25.27    0.77
   1  -7   1   25.80    0.81
   1  -7   1   26.35    0.79
  -2   7  -1    8.95    0.37
  -2   7  -1    9.20    0.36
   2  -7   1    8.22    0.37
   2  -7   1    8.53    0.40
  -3   7  -1   45.75    1.06
  -3   7  -1   44.26    1.28
  -3   7  -1   42.95    1.27
  -3   7  -1   44.61    1.04
   3  -7   1   43.66    1.16
   3  -7   1   43.91    1.14
  -4   7  -1    5.11    0.36
  -4   7  -1    5.25    0.34
   4  -7   1    5.35    0.29
   4  -7   1    4.30    0.24
  -5   7  -1   25.45    0.98
   5  -7   1   23.02    0.69
   5  -7   1   24.79    0.71
   6  -7   1    0.65    0.12
  -7   7  -1   13.08    0.77
   7  -7   1   13.05    0.71
   7  -7   1   13.42    0.68
  -8   7  -1   10.21    0.73
   8  -7   1   10.38    0.63
   8  -7   1   10.07    0.68
  -9   7  -1    9.04    0.74
   9  -7   1    9.26    0.60
   9  -7   1    9.22    0.65
 -10   7  -1    6.17    0.66
  10  -7   1    5.93    0.59
  10  -7   1    5.75    0.52
 -11   7  -1    4.86    0.61
  11  -7   1    4.05    0.77
 -12   7  -1    0.15    0.35
 -13   7  -1    0.74    0.29
  13   6  -1    1.01    0.34
 -13  -6   1    1.57    0.95
  12   6  -1    2.01    0.46
 -12  -6   1    3.22    0.70
  11   6  -1   12.03    0.66
 -11  -6   1   12.02    0.94
  10   6  -1    0.87    0.25
  10   6  -1    1.24    0.28
 -10  -6   1    1.04    0.29
   9   6  -1   40.50    1.33
   9   6  -1   41.12    1.36
  -9  -6   1   39.96    1.72
   8   6  -1   14.22    0.69
   8   6  -1   13.61    0.70
  -8  -6   1   14.99    0.91
   7   6  -1   16.18    0.68
   7   6  -1   16.09    0.73
  -7  -6   1   17.33    0.95
  -7  -6   1   16.44    0.55
  -7  -6   1   16.67    0.54
   6   6  -1    1.76    0.27
   6   6  -1    1.63    0.19
  -6  -6   1    2.02    0.30
  -6  -6   1    1.53    0.20
  -6  -6   1    1.84    0.17
   5   6  -1   55.90    1.53
   5   6  -1   56.07    1.54
  -5  -6   1   54.83    1.45
  -5  -6   1   56.39    1.46
  -5  -6   1   54.01    1.77
   4   6  -1    1.41    0.16
   4   6  -1    0.97    0.22
  -4  -6   1    1.20    0.19
  -4  -6   1    1.27    0.22
  -4  -6   1    1.17    0.15
   3   6  -1    5.31    0.35
   3   6  -1    5.41    0.31
  -3  -6   1    4.91    0.29
  -3  -6   1    5.18    0.32
   2   6  -1   52.51    1.39
   2   6  -1   52.41    1.39
  -2  -6   1   51.85    1.37
  -2  -6   1   52.24    1.37
   1   6  -1  135.79    3.09
   1   6  -1  137.62    3.10
  -1  -6   1  135.60    3.10
  -1  -6   1  135.75    3.09
   0   6  -1   14.30    0.52
   0   6  -1   15.07    0.53
   0  -6   1   14.72    0.52
   0  -6   1   14.44    0.54
  -1   6  -1   72.80    1.72
  -1   6  -1   70.75    1.70
   1  -6   1   72.99    1.73
   1  -6   1   71.19    1.74
  -2   6  -1  250.18    5.44
  -2   6  -1  238.24    5.37
  -2   6  -1  243.51    5.60
   2  -6   1  235.41    5.23
   2  -6   1  240.37    5.38
  -3   6  -1   17.66    0.66
  -3   6  -1   17.47    0.65
   3  -6   1   17.44    0.54
   3  -6   1   17.91    0.56
  -4   6  -1  138.25    3.35
   4  -6   1  141.68    3.07
   4  -6   1  141.95    3.06
  -5   6  -1   41.90    1.38
   5  -6   1   42.98    1.04
   5  -6   1   45.63    1.07
   5  -6   1   43.40    1.30
  -6   6  -1    1.33    0.27
   6  -6   1    1.59    0.24
   6  -6   1    2.02    0.26
  -7   6  -1    6.16    0.53
   7  -6   1    7.01    0.52
   7  -6   1    6.75    0.47
  -8   6  -1   33.33    1.39
   8  -6   1   34.01    1.38
   8  -6   1   33.90    1.22
  -9   6  -1    0.18    0.21
   9  -6   1    0.23    0.20
   9  -6   1    0.18    0.25
 -10   6  -1   56.07    2.13
  10  -6   1   55.74    2.06
  10  -6   1   57.36    1.84
 -11   6  -1    3.42    0.57
  11  -6   1    2.97    0.48
 -12   6  -1    0.79    0.36
  12  -6   1    1.09    0.31
 -13   6  -1   12.72    0.99
  13  -6   1   13.46    0.90
  13   5  -1    4.79    0.72
 -13  -5   1    3.73    0.65
  12   5  -1   -0.07    0.24
 -12  -5   1    0.67    0.44
  11   5  -1    0.99    0.21
 -11  -5   1    1.28    0.37
  10   5  -1    5.26    0.47
  10   5  -1    5.15    0.39
 -10  -5   1    6.46    0.62
   9   5  -1    5.04    0.38
   9   5  -1    5.14    0.43
  -9  -5   1    4.70    0.78
   8   5  -1    0.30    0.11
   8   5  -1    0.24    0.17
  -8  -5   1    0.38    0.20
   7   5  -1   18.09    0.73
   7   5  -1   18.02    0.70
  -7  -5   1   17.01    0.92
   6   5  -1    0.22    0.11
   6   5  -1    0.17    0.06
  -6  -5   1    0.27    0.07
  -6  -5   1    0.12    0.09
  -6  -5   1    0.26    0.13
   5   5  -1    2.49    0.21
   5   5  -1    2.51    0.25
  -5  -5   1    2.44    0.19
  -5  -5   1    2.70    0.22
  -5  -5   1    2.76    0.33
   4   5  -1   48.63    1.32
   4   5  -1   49.98    1.33
  -4  -5   1   47.67    1.50
  -4  -5   1   48.37    1.27
  -4  -5   1   49.43    1.28
   3   5  -1  122.42    2.81
   3   5  -1  123.31    2.81
  -3  -5   1  118.38    2.95
  -3  -5   1  122.97    2.78
  -3  -5   1  121.45    2.77
   2   5  -1  169.82    3.75
   2   5  -1  169.85    3.76
  -2  -5   1  166.79    4.00
  -2  -5   1  170.83    3.74
   1   5  -1    0.62    0.15
   1   5  -1    0.54    0.11
  -1  -5   1    0.44    0.11
  -1  -5   1    0.70    0.12
   0   5  -1    1.26    0.16
   0   5  -1    1.40    0.13
   0  -5   1    1.33    0.14
   0  -5   1    1.37    0.17
  -1   5  -1  332.50    7.47
  -1   5  -1  331.50    7.49
   1  -5   1  331.74    7.43
   1  -5   1  325.94    7.51
  -2   5  -1   61.69    1.57
  -2   5  -1   64.56    1.44
  -2   5  -1   62.49    1.42
   2  -5   1   64.07    1.49
   2  -5   1   62.87    1.47
  -3   5  -1  169.58    3.88
  -3   5  -1  174.37    4.06
   3  -5   1  171.29    3.67
   3  -5   1  173.20    3.69
  -4   5  -1  362.95    8.07
   4  -5   1  374.38    7.95
   4  -5   1  375.81    9.05
  -5   5  -1    1.05    0.20
   5  -5   1    1.33    0.18
   5  -5   1    0.83    0.19
  -6   5  -1   24.54    1.01
   6  -5   1   26.97    1.05
   6  -5   1   25.63    0.93
  -7   5  -1    5.89    0.50
   7  -5   1    5.48    0.42
  -8   5  -1    0.19    0.18
   8  -5   1    0.04    0.19
   8  -5   1   -0.05    0.14
  -9   5  -1   14.89    0.93
   9  -5   1   15.23    0.79
   9  -5   1   16.46    0.89
 -10   5  -1    3.78    0.56
  10  -5   1    3.84    0.44
  10  -5   1    3.13    0.54
 -11   5  -1    3.97    0.60
  11  -5   1    4.45    0.48
  11  -5   1    2.98    0.65
 -12   5  -1    3.19    0.68
  12  -5   1    3.91    0.50
 -13   5  -1    3.73    0.57
  13  -5   1    3.97    0.62
  13   4  -1   -0.12    0.29
  12   4  -1    0.33    0.23
 -12  -4   1    0.56    0.41
 -12  -4   1    0.68    0.33
  11   4  -1    6.62    0.46
 -11  -4   1    6.72    0.68
 -11  -4   1    6.96    0.65
  10   4  -1   11.71    0.57
  10   4  -1   12.02    0.63
 -10  -4   1   11.64    0.85
 -10  -4   1   13.00    0.82
   9   4  -1    0.80    0.21
   9   4  -1    0.81    0.19
  -9  -4   1    0.74    0.25
   8   4  -1   32.51    1.04
   8   4  -1   32.19    1.05
  -8  -4   1   32.05    1.39
  -8  -4   1   32.79    1.25
   7   4  -1   33.01    1.25
   7   4  -1   32.15    1.01
   7   4  -1   31.16    0.98
  -7  -4   1   31.32    1.15
  -7  -4   1   30.35    1.30
   6   4  -1   33.62    1.01
   6   4  -1   33.31    0.99
  -6  -4   1   32.89    1.13
  -6  -4   1   32.95    1.29
   5   4  -1  165.01    3.67
   5   4  -1  162.31    3.66
  -5  -4   1  157.87    3.98
  -5  -4   1  163.43    3.54
  -5  -4   1  160.56    3.78
  -5  -4   1  168.12    3.72
   4   4  -1    4.83    0.30
   4   4  -1    5.15    0.28
  -4  -4   1    4.81    0.40
  -4  -4   1    4.95    0.25
  -4  -4   1    5.22    0.27
   3   4  -1  304.31    6.88
   3   4  -1  298.21    6.79
  -3  -4   1  294.18    6.99
  -3  -4   1  298.43    7.13
  -3  -4   1  307.60    6.84
   2   4  -1  140.03    3.12
   2   4  -1  141.96    3.13
  -2  -4   1  141.18    3.22
  -2  -4   1  141.30    3.11
   1   4  -1    0.22    0.09
   1   4  -1    0.41    0.11
  -1  -4   1    0.57    0.14
  -1  -4   1    0.36    0.10
   0   4  -1  173.52    4.01
   0   4  -1  175.05    4.04
   0  -4   1  175.68    3.92
   0  -4   1  173.30    3.87
  -1   4  -1  102.41    2.23
  -1   4  -1  100.86    2.24
   1  -4   1  102.72    2.25
   1  -4   1  101.16    2.24
  -2   4  -1    0.49    0.08
  -2   4  -1    0.64    0.07
   2  -4   1    0.44    0.11
  -3   4  -1  428.23    9.54
   3  -4   1  411.56    9.24
   3  -4   1  416.32    9.85
   3  -4   1  421.54    8.97
  -4   4  -1    5.88    0.36
   4  -4   1    5.24    0.34
  -5   4  -1   17.91    0.76
   5  -4   1   17.12    0.69
   5  -4   1   17.89    0.76
  -6   4  -1   15.58    0.76
   6  -4   1   14.60    0.65
   6  -4   1   15.78    0.75
  -7   4  -1   13.81    0.75
   7  -4   1   13.76    0.66
   7  -4   1   11.23    0.80
  -8   4  -1   15.33    0.88
   8  -4   1   16.46    0.86
   8  -4   1   16.45    0.77
  -9   4  -1   15.98    0.96
   9  -4   1   16.79    0.82
   9  -4   1   17.04    0.95
 -10   4  -1   25.38    1.32
  10  -4   1   26.38    1.28
  10  -4   1   27.61    1.13
 -11   4  -1   -0.24    0.26
  11  -4   1   -0.05    0.41
  11  -4   1    0.24    0.22
 -12   4  -1    6.91    0.83
  12  -4   1    7.69    0.65
 -13   4  -1    3.36    0.54
  13  -4   1    2.96    0.60
  13   3  -1    1.94    0.45
 -13  -3   1    2.42    0.40
  12   3  -1   53.79    1.62
 -12  -3   1   50.28    2.13
 -12  -3   1   53.86    2.09
  11   3  -1    1.73    0.30
 -11  -3   1    2.36    0.44
 -11  -3   1    2.38    0.45
  10   3  -1    6.38    0.59
  10   3  -1    7.42    0.47
  10   3  -1    7.02    0.43
 -10  -3   1    6.78    0.62
 -10  -3   1    6.97    0.65
   9   3  -1   31.00    1.34
   9   3  -1   32.46    1.03
   9   3  -1   31.50    1.01
  -9  -3   1   32.88    1.34
  -9  -3   1   31.11    1.43
   8   3  -1    0.93    0.25
   8   3  -1    1.25    0.28
   8   3  -1    1.23    0.17
  -8  -3   1    1.10    0.31
  -8  -3   1    1.38    0.28
   7   3  -1    0.95    0.15
   7   3  -1    0.90    0.21
   7   3  -1    1.23    0.21
  -7  -3   1    0.98    0.21
  -7  -3   1    0.64    0.20
   6   3  -1   86.59    2.05
   6   3  -1   89.26    2.42
   6   3  -1   85.05    2.04
  -6  -3   1   80.75    2.24
  -6  -3   1   83.73    2.43
   5   3  -1   29.53    0.84
   5   3  -1   30.43    0.86
   5   3  -1   29.71    1.05
  -5  -3   1   27.90    0.96
  -5  -3   1   28.58    1.10
   4   3  -1   76.93    1.78
   4   3  -1   74.39    1.77
   4   3  -1   76.22    2.00
  -4  -3   1   76.45    1.71
  -4  -3   1   72.20    2.02
  -4  -3   1   75.81    1.88
  -4  -3   1   74.83    1.70
   3   3  -1  183.54    4.31
   3   3  -1  183.37    4.33
  -3  -3   1  183.06    4.24
  -3  -3   1  183.29    4.35
  -3  -3   1  177.65    4.18
  -3  -3   1  196.75    4.07
   2   3  -1    9.57    0.36
   2   3  -1    9.13    0.34
  -2  -3   1    9.44    0.42
  -2  -3   1    9.05    0.34
  -2  -3   1    9.55    0.34
   1   3  -1  356.99    7.97
   1   3  -1  345.35    7.91
  -1  -3   1  354.39    7.94
  -1  -3   1  340.72    7.89
   0   3  -1   27.47    0.71
   0   3  -1   28.92    0.72
   0  -3   1   28.68    0.71
   0  -3   1   27.89    0.72
  -1   3  -1  692.09   14.63
  -1   3  -1  678.80   15.03
   1  -3   1  674.55   14.62
  -2   3  -1  279.83    6.70
  -2   3  -1  287.98    6.21
   2  -3   1  274.56    6.61
   2  -3   1  281.40    6.05
   2  -3   1  283.80    6.18
  -3   3  -1   12.05    0.48
   3  -3   1   11.74    0.46
   4  -3   1    2.73    0.25
   4  -3   1    2.82    0.24
  -5   3  -1    9.81    0.52
   5  -3   1    9.61    0.52
  -6   3  -1    3.38    0.34
   6  -3   1    3.48    0.33
  -7   3  -1    4.60    0.43
   7  -3   1    4.50    0.43
  -8   3  -1   13.50    0.80
   8  -3   1   13.32    0.75
  -9   3  -1    8.06    0.67
   9  -3   1    7.56    0.55
   9  -3   1    7.28    0.58
 -10   3  -1    4.53    0.59
  10  -3   1    5.47    0.48
  11  -3   1   -0.10    0.20
  11  -3   1   -0.30    0.40
 -12   3  -1    0.73    0.41
  12  -3   1    1.52    0.41
 -13   3  -1    1.08    0.34
  13  -3   1    1.46    0.42
  13   2  -1   15.92    0.80
 -13  -2   1   17.00    1.06
  12   2  -1    0.08    0.19
 -12  -2   1    0.59    0.27
  11   2  -1    8.52    0.51
  11   2  -1    9.08    0.74
 -11  -2   1    9.16    0.77
 -11  -2   1    9.70    0.83
  10   2  -1    8.28    0.65
  10   2  -1    8.53    0.47
  10   2  -1    7.99    0.43
 -10  -2   1    8.22    0.68
 -10  -2   1    8.24    0.70
   9   2  -1    0.28    0.22
   9   2  -1    0.34    0.13
   9   2  -1    0.34    0.11
  -9  -2   1    0.48    0.19
  -9  -2   1    0.45    0.22
   8   2  -1    4.67    0.41
   8   2  -1    4.18    0.32
   8   2  -1    4.54    0.28
  -8  -2   1    4.97    0.47
  -8  -2   1    5.35    0.51
   7   2  -1   57.25    1.44
   7   2  -1   58.77    1.46
  -7  -2   1   56.77    1.76
  -7  -2   1   55.07    1.87
   6   2  -1   30.33    0.85
   6   2  -1   29.19    1.10
   6   2  -1   29.39    0.83
  -6  -2   1   28.35    1.14
  -6  -2   1   30.02    1.06
   5   2  -1   30.80    1.10
   5   2  -1   32.83    0.87
   5   2  -1   33.10    0.87
  -5  -2   1   32.04    1.16
  -5  -2   1   32.63    1.06
   4   2  -1   21.65    0.61
   4   2  -1   20.69    0.77
   4   2  -1   20.64    0.59
  -4  -2   1   20.49    0.81
  -4  -2   1   21.00    0.72
   3   2  -1    9.00    0.42
   3   2  -1    8.41    0.32
   3   2  -1    8.41    0.30
  -3  -2   1    9.04    0.29
  -3  -2   1    8.50    0.44
  -3  -2   1    8.68    0.28
  -3  -2   1    8.84    0.37
   2   2  -1  104.80    2.40
   2   2  -1  103.35    2.47
  -2  -2   1  101.86    2.40
  -2  -2   1  104.40    2.41
  -2  -2   1  102.33    2.46
  -2  -2   1  109.47    2.33
   1   2  -1    5.81    0.22
  -1  -2   1    5.18    0.25
  -1  -2   1    5.70    0.21
   0   2  -1   70.33    1.49
   0   2  -1   60.72    1.46
   0  -2   1   69.12    1.52
   0  -2   1   59.44    1.72
  -1   2  -1    1.48    0.08
  -1   2  -1    1.40    0.11
  -1   2  -1    1.46    0.07
  -1   2  -1    1.58    0.10
   1  -2   1    1.51    0.09
   1  -2   1    1.40    0.12
   1  -2   1    1.34    0.08
  -2   2  -1   19.33    0.58
   2  -2   1   17.68    0.56
  -3   2  -1  100.95    2.35
   3  -2   1   97.30    2.37
  -4   2  -1    0.11    0.08
   4  -2   1    0.12    0.06
  -5   2  -1   98.33    2.56
   5  -2   1  104.02    2.65
  -6   2  -1   35.74    1.24
   6  -2   1   36.01    1.28
   7  -2   1    0.77    0.17
  -8   2  -1   36.24    1.41
   8  -2   1   36.07    1.41
  -9   2  -1    0.36    0.21
   9  -2   1    0.14    0.23
 -10   2  -1    2.38    0.47
  10  -2   1    1.61    0.32
 -11   2  -1    0.64    0.34
  11  -2   1    1.09    0.21
  11  -2   1    0.88    0.40
  11  -2   1    1.67    0.36
 -12   2  -1    2.05    0.55
  12  -2   1    2.59    0.46
 -13   2  -1    2.13    0.46
  13  -2   1    3.03    0.60
 -13  -1   1    0.48    0.22
 -12  -1   1   18.66    1.16
  11   1  -1    3.28    0.31
  11   1  -1    3.09    0.58
 -11  -1   1    3.68    0.55
  10   1  -1    0.57    0.14
  10   1  -1    0.75    0.27
  10   1  -1    0.63    0.17
 -10  -1   1    0.79    0.26
 -10  -1   1    0.73    0.24
   9   1  -1    2.52    0.26
   9   1  -1    2.66    0.22
   9   1  -1    1.92    0.37
  -9  -1   1    2.16    0.40
  -9  -1   1    2.66    0.41
   8   1  -1   13.84    0.52
   8   1  -1   13.32    0.49
   8   1  -1   13.95    0.76
  -8  -1   1   13.12    0.80
  -8  -1   1   14.67    0.80
   7   1  -1    2.10    0.16
   7   1  -1    1.90    0.26
   7   1  -1    2.07    0.21
  -7  -1   1    2.29    0.34
  -7  -1   1    2.37    0.30
   6   1  -1   61.16    1.84
   6   1  -1   60.62    1.42
   6   1  -1   60.25    1.42
  -6  -1   1   58.14    1.73
  -6  -1   1   58.85    1.84
   5   1  -1   36.87    0.90
   5   1  -1   36.65    0.90
   5   1  -1   36.67    1.21
  -5  -1   1   34.99    1.22
  -5  -1   1   35.29    1.14
   4   1  -1   23.05    0.58
   4   1  -1   21.58    0.80
  -4  -1   1   21.86    0.83
  -4  -1   1   22.27    0.76
   3   1  -1  100.49    2.17
   3   1  -1   87.87    2.21
   3   1  -1   97.53    2.33
  -3  -1   1   97.64    2.34
  -3  -1   1  102.23    2.28
   2   1  -1  254.92    5.56
   2   1  -1  245.48    5.55
   2   1  -1  251.23    6.08
  -2  -1   1  259.45    5.47
  -2  -1   1  245.80    6.06
  -2  -1   1  248.70    5.41
  -2  -1   1  253.03    5.50
   1   1  -1  411.91    8.89
  -1  -1   1  404.43    9.38
  -1  -1   1  427.68    8.89
  -1  -1   1  409.41    8.87
  -1   1  -1   38.53    0.87
   1  -1   1   36.15    0.83
   1  -1   1   37.20    0.87
  -2   1  -1   44.76    1.11
   2  -1   1   43.53    1.14
  -3   1  -1    4.49    0.31
  -3   1  -1    4.58    0.27
   3  -1   1    4.48    0.29
  -4   1  -1   95.56    2.33
  -4   1  -1   93.80    2.38
  -5   1  -1  194.31    4.46
  -5   1  -1  187.37    4.50
   5  -1   1  196.42    4.56
  -6   1  -1    3.15    0.32
  -6   1  -1    2.71    0.32
   6  -1   1    2.56    0.27
  -7   1  -1   52.97    1.74
   7  -1   1   53.71    1.86
   7  -1   1   58.18    1.30
  -8   1  -1   17.69    0.93
   8  -1   1   19.41    0.58
   8  -1   1   19.17    0.94
  -9   1  -1    5.96    0.57
   9  -1   1    5.52    0.53
   9  -1   1    5.74    0.30
 -10   1  -1   18.69    1.08
  10  -1   1   19.81    0.65
  10  -1   1   19.34    0.66
  10  -1   1   18.09    1.05
 -11   1  -1   15.58    1.03
  11  -1   1   15.14    0.98
  11  -1   1   16.92    0.63
  11  -1   1   16.13    0.61
 -12   1  -1    0.82    0.39
  12  -1   1    0.95    0.19
  12  -1   1    1.02    0.26
 -13   1  -1   21.65    1.27
  13  -1   1   21.28    1.13
  13   0  -1    7.91    0.69
 -13   0   1    7.66    0.70
  12   0  -1    0.33    0.16
 -12   0   1    0.20    0.26
  11   0  -1    6.95    0.68
  11   0  -1    6.99    0.39
 -11   0   1    8.10    0.74
  10   0  -1   19.20    1.05
  10   0  -1   19.03    0.67
  10   0  -1   19.30    0.65
 -10   0   1   18.94    1.05
   9   0  -1   -0.05    0.07
   9   0  -1   -0.14    0.21
   9   0  -1   -0.07    0.10
  -9   0   1    0.20    0.21
  -9   0   1   -0.07    0.19
   8   0  -1    1.16    0.19
   8   0  -1    1.29    0.14
  -8   0   1    1.23    0.29
  -8   0   1    1.44    0.34
   7   0  -1   80.63    1.81
   7   0  -1   79.45    2.34
   7   0  -1   82.69    1.81
  -7   0   1   77.80    2.33
  -7   0   1   76.66    2.25
   6   0  -1    0.35    0.12
  -6   0   1    0.53    0.18
   5   0  -1   63.11    1.78
  -5   0   1   59.92    1.76
  -5   0   1   61.63    1.71
   4   0  -1  237.35    5.27
  -4   0   1  240.45    5.21
  -4   0   1  226.98    5.25
   3   0  -1  209.49    4.75
  -3   0   1  193.02    4.51
  -3   0   1  210.65    4.48
   2   0  -1  163.03    4.02
  -2   0   1  166.81    3.55
  -2   0   1  161.91    3.95
  -1   0   1    5.44    0.24
  -1   0   1    5.65    0.23
  -1   0  -1  438.25    9.17
   1   0   1  411.17    9.72
  -2   0  -1  165.07    3.64
  -2   0  -1  164.08    3.99
   2   0   1  174.93    3.79
   2   0   1  170.90    3.73
   2   0   1  166.33    3.99
  -3   0  -1  322.37    7.52
  -3   0  -1  347.10    7.98
   3   0   1  358.38    7.55
   3   0   1  355.41    7.50
   3   0   1  335.20    8.41
  -4   0  -1    7.96    0.40
  -4   0  -1    7.14    0.45
   4   0   1    8.27    0.26
   4   0   1    7.87    0.43
  -5   0  -1    7.57    0.50
  -5   0  -1    7.92    0.45
   5   0   1    8.47    0.30
   5   0   1    7.97    0.48
   5   0   1    8.76    0.29
  -6   0  -1   85.62    2.44
  -6   0  -1   85.24    2.35
   6   0   1   85.94    2.44
   6   0   1   91.63    1.99
   6   0   1   89.60    1.98
  -7   0  -1   45.21    1.60
  -7   0  -1   46.06    1.55
   7   0   1   46.90    1.16
   7   0   1   44.98    1.93
   7   0   1   48.09    1.17
  -8   0  -1    0.63    0.23
   8   0   1    0.59    0.19
   8   0   1    0.59    0.11
   8   0   1    0.60    0.14
  -9   0  -1    9.65    0.71
   9   0   1   10.20    0.43
   9   0   1    9.54    0.66
 -10   0  -1   16.71    1.00
  10   0   1   16.03    0.93
  10   0   1   16.22    0.60
 -11   0  -1    1.77    0.43
  11   0   1    1.25    0.41
  11   0   1    1.16    0.26
 -12   0  -1   13.06    1.01
  12   0   1   12.96    0.69
  12   0   1   13.51    0.62
 -13   0  -1    2.14    0.39
  13  -1  -1    1.52    0.40
 -13   1   1    2.37    0.42
  12  -1  -1    0.27    0.15
  12  -1  -1    0.33    0.26
 -12   1   1   -0.08    0.25
  11  -1  -1   20.43    1.10
 -11   1   1   22.12    1.23
  10  -1  -1   14.70    0.88
 -10   1   1   15.77    0.96
   9  -1  -1    0.02    0.22
  -9   1   1    0.48    0.21
   8  -1  -1   59.34    1.95
  -8   1   1   57.81    1.92
   7  -1  -1    7.25    0.50
  -7   1   1    8.00    0.54
  -7   1   1    8.09    0.56
   6  -1  -1   31.19    1.14
  -6   1   1   30.21    1.10
  -6   1   1   29.48    1.12
   5  -1  -1  121.15    3.01
  -5   1   1  118.27    2.97
  -5   1   1  120.71    2.95
   4  -1  -1    4.83    0.31
  -4   1   1    4.74    0.31
  -4   1   1    5.16    0.35
   3  -1  -1   52.65    1.38
  -3   1   1   53.73    1.36
  -3   1   1   50.74    1.36
   2  -1  -1   61.49    1.49
  -2   1   1   62.63    1.49
  -2   1   1   63.97    1.49
  -1   1   1  116.10    2.51
  -1   1   1  112.69    2.70
  -1  -1  -1   18.43    0.45
  -1  -1  -1   16.75    0.46
  -1  -1  -1   18.16    0.46
   1   1   1   17.78    0.46
   1   1   1   17.33    0.50
   1   1   1   18.04    0.45
  -2  -1  -1   31.34    0.72
  -2  -1  -1   30.10    0.80
  -2  -1  -1   30.05    0.88
   2   1   1   30.78    0.87
   2   1   1   31.36    0.74
  -3  -1  -1  219.07    5.43
  -3  -1  -1  226.09    4.91
  -3  -1  -1  219.39    4.83
  -3  -1  -1  197.40    5.01
   3   1   1  233.18    5.12
   3   1   1  235.62    5.15
   3   1   1  220.94    5.15
  -4  -1  -1   42.35    1.21
  -4  -1  -1   41.50    1.31
   4   1   1   40.92    1.28
   4   1   1   44.43    1.04
   4   1   1   44.09    1.04
  -5  -1  -1   21.44    0.90
  -5  -1  -1   22.72    0.83
   5   1   1   22.90    0.64
   5   1   1   22.78    0.64
   5   1   1   21.44    0.87
  -6  -1  -1   49.01    1.53
  -6  -1  -1   48.89    1.64
   6   1   1   50.60    1.25
   6   1   1   51.02    1.63
   6   1   1   51.11    1.26
  -7  -1  -1   49.40    1.73
  -7  -1  -1   48.07    1.61
   7   1   1   51.62    1.30
   7   1   1   52.78    1.31
   7   1   1   51.04    1.98
  -8  -1  -1   12.14    0.76
  -8  -1  -1   12.55    0.74
   8   1   1   12.51    0.51
   8   1   1   11.93    0.70
   8   1   1   11.51    0.47
  -9  -1  -1    0.85    0.23
  -9  -1  -1    0.83    0.29
   9   1   1    0.76    0.14
   9   1   1    0.48    0.22
 -10  -1  -1   12.77    0.87
 -10  -1  -1   12.65    0.86
  10   1   1   12.03    0.53
  10   1   1   12.30    0.83
 -11  -1  -1   12.40    0.90
  11   1   1   12.62    0.90
  11   1   1   13.05    0.60
  11   1   1   13.96    0.62
 -12  -1  -1    7.24    0.76
  12   1   1    6.76    0.47
  12   1   1    6.05    0.46
 -13  -1  -1    3.35    0.49
  13   1   1    2.92    0.58
  13  -2  -1    0.13    0.32
 -13   2   1    0.10    0.22
  12  -2  -1    0.99    0.33
 -12   2   1    0.58    0.37
  11  -2  -1    1.24    0.37
  11  -2  -1    1.69    0.35
 -11   2   1    1.46    0.45
  10  -2  -1    2.94    0.36
  10  -2  -1    2.55    0.45
 -10   2   1    2.53    0.45
   9  -2  -1   90.33    2.73
  -9   2   1   86.05    2.68
   8  -2  -1    0.80    0.18
   7  -2  -1    1.73    0.24
  -7   2   1    1.71    0.27
   6  -2  -1   96.34    2.61
  -6   2   1   96.59    2.56
   5  -2  -1    5.46    0.37
  -5   2   1    5.33    0.37
   4  -2  -1   24.20    0.85
  -4   2   1   24.31    0.83
   3  -2  -1    8.09    0.34
   3  -2  -1    8.20    0.38
  -3   2   1    8.51    0.38
   2  -2  -1  356.56    8.14
  -2   2   1  348.45    8.11
  -2   2   1  369.56    7.94
   1  -2  -1   15.25    0.38
   1  -2  -1   15.14    0.39
  -1   2   1   15.14    0.37
  -1   2   1   15.05    0.38
   0   2   1   59.81    1.33
  -1  -2  -1    5.53    0.26
  -1  -2  -1    5.85    0.23
  -1  -2  -1    5.87    0.23
   1   2   1    5.90    0.24
   1   2   1    5.85    0.23
  -2  -2  -1    0.07    0.06
  -2  -2  -1    0.03    0.09
  -2  -2  -1   -0.02    0.04
  -2  -2  -1    0.02    0.04
   2   2   1    0.03    0.04
   2   2   1    0.01    0.06
   2   2   1   -0.03    0.06
  -3  -2  -1    7.86    0.28
  -3  -2  -1    7.25    0.27
  -3  -2  -1    6.88    0.41
  -3  -2  -1    7.39    0.34
   3   2   1    7.78    0.30
   3   2   1    7.23    0.30
   3   2   1    7.05    0.38
  -4  -2  -1    3.69    0.16
  -4  -2  -1    3.62    0.18
  -4  -2  -1    3.56    0.25
  -4  -2  -1    2.93    0.31
   4   2   1    3.68    0.23
   4   2   1    3.50    0.20
   4   2   1    3.41    0.27
  -5  -2  -1   99.86    2.57
  -5  -2  -1  102.18    2.73
   5   2   1  103.37    2.71
   5   2   1  107.42    2.38
   5   2   1  106.86    2.39
  -6  -2  -1    7.60    0.55
  -6  -2  -1    7.44    0.47
   6   2   1    7.70    0.35
   6   2   1    7.65    0.37
   6   2   1    7.50    0.50
  -7  -2  -1    7.61    0.57
  -7  -2  -1    8.24    0.54
   7   2   1    8.17    0.53
   7   2   1    8.34    0.41
   7   2   1    7.70    0.37
  -8  -2  -1    2.66    0.36
  -8  -2  -1    2.40    0.36
   8   2   1    2.26    0.31
   8   2   1    2.61    0.23
   8   2   1    2.35    0.27
  -9  -2  -1    1.27    0.32
  -9  -2  -1    0.65    0.20
   9   2   1    0.76    0.16
 -10  -2  -1    0.76    0.26
 -10  -2  -1    0.66    0.26
  10   2   1    0.47    0.30
 -11  -2  -1    8.63    0.73
 -11  -2  -1    8.85    0.77
  11   2   1    8.32    0.51
  11   2   1    8.14    0.48
 -12  -2  -1   44.05    1.87
  12   2   1   41.17    1.35
  12   2   1   42.52    1.37
 -13  -2  -1    1.08    0.35
  13   2   1    0.84    0.29
  13  -3  -1    6.45    0.66
 -13   3   1    5.84    0.64
  12  -3  -1    2.19    0.49
 -12   3   1    2.01    0.54
  11  -3  -1    2.15    0.39
  11  -3  -1    2.42    0.60
 -11   3   1    1.93    0.46
  10  -3  -1    3.10    0.39
  10  -3  -1    2.15    0.45
 -10   3   1    2.27    0.47
   9  -3  -1    4.86    0.50
   9  -3  -1    5.38    0.45
  -9   3   1    6.12    0.60
   8  -3  -1  132.57    3.32
   8  -3  -1  138.65    3.67
  -8   3   1  136.41    3.63
   7  -3  -1    1.04    0.24
   7  -3  -1    1.00    0.22
  -7   3   1    0.85    0.21
   6  -3  -1    5.99    0.37
   6  -3  -1    5.42    0.40
  -6   3   1    5.37    0.42
   5  -3  -1    2.03    0.22
   5  -3  -1    2.16    0.23
  -5   3   1    2.67    0.27
   4  -3  -1   19.68    0.65
   4  -3  -1   20.22    0.74
  -4   3   1   19.94    0.73
   3  -3  -1  145.14    3.27
  -3   3   1  152.04    3.36
   2  -3  -1   82.27    1.79
   2  -3  -1   82.04    1.80
  -2   3   1   83.43    1.90
  -2   3   1   87.32    1.94
   1  -3  -1   55.23    1.24
   1  -3  -1   53.91    1.26
  -1   3   1   53.87    1.26
  -1   3   1   55.28    1.23
   0  -3  -1    8.81    0.31
   0  -3  -1    8.05    0.31
   0   3   1    8.56    0.31
  -1  -3  -1  381.69    8.43
  -1  -3  -1  367.40    8.53
   1   3   1  385.61    8.56
   1   3   1  374.02    8.54
  -2  -3  -1   18.78    0.67
  -2  -3  -1   19.40    0.58
  -2  -3  -1   20.18    0.58
   2   3   1   19.62    0.58
   2   3   1   20.28    0.59
  -3  -3  -1  423.96    9.52
  -3  -3  -1  405.60   10.09
  -3  -3  -1  424.83    9.43
   3   3   1  421.60    9.46
   3   3   1  410.10    9.12
   3   3   1  423.64    9.57
  -4  -3  -1    1.38    0.23
  -4  -3  -1    1.50    0.13
  -4  -3  -1    1.54    0.17
  -4  -3  -1    1.55    0.15
   4   3   1    1.37    0.14
   4   3   1    1.57    0.17
   4   3   1    1.27    0.17
  -5  -3  -1   31.70    1.20
  -5  -3  -1   34.13    0.85
  -5  -3  -1   33.42    1.08
  -5  -3  -1   33.47    0.85
   5   3   1   34.54    1.19
   5   3   1   33.94    0.96
   5   3   1   34.00    0.96
  -6  -3  -1   31.45    1.26
  -6  -3  -1   32.38    1.13
   6   3   1   34.06    0.99
   6   3   1   33.43    0.97
   6   3   1   33.31    1.22
  -7  -3  -1    8.17    0.53
  -7  -3  -1    8.00    0.60
   7   3   1    8.22    0.40
   7   3   1    8.52    0.44
   7   3   1    8.02    0.55
  -8  -3  -1   13.66    0.76
  -8  -3  -1   12.68    0.82
   8   3   1   13.24    0.77
   8   3   1   13.27    0.56
   8   3   1   12.87    0.59
  -9  -3  -1   26.37    1.28
  -9  -3  -1   27.30    1.20
   9   3   1   26.76    0.92
   9   3   1   27.81    1.24
 -10  -3  -1    1.64    0.35
  10   3   1    0.95    0.29
  10   3   1    0.84    0.30
 -11  -3  -1   46.82    1.85
 -11  -3  -1   47.00    1.93
  11   3   1   46.71    1.45
  11   3   1   46.71    1.45
 -12  -3  -1    3.47    0.60
  12   3   1    2.61    0.41
  13   3   1    1.11    0.33
  13  -4  -1    0.62    0.36
 -13   4   1    0.05    0.26
 -12   4   1    8.40    0.86
  11  -4  -1    5.69    0.51
  11  -4  -1    5.06    0.65
 -11   4   1    4.67    0.63
  10  -4  -1    2.97    0.39
  10  -4  -1    2.49    0.49
 -10   4   1    1.77    0.42
   9  -4  -1   54.49    1.91
   9  -4  -1   52.68    1.65
  -9   4   1   53.52    1.93
   8  -4  -1    0.10    0.14
   8  -4  -1    0.06    0.19
  -8   4   1    0.18    0.17
   7  -4  -1   14.53    0.74
   7  -4  -1   13.96    0.65
  -7   4   1   14.20    0.76
   6  -4  -1   41.65    1.40
   6  -4  -1   42.57    1.26
  -6   4   1   42.76    1.42
   5  -4  -1   21.31    0.84
   5  -4  -1   22.20    0.76
  -5   4   1   22.41    0.86
   4  -4  -1  112.45    2.73
   4  -4  -1  112.50    2.61
  -4   4   1  111.87    2.72
   3  -4  -1   98.41    2.10
   3  -4  -1   93.71    2.11
  -3   4   1   98.34    2.28
  -3   4   1  100.72    2.33
   2  -4  -1   40.21    0.98
   2  -4  -1   40.94    0.97
  -2   4   1   40.90    0.93
   1  -4  -1  287.84    6.52
  -1   4   1  291.81    6.54
  -1   4   1  288.56    6.55
   0  -4  -1   22.79    0.67
   0  -4  -1   24.16    0.67
   0   4   1   23.63    0.66
  -1  -4  -1  327.01    7.48
  -1  -4  -1  320.32    7.47
   1   4   1  323.97    7.42
   1   4   1  328.49    7.53
  -2  -4  -1  327.60    7.67
  -2  -4  -1  332.37    7.66
  -2  -4  -1  327.69    7.80
   2   4   1  331.77    7.56
   2   4   1  327.93    7.65
  -3  -4  -1    7.89    0.34
  -3  -4  -1    7.35    0.34
  -3  -4  -1    7.37    0.44
   3   4   1    7.60    0.34
   3   4   1    7.37    0.37
  -4  -4  -1   23.71    0.71
  -4  -4  -1   23.60    0.93
  -4  -4  -1   23.81    0.71
   4   4   1   23.46    0.75
   4   4   1   23.25    0.76
  -5  -4  -1   55.05    1.35
  -5  -4  -1   55.11    1.35
  -5  -4  -1   52.97    1.53
  -5  -4  -1   51.72    1.69
   5   4   1   55.34    1.45
   5   4   1   55.00    1.67
   5   4   1   54.41    1.44
  -6  -4  -1    0.70    0.14
  -6  -4  -1    1.15    0.27
  -6  -4  -1    0.75    0.12
   6   4   1    0.88    0.15
  -7  -4  -1    6.73    0.58
  -7  -4  -1    6.83    0.48
   7   4   1    6.73    0.46
   7   4   1    6.91    0.38
   7   4   1    6.81    0.43
  -8  -4  -1   47.46    1.82
  -8  -4  -1   49.72    1.66
   8   4   1   48.15    1.42
   8   4   1   50.13    1.45
   8   4   1   50.05    1.76
  -9  -4  -1    5.40    0.83
  -9  -4  -1    5.35    0.50
   9   4   1    4.60    0.48
 -10  -4  -1    5.97    0.57
 -10  -4  -1    5.54    0.62
  10   4   1    4.83    0.39
  11   4   1    2.38    0.39
  11   4   1    2.64    0.34
 -12  -4  -1    0.73    0.40
  12   4   1    0.42    0.24
  12   4   1    0.92    0.26
  13   4   1    6.61    0.76
 -13   5   1    9.82    0.88
  12  -5  -1   -0.11    0.27
 -12   5   1   -0.34    0.26
  11  -5  -1    4.15    0.64
  11  -5  -1    5.77    0.52
 -11   5   1    4.67    0.63
  10  -5  -1   12.19    0.85
  10  -5  -1   14.48    0.76
 -10   5   1   13.57    0.95
   9  -5  -1   20.31    1.00
   9  -5  -1   20.24    0.89
  -9   5   1   19.46    1.06
   8  -5  -1   28.31    1.17
   8  -5  -1   28.73    1.06
  -8   5   1   27.72    1.23
   7  -5  -1  117.36    3.13
   7  -5  -1  114.43    2.85
  -7   5   1  112.40    3.09
   6  -5  -1    1.51    0.23
   6  -5  -1    1.54    0.20
  -6   5   1    1.89    0.27
   5  -5  -1   32.19    1.00
   5  -5  -1   31.71    1.08
  -5   5   1   31.71    1.10
   4  -5  -1  157.15    3.31
  -4   5   1  153.98    3.67
   3  -5  -1    0.17    0.05
   3  -5  -1    0.06    0.07
   2  -5  -1  363.34    8.25
  -2   5   1  380.39    8.19
  -2   5   1  374.79    8.19
   1  -5  -1   55.49    1.40
   1  -5  -1   59.26    1.40
  -1   5   1   57.31    1.38
  -1   5   1   58.45    1.38
   0  -5  -1   15.74    0.54
   0  -5  -1   16.35    0.53
   0   5   1   16.30    0.53
  -1  -5  -1  158.60    3.57
   1   5   1  167.26    3.72
   1   5   1  157.76    3.57
  -2  -5  -1   55.26    1.40
  -2  -5  -1   53.89    1.40
   2   5   1   54.76    1.41
   2   5   1   54.96    1.41
  -3  -5  -1   28.61    0.86
  -3  -5  -1   29.77    0.86
  -3  -5  -1   27.95    0.99
   3   5   1   28.07    0.88
   3   5   1   28.73    0.88
  -4  -5  -1   99.36    2.34
  -4  -5  -1   97.53    2.62
  -4  -5  -1   99.67    2.34
   4   5   1  100.04    2.40
   4   5   1   99.39    2.39
  -5  -5  -1    3.19    0.25
  -5  -5  -1    3.26    0.22
  -5  -5  -1    3.71    0.37
   5   5   1    3.31    0.29
   5   5   1    3.24    0.24
  -6  -5  -1    0.26    0.08
  -6  -5  -1    0.44    0.18
  -6  -5  -1    0.16    0.10
   6   5   1    0.34    0.13
   6   5   1    0.30    0.08
  -7  -5  -1   22.50    1.09
   7   5   1   22.71    0.86
   7   5   1   22.93    0.83
  -8  -5  -1   13.40    0.85
   8   5   1   13.52    0.64
   8   5   1   13.48    0.66
  -9  -5  -1    0.67    0.26
   9   5   1    0.44    0.14
 -10  -5  -1    7.89    0.71
  10   5   1    7.05    0.47
 -11  -5  -1   20.37    1.17
  11   5   1   17.31    0.82
  11   5   1   18.39    0.87
 -12  -5  -1    7.77    0.81
  12   5   1    6.08    0.55
  12   5   1    7.13    0.60
 -13  -5  -1   -0.13    0.80
  13   5   1    0.31    0.30
 -13   6   1    2.84    0.51
 -12   6   1    4.70    0.69
  11  -6  -1   15.44    0.93
 -11   6   1   16.69    1.10
  10  -6  -1    4.73    0.45
  10  -6  -1    3.76    0.54
 -10   6   1    4.18    0.54
   9  -6  -1    2.90    0.36
   9  -6  -1    2.61    0.44
  -9   6   1    3.15    0.45
   8  -6  -1   44.30    1.60
   8  -6  -1   43.44    1.40
  -8   6   1   41.79    1.61
   7  -6  -1   15.35    0.81
  -7   6   1   16.20    0.86
   6  -6  -1   11.79    0.61
  -6   6   1   11.43    0.65
   5  -6  -1   28.39    0.74
  -5   6   1   28.01    1.03
   4  -6  -1   51.75    1.24
  -4   6   1   51.27    1.42
  -4   6   1   50.81    1.47
   3  -6  -1   28.35    0.80
  -3   6   1   29.41    0.90
  -3   6   1   28.96    0.94
   2  -6  -1   30.83    0.85
   2  -6  -1   30.39    0.86
  -2   6   1   30.89    0.81
  -2   6   1   30.73    0.82
   1  -6  -1  116.49    2.72
   1  -6  -1  122.88    2.71
  -1   6   1  118.69    2.69
  -1   6   1  119.03    2.69
   0  -6  -1    0.04    0.08
   0  -6  -1    0.09    0.06
   0   6   1    0.09    0.05
  -1  -6  -1  121.39    2.84
  -1  -6  -1  125.91    2.85
   1   6   1  122.67    2.83
   1   6   1  122.82    2.85
  -2  -6  -1    3.14    0.22
  -2  -6  -1    3.42    0.27
   2   6   1    2.78    0.26
   2   6   1    3.38    0.24
  -3  -6  -1   15.70    0.59
  -3  -6  -1   15.91    0.61
  -3  -6  -1   15.52    0.70
   3   6   1   15.31    0.62
   3   6   1   15.72    0.60
  -4  -6  -1    1.17    0.21
  -4  -6  -1    1.78    0.26
  -4  -6  -1    1.31    0.16
   4   6   1    1.05    0.22
   4   6   1    1.39    0.16
  -5  -6  -1    4.95    0.32
  -5  -6  -1    4.88    0.43
  -5  -6  -1    5.22    0.30
   5   6   1    4.67    0.31
   5   6   1    4.79    0.37
  -6  -6  -1    2.91    0.26
  -6  -6  -1    2.97    0.23
  -6  -6  -1    3.36    0.38
   6   6   1    2.24    0.31
   6   6   1    2.88    0.25
  -7  -6  -1   52.75    1.37
  -7  -6  -1   52.61    1.91
  -7  -6  -1   54.34    1.39
   7   6   1   55.10    1.61
   7   6   1   54.51    1.60
  -8  -6  -1    1.07    0.28
   8   6   1    0.78    0.21
   8   6   1    0.75    0.19
  -9  -6  -1   51.59    2.02
   9   6   1   51.46    1.61
 -10  -6  -1   13.87    0.93
  10   6   1   11.71    0.66
 -11  -6  -1    0.15    0.37
  11   6   1    0.34    0.24
  11   6   1    0.16    0.22
 -12  -6  -1    3.65    0.71
  12   6   1    3.02    0.51
  12   6   1    2.81    0.49
 -13   7   1    1.48    0.36
 -12   7   1    2.02    0.60
  11  -7  -1    1.04    0.46
 -11   7   1    0.69    0.30
  10  -7  -1   32.67    1.45
 -10   7   1   33.40    1.54
   9  -7  -1    5.59    0.54
  -9   7   1    5.40    0.58
   8  -7  -1   79.25    2.39
  -8   7   1   73.11    2.39
  -7   7   1   80.66    2.41
   6  -7  -1    0.19    0.11
   5  -7  -1  118.22    2.61
   5  -7  -1  116.58    2.59
  -5   7   1  113.50    2.95
   4  -7  -1   42.16    1.10
   4  -7  -1   40.97    1.08
  -4   7   1   42.61    1.30
  -4   7   1   42.84    1.26
   3  -7  -1    0.12    0.05
   3  -7  -1    0.16    0.09
  -3   7   1    0.15    0.09
  -3   7   1    0.10    0.07
  -3   7   1    0.11    0.06
   2  -7  -1  112.68    2.59
   2  -7  -1  110.92    2.60
  -2   7   1  112.50    2.54
  -2   7   1  113.31    2.55
   1  -7  -1    6.45    0.36
   1  -7  -1    6.04    0.31
  -1   7   1    6.29    0.33
  -1   7   1    6.49    0.32
   0  -7  -1  122.90    2.83
   0  -7  -1  120.32    2.84
   0   7   1  121.98    2.83
  -1  -7  -1   25.40    0.83
  -1  -7  -1   25.21    0.84
   1   7   1   26.40    0.84
   1   7   1   25.84    0.84
  -2  -7  -1    9.61    0.47
  -2  -7  -1    9.28    0.43
   2   7   1    9.47    0.47
   2   7   1    9.26    0.44
  -3  -7  -1   31.89    1.13
  -3  -7  -1   32.47    1.02
  -3  -7  -1   32.34    1.00
   3   7   1   33.28    1.03
   3   7   1   31.65    1.03
  -4  -7  -1   81.55    2.33
  -4  -7  -1   81.25    2.09
  -4  -7  -1   83.88    2.09
   4   7   1   83.51    2.15
   4   7   1   83.22    2.15
  -5  -7  -1    0.13    0.10
  -5  -7  -1    0.06    0.08
  -5  -7  -1    0.18    0.15
   5   7   1   -0.10    0.12
   5   7   1    0.10    0.08
  -6  -7  -1   36.39    1.10
  -6  -7  -1   35.15    1.42
  -6  -7  -1   36.52    1.10
   6   7   1   36.49    1.22
   6   7   1   36.86    1.21
  -7  -7  -1   77.78    2.53
  -7  -7  -1   79.42    1.98
  -7  -7  -1   80.36    1.98
   7   7   1   77.51    2.17
   7   7   1   80.42    2.19
  -8  -7  -1    8.38    0.39
  -8  -7  -1    8.19    0.70
  -8  -7  -1    8.10    0.36
   8   7   1    8.57    0.51
   8   7   1    8.10    0.56
  -9  -7  -1   40.41    1.73
   9   7   1   39.14    1.37
  10   7   1    3.04    0.37
 -11  -7  -1    0.19    0.41
  11   7   1    0.18    0.25
 -12  -7  -1   10.03    0.93
  12   7   1    7.93    0.69
 -13   8   1    0.61    0.29
  11  -8  -1   21.97    1.18
 -11   8   1   23.47    1.36
  10  -8  -1   -0.24    0.36
 -10   8   1    0.39    0.25
   9  -8  -1    6.85    0.61
  -9   8   1    6.71    0.67
   8  -8  -1   37.45    1.45
  -8   8   1   36.23    1.50
   7  -8  -1    4.48    0.26
   7  -8  -1    5.47    0.32
   7  -8  -1    6.14    0.46
  -7   8   1    6.66    0.57
   6  -8  -1   49.87    1.27
   6  -8  -1   49.15    1.24
  -6   8   1   48.03    1.64
   5  -8  -1  165.44    3.72
   5  -8  -1  168.56    3.74
  -5   8   1  166.75    4.08
  -5   8   1  173.44    4.02
   4  -8  -1   11.64    0.47
   4  -8  -1   12.07    0.50
  -4   8   1   13.06    0.58
  -4   8   1   13.12    0.62
   3  -8  -1  108.51    2.53
   3  -8  -1  106.75    2.54
  -3   8   1  107.20    2.65
  -3   8   1  107.95    2.42
  -3   8   1  110.25    2.43
   2  -8  -1    0.01    0.09
   2  -8  -1    0.05    0.06
   1  -8  -1  129.59    3.07
   1  -8  -1  131.22    3.09
  -1   8   1  135.18    3.06
  -1   8   1  133.12    3.05
   0  -8  -1   76.27    1.95
   0  -8  -1   77.20    1.98
   0   8   1   78.40    1.96
  -1  -8  -1    2.41    0.26
  -1  -8  -1    2.38    0.21
   1   8   1    2.55    0.21
  -2  -8  -1   14.60    0.62
  -2  -8  -1   14.42    0.59
   2   8   1   14.35    0.63
   2   8   1   14.77    0.61
  -3  -8  -1   70.09    2.03
  -3  -8  -1   72.19    1.88
  -3  -8  -1   69.20    1.87
   3   8   1   69.71    1.89
   3   8   1   70.35    1.89
  -4  -8  -1    1.40    0.19
  -4  -8  -1    1.57    0.26
  -4  -8  -1    1.96    0.29
   4   8   1    1.93    0.19
   4   8   1    1.26    0.26
  -5  -8  -1   82.81    2.50
  -5  -8  -1   84.20    2.19
  -5  -8  -1   86.43    2.21
   5   8   1   85.51    2.28
   5   8   1   85.04    2.43
  -6  -8  -1   68.96    1.86
  -6  -8  -1   68.75    2.25
  -6  -8  -1   70.08    1.86
   6   8   1   70.71    1.99
   6   8   1   68.58    1.98
  -7  -8  -1    0.58    0.17
  -7  -8  -1    0.81    0.19
   7   8   1    0.45    0.14
   7   8   1    0.65    0.21
  -8  -8  -1    9.95    0.48
  -8  -8  -1   11.27    0.87
  -8  -8  -1   10.14    0.46
   8   8   1   10.23    0.66
   8   8   1    9.82    0.58
  -9  -8  -1   38.27    1.67
   9   8   1   36.45    1.36
 -10  -8  -1    6.72    0.70
  10   8   1    7.12    0.52
 -11  -8  -1   33.50    1.64
  11   8   1   33.64    1.38
  11   8   1   32.20    1.30
 -12  -8  -1    0.42    0.50
  12   8   1    0.21    0.30
 -12   9   1    8.92    0.94
  11  -9  -1   14.65    1.47
 -11   9   1   11.46    0.96
  10  -9  -1   13.05    0.89
 -10   9   1   12.71    0.93
   9  -9  -1  114.60    3.27
  -9   9   1  105.54    3.30
   8  -9  -1    5.93    0.35
   8  -9  -1    6.81    0.53
   8  -9  -1    6.05    0.30
  -8   9   1    6.12    0.58
   7  -9  -1   27.98    0.86
   7  -9  -1   28.45    1.14
   7  -9  -1   28.46    0.83
  -7   9   1   28.11    1.24
   6  -9  -1   22.20    0.75
   6  -9  -1   22.40    0.71
  -6   9   1   23.30    1.03
   5  -9  -1    0.40    0.10
   5  -9  -1    0.48    0.15
  -5   9   1    0.61    0.21
  -5   9   1    0.65    0.15
   4  -9  -1   81.26    2.01
   4  -9  -1   79.54    1.97
  -4   9   1   80.89    2.16
  -4   9   1   79.69    2.19
   3  -9  -1    8.01    0.44
   3  -9  -1    7.40    0.39
  -3   9   1    8.86    0.36
  -3   9   1    8.57    0.37
   2  -9  -1   33.26    1.02
   2  -9  -1   33.97    1.06
  -2   9   1   33.60    0.99
  -2   9   1   34.27    0.99
   1  -9  -1   64.34    1.71
   1  -9  -1   63.75    1.74
  -1   9   1   64.51    1.69
  -1   9   1   65.60    1.69
   0  -9  -1   45.24    1.30
   0  -9  -1   43.73    1.33
   0   9   1   45.08    1.30
   0   9   1   44.60    1.30
  -1  -9  -1    3.40    0.27
  -1  -9  -1    3.86    0.32
   1   9   1    3.98    0.27
  -2  -9  -1   86.20    2.27
  -2  -9  -1   89.05    2.27
   2   9   1   88.20    2.28
   2   9   1   88.04    2.27
  -3  -9  -1   31.82    1.06
  -3  -9  -1   31.76    1.08
   3   9   1   32.11    1.09
   3   9   1   31.91    1.08
  -4  -9  -1   10.56    0.57
  -4  -9  -1   10.66    0.67
  -4  -9  -1   10.35    0.52
   4   9   1   10.85    0.60
  -5  -9  -1   10.47    0.53
  -5  -9  -1   10.44    0.68
  -5  -9  -1    9.90    0.56
   5   9   1   10.13    0.61
   5   9   1   10.03    0.54
  -6  -9  -1    0.19    0.10
  -6  -9  -1    0.23    0.14
   6   9   1    0.16    0.11
   6   9   1    0.16    0.17
  -7  -9  -1   16.30    0.96
  -7  -9  -1   16.65    0.72
  -7  -9  -1   17.08    0.70
   7   9   1   16.33    0.83
   7   9   1   16.35    0.76
  -8  -9  -1   35.63    1.12
  -8  -9  -1   34.88    1.59
  -8  -9  -1   36.70    1.13
   8   9   1   34.52    1.31
  -9  -9  -1    1.48    0.26
  -9  -9  -1    2.00    0.46
   9   9   1    1.04    0.20
 -10  -9  -1   24.16    1.32
  10   9   1   23.96    1.05
 -11  -9  -1    4.27    0.72
  11   9   1    4.41    0.57
 -12  -9  -1    1.14    0.95
  12   9   1    0.59    0.33
 -12  10   1   21.80    1.34
 -11  10   1    8.16    0.84
  10 -10  -1   58.14    2.13
 -10  10   1   54.69    2.20
   9 -10  -1    0.91    0.34
   9 -10  -1    0.48    0.12
   8 -10  -1    4.22    0.28
   8 -10  -1    4.70    0.36
   8 -10  -1    5.26    0.49
  -8  10   1    4.86    0.54
   7 -10  -1   25.91    0.81
   7 -10  -1   26.35    1.11
   7 -10  -1   25.42    0.86
  -7  10   1   25.74    1.21
   6 -10  -1    2.30    0.29
   6 -10  -1    2.83    0.23
  -6  10   1    2.53    0.38
   5 -10  -1    0.11    0.12
  -5  10   1    0.22    0.17
   4 -10  -1    0.22    0.13
   4 -10  -1    0.19    0.08
  -4  10   1    0.39    0.15
   3 -10  -1   66.63    1.79
   3 -10  -1   67.28    1.77
  -3  10   1   67.09    1.66
  -3  10   1   66.23    1.67
   2 -10  -1    6.68    0.38
   2 -10  -1    6.87    0.44
  -2  10   1    7.53    0.38
  -2  10   1    7.12    0.39
   1 -10  -1    0.08    0.07
  -1  10   1   -0.01    0.09
  -1  10   1    0.00    0.07
   0 -10  -1    1.77    0.18
   0 -10  -1    1.85    0.26
   0  10   1    2.06    0.21
   0  10   1    1.80    0.24
  -1 -10  -1    1.66    0.23
   1  10   1    1.50    0.17
  -2 -10  -1    4.02    0.35
  -2 -10  -1    3.77    0.30
   2  10   1    4.24    0.30
  -3 -10  -1    0.90    0.23
  -3 -10  -1    1.00    0.18
   3  10   1    1.23    0.25
   3  10   1    1.48    0.24
  -4 -10  -1    2.81    0.26
  -4 -10  -1    2.63    0.32
  -4 -10  -1    2.76    0.37
   4  10   1    3.00    0.26
   4  10   1    2.92    0.36
  -5 -10  -1   11.69    0.64
  -5 -10  -1   12.67    0.77
  -5 -10  -1   12.78    0.74
   5  10   1   12.41    0.69
   5  10   1   12.47    0.63
  -6 -10  -1   11.68    0.71
  -6 -10  -1   12.10    0.82
  -6 -10  -1   11.42    0.62
   6  10   1   11.95    0.64
   6  10   1   12.23    0.72
  -7 -10  -1    1.38    0.27
   7  10   1    1.17    0.27
  -8 -10  -1   33.67    1.11
  -8 -10  -1   33.43    1.55
  -8 -10  -1   33.09    1.12
   8  10   1   31.20    1.24
  -9 -10  -1    3.52    0.32
  -9 -10  -1    3.38    0.54
   9  10   1    2.69    0.42
 -10 -10  -1    0.04    0.42
  10  10   1   -0.18    0.22
 -11 -10  -1    5.71    0.80
  11  10   1    6.78    0.67
 -12  11   1   -0.28    0.28
 -11  11   1    8.53    1.05
  10 -11  -1    3.96    0.74
  10 -11  -1    3.90    0.31
  10 -11  -1    3.54    0.40
 -10  11   1    3.71    0.63
   9 -11  -1    4.05    0.30
   9 -11  -1    4.95    0.42
   9 -11  -1    4.49    0.60
  -9  11   1    5.47    0.60
   8 -11  -1    0.05    0.16
   8 -11  -1   -0.22    0.28
  -8  11   1    0.01    0.27
   7 -11  -1    0.04    0.10
   7 -11  -1    0.01    0.13
  -7  11   1   -0.10    0.18
   6 -11  -1   10.63    0.49
   6 -11  -1   11.31    0.57
  -6  11   1   11.75    0.66
  -6  11   1   10.49    0.72
   5 -11  -1    1.15    0.24
  -5  11   1    1.32    0.30
  -5  11   1    1.46    0.27
   4 -11  -1  140.53    3.35
   4 -11  -1  140.83    3.32
  -4  11   1  136.25    3.52
  -4  11   1  138.33    3.08
  -4  11   1  140.85    3.51
  -4  11   1  141.18    3.10
   3 -11  -1    2.59    0.25
   2 -11  -1   34.05    1.10
   2 -11  -1   34.02    1.14
  -2  11   1   33.16    1.06
  -2  11   1   34.04    1.06
   1 -11  -1    9.46    0.54
   1 -11  -1   10.06    0.48
  -1  11   1    9.56    0.51
  -1  11   1    9.55    0.48
   0 -11  -1    8.48    0.51
   0 -11  -1    8.19    0.45
   0  11   1    8.37    0.45
   0  11   1    9.07    0.51
  -1 -11  -1    7.40    0.48
   1  11   1    7.30    0.42
  -2 -11  -1   26.17    1.01
  -2 -11  -1   27.12    1.01
   2  11   1   26.77    0.99
  -3 -11  -1   29.96    1.07
  -3 -11  -1   28.79    1.09
   3  11   1   29.58    1.08
  -4 -11  -1    2.33    0.37
  -4 -11  -1    2.30    0.26
  -4 -11  -1    1.99    0.32
   4  11   1    2.35    0.25
  -5 -11  -1    2.06    0.35
  -5 -11  -1    1.30    0.29
  -5 -11  -1    1.88    0.25
   5  11   1    1.49    0.23
  -6 -11  -1   18.98    0.81
  -6 -11  -1   18.54    1.05
  -6 -11  -1   18.48    0.85
   6  11   1   18.85    0.88
  -7 -11  -1   23.93    0.98
  -7 -11  -1   23.77    0.96
  -7 -11  -1   23.96    1.26
   7  11   1   24.34    1.05
  -8 -11  -1   22.32    1.20
  -8 -11  -1   20.83    0.90
   8  11   1   21.57    0.96
  -9 -11  -1    2.10    0.35
  -9 -11  -1    2.83    0.59
   9  11   1    2.23    0.46
 -10 -11  -1   28.20    1.48
  10  11   1   26.17    1.26
 -11 -11  -1    0.35    0.60
  11  11   1    0.61    0.33
 -11  12   1    3.60    0.84
  10 -12  -1   28.83    1.46
  10 -12  -1   34.88    1.13
  10 -12  -1   32.90    1.02
 -10  12   1   30.59    1.62
   9 -12  -1    0.08    0.21
   9 -12  -1    0.06    0.16
   9 -12  -1    0.10    0.41
  -9  12   1    0.52    0.30
   8 -12  -1   13.22    0.63
   8 -12  -1   12.72    0.56
   8 -12  -1   12.79    0.75
  -8  12   1   13.92    0.92
   7 -12  -1   13.90    0.59
   7 -12  -1   14.20    0.66
  -7  12   1   13.19    0.87
   6 -12  -1    2.85    0.24
   6 -12  -1    2.50    0.33
  -6  12   1    2.05    0.39
  -6  12   1    1.79    0.34
   5 -12  -1   44.40    1.34
   5 -12  -1   44.95    1.40
  -5  12   1   45.25    1.51
  -5  12   1   42.12    1.57
   4 -12  -1    3.17    0.38
  -4  12   1    3.23    0.27
   3 -12  -1    0.30    0.17
  -3  12   1    0.18    0.13
   2 -12  -1   30.29    1.11
  -2  12   1   29.53    1.00
  -2  12   1   31.07    1.02
   1 -12  -1   16.69    0.77
   1 -12  -1   16.74    0.71
  -1  12   1   16.88    0.70
  -1  12   1   16.97    0.74
   0 -12  -1   20.24    0.88
   0 -12  -1   19.64    0.81
   0  12   1   21.56    0.84
   0  12   1   21.40    0.86
  -1 -12  -1   59.42    1.75
  -1 -12  -1   58.31    1.77
   1  12   1   58.58    1.74
   1  12   1   58.03    1.74
  -2 -12  -1   11.18    0.64
  -2 -12  -1   10.14    0.55
   2  12   1   11.86    0.59
  -3 -12  -1    0.14    0.12
  -3 -12  -1    0.05    0.14
   3  12   1    0.15    0.12
  -4 -12  -1   20.05    0.84
  -4 -12  -1   19.00    0.99
  -4 -12  -1   18.87    0.88
   4  12   1   18.48    0.85
  -5 -12  -1   10.06    0.56
  -5 -12  -1    9.99    0.72
  -5 -12  -1    9.03    0.59
   5  12   1    9.15    0.55
  -6 -12  -1    9.47    0.84
  -6 -12  -1    8.48    0.58
  -6 -12  -1    9.06    0.54
   6  12   1    8.62    0.55
  -7 -12  -1   32.53    1.21
  -7 -12  -1   32.37    1.52
  -7 -12  -1   32.30    1.23
   7  12   1   33.52    1.28
  -8 -12  -1   11.98    0.65
  -8 -12  -1   11.67    0.89
  -8 -12  -1   11.59    0.67
   8  12   1    9.97    0.64
  -9 -12  -1   27.18    1.46
  -9 -12  -1   25.42    1.24
  -9 -12  -1   25.05    1.00
   9  12   1   22.64    1.17
 -10 -12  -1    9.96    0.94
 -10 -12  -1    9.04    0.61
  10  12   1   10.95    0.79
  11  12   1    0.55    0.35
 -11  13   1   29.16    1.62
  10 -13  -1    0.66    0.26
 -10  13   1    0.96    0.45
   9 -13  -1   28.08    1.04
   9 -13  -1   25.50    1.24
   9 -13  -1   26.48    0.94
  -9  13   1   26.55    1.46
   8 -13  -1   47.88    1.78
   8 -13  -1   48.01    1.52
   8 -13  -1   46.49    1.41
  -8  13   1   45.54    1.89
   7 -13  -1    2.00    0.27
   7 -13  -1    1.69    0.34
  -7  13   1    2.51    0.46
   6 -13  -1   32.90    1.12
   6 -13  -1   34.84    1.20
  -6  13   1   32.28    1.40
  -6  13   1   34.46    1.34
   5 -13  -1    0.18    0.12
   5 -13  -1   -0.08    0.15
  -5  13   1    0.34    0.20
   4 -13  -1    7.49    0.45
   4 -13  -1    7.08    0.53
  -4  13   1    7.59    0.41
  -4  13   1    7.96    0.38
  -4  13   1    8.06    0.59
  -4  13   1    7.15    0.49
   3 -13  -1   19.88    0.89
   3 -13  -1   19.30    0.81
  -3  13   1   20.13    0.76
  -3  13   1   19.14    0.73
   2 -13  -1    3.56    0.39
   2 -13  -1    3.94    0.31
  -2  13   1    3.62    0.31
  -2  13   1    3.41    0.34
   1 -13  -1    1.44    0.28
   1 -13  -1    1.03    0.21
  -1  13   1    1.53    0.24
  -1  13   1    1.34    0.28
   0 -13  -1   43.96    1.44
   0 -13  -1   45.80    1.51
   0  13   1   45.77    1.46
   0  13   1   43.82    1.44
  -1 -13  -1    9.01    0.52
   1  13   1   11.56    0.59
  -2 -13  -1    7.27    0.48
  -2 -13  -1    8.06    0.56
   2  13   1    8.14    0.49
   2  13   1    8.57    0.57
  -3 -13  -1   67.49    2.08
  -3 -13  -1   71.24    2.13
   3  13   1   73.93    2.14
  -4 -13  -1   20.00    0.95
  -4 -13  -1   20.89    1.08
  -4 -13  -1   21.17    0.90
   4  13   1   19.69    0.92
  -5 -13  -1    1.81    0.40
  -5 -13  -1    1.67    0.32
   5  13   1    1.41    0.21
  -6 -13  -1   28.36    1.39
  -6 -13  -1   28.67    1.17
  -6 -13  -1   27.84    1.11
   6  13   1   27.21    1.16
  -7 -13  -1    4.11    0.45
  -7 -13  -1    4.65    0.58
  -7 -13  -1    4.44    0.44
   7  13   1    3.87    0.45
  -8 -13  -1   17.26    1.12
  -8 -13  -1   18.34    0.88
  -8 -13  -1   18.22    0.90
   8  13   1   18.23    1.01
  -9 -13  -1    1.81    0.47
  -9 -13  -1    1.65    0.53
  -9 -13  -1    1.31    0.30
 -10 -13  -1    7.13    0.91
  10  13   1    5.59    0.69
 -11  14   1   -0.24    0.30
  10 -14  -1    0.49    0.30
   9 -14  -1   14.58    0.71
   9 -14  -1   14.74    0.80
   9 -14  -1   14.64    1.01
  -9  14   1   14.52    1.09
   8 -14  -1    0.33    0.20
   8 -14  -1    0.05    0.19
  -8  14   1    0.25    0.31
   7 -14  -1    4.86    0.48
   7 -14  -1    4.06    0.39
  -7  14   1    4.73    0.57
   6 -14  -1    1.20    0.28
   6 -14  -1    1.54    0.36
  -6  14   1    0.92    0.29
  -6  14   1    1.13    0.34
   5 -14  -1   35.63    1.23
   5 -14  -1   37.95    1.32
  -5  14   1   35.26    1.45
  -5  14   1   36.29    1.37
   4 -14  -1    3.14    0.33
   4 -14  -1    3.63    0.42
  -4  14   1    4.00    0.45
  -4  14   1    3.71    0.32
  -4  14   1    3.49    0.28
   3 -14  -1   10.07    0.63
   3 -14  -1    9.58    0.53
  -3  14   1   10.14    0.53
  -3  14   1    9.71    0.51
   2 -14  -1    1.11    0.29
   2 -14  -1    0.90    0.23
  -2  14   1    1.06    0.24
  -2  14   1    0.99    0.24
   1 -14  -1    1.71    0.24
  -1  14   1    2.34    0.28
   0 -14  -1   12.77    0.71
   0 -14  -1   11.34    0.62
   0  14   1   12.84    0.66
   0  14   1   12.93    0.70
  -1 -14  -1   19.81    0.93
  -1 -14  -1   18.60    0.86
   1  14   1   20.25    0.88
   1  14   1   20.85    0.94
  -2 -14  -1    9.27    0.56
  -2 -14  -1   10.54    0.66
   2  14   1   10.61    0.60
   2  14   1   10.20    0.65
  -3 -14  -1    0.36    0.17
   3  14   1    0.78    0.22
   3  14   1    0.53    0.17
  -4 -14  -1    2.06    0.41
  -4 -14  -1    1.50    0.32
   4  14   1    2.53    0.33
  -5 -14  -1   29.49    1.39
  -5 -14  -1   28.04    1.16
  -5 -14  -1   29.90    1.40
   5  14   1   28.71    1.20
  -6 -14  -1   13.02    0.78
  -6 -14  -1   11.20    0.70
  -6 -14  -1   13.40    0.93
   6  14   1   12.43    0.73
  -7 -14  -1    7.05    0.56
  -7 -14  -1    8.07    0.73
  -7 -14  -1    8.09    0.62
   7  14   1    7.58    0.63
  -8 -14  -1    1.25    0.45
  -8 -14  -1    1.85    0.43
  -8 -14  -1    1.19    0.30
   8  14   1    0.78    0.27
  -9 -14  -1   25.35    1.15
  -9 -14  -1   23.58    1.43
   9  14   1   24.78    1.23
 -10 -14  -1    0.61    1.03
  10  14   1    2.50    0.62
  10 -15  -1    1.29    0.36
 -10  15   1    0.22    0.35
   9 -15  -1   10.03    0.75
   9 -15  -1   10.30    0.62
  -9  15   1    8.33    0.95
   8 -15  -1    3.10    0.44
   8 -15  -1    2.96    0.49
  -8  15   1    3.38    0.61
   7 -15  -1    2.31    0.44
   7 -15  -1    2.48    0.37
  -7  15   1    2.30    0.48
   6 -15  -1   58.12    1.79
   6 -15  -1   57.59    1.76
  -6  15   1   52.43    1.88
  -6  15   1   53.67    2.02
   5 -15  -1   -0.22    0.17
   5 -15  -1    0.07    0.18
  -5  15   1    0.03    0.22
   4 -15  -1    0.43    0.20
  -4  15   1    0.80    0.23
  -4  15   1    0.40    0.14
  -4  15   1    0.43    0.17
   3 -15  -1    0.21    0.16
   3 -15  -1    0.37    0.21
  -3  15   1    0.24    0.15
  -3  15   1    0.28    0.16
   2 -15  -1    0.30    0.15
   1 -15  -1   17.56    0.88
   1 -15  -1   16.22    0.80
  -1  15   1   16.54    0.81
  -1  15   1   16.18    0.77
   0 -15  -1   14.32    0.81
   0  15   1   14.62    0.74
   0  15   1   14.43    0.78
  -1 -15  -1    1.76    0.31
   1  15   1    2.13    0.32
  -2 -15  -1   18.57    0.85
   2  15   1   17.03    0.97
   2  15   1   19.45    0.90
  -3 -15  -1   12.78    0.75
  -3 -15  -1   13.38    0.71
   3  15   1   12.98    0.77
   3  15   1   11.77    0.66
  -4 -15  -1    3.33    0.40
  -4 -15  -1    3.03    0.40
   4  15   1    3.41    0.40
  -5 -15  -1   11.83    0.85
  -5 -15  -1   12.75    0.76
  -5 -15  -1   10.55    0.69
   5  15   1   11.90    0.79
   5  15   1   11.04    0.67
  -6 -15  -1    3.67    0.56
  -6 -15  -1    3.40    0.46
  -6 -15  -1    2.40    0.45
   6  15   1    3.60    0.45
  -7 -15  -1   15.66    1.09
  -7 -15  -1   15.22    0.87
  -7 -15  -1   13.10    0.79
   7  15   1   14.46    0.93
  -8 -15  -1   28.62    1.24
  -8 -15  -1   29.15    1.27
  -8 -15  -1   30.04    1.60
   8  15   1   30.83    1.40
  -9 -15  -1    3.51    0.65
  -9 -15  -1    3.88    0.63
   9  15   1    3.01    0.62
 -10  16   1    2.19    0.49
   9 -16  -1    6.31    0.70
   9 -16  -1    5.74    0.69
   8 -16  -1    2.98    0.50
   8 -16  -1    4.13    0.59
  -8  16   1    3.90    0.66
   7 -16  -1   35.69    1.35
   7 -16  -1   41.74    1.52
  -7  16   1   38.76    1.76
   6 -16  -1   11.62    0.79
   6 -16  -1    9.58    0.64
  -6  16   1   10.29    0.79
  -6  16   1   11.90    0.87
   5 -16  -1    1.92    0.36
   5 -16  -1    2.29    0.42
  -5  16   1    2.02    0.40
   4 -16  -1    7.54    0.53
   4 -16  -1    7.06    0.59
  -4  16   1    7.00    0.57
  -4  16   1    7.19    0.45
  -4  16   1    7.55    0.65
  -4  16   1    7.48    0.47
   3 -16  -1   -0.01    0.19
   3 -16  -1   -0.05    0.18
  -3  16   1   -0.19    0.17
   2 -16  -1    0.69    0.24
   2 -16  -1    0.30    0.19
  -2  16   1    0.31    0.18
  -2  16   1    0.65    0.19
   1 -16  -1   44.47    1.59
  -1  16   1   46.55    1.56
  -1  16   1   42.70    1.51
  -1 -16  -1   11.30    0.71
  -1 -16  -1    9.41    0.60
   1  16   1    8.73    0.96
   1  16   1   12.04    0.70
  -2 -16  -1   10.32    0.65
  -2 -16  -1   12.80    0.75
   2  16   1   12.98    0.74
   2  16   1   12.32    0.67
  -3 -16  -1    7.58    0.58
  -3 -16  -1    7.47    0.53
   3  16   1    8.43    0.62
   3  16   1    7.19    0.57
  -4 -16  -1   19.49    1.14
  -4 -16  -1   19.92    1.03
  -4 -16  -1   18.48    0.94
   4  16   1   19.61    1.03
   4  16   1   17.38    0.92
  -5 -16  -1   46.98    1.94
  -5 -16  -1   48.47    1.75
  -5 -16  -1   44.34    1.63
   5  16   1   50.36    1.88
  -6 -16  -1    4.64    0.54
  -6 -16  -1    4.01    0.55
  -6 -16  -1    4.87    0.67
   6  16   1    4.08    0.49
  -7 -16  -1   16.49    0.96
  -7 -16  -1   17.03    1.17
  -7 -16  -1   14.99    0.89
   7  16   1   17.39    1.02
  -8 -16  -1    5.27    0.62
  -8 -16  -1    4.31    0.75
  -8 -16  -1    6.75    0.91
   8  16   1    5.16    0.64
   9 -17  -1   -0.41    0.37
  -9  17   1   -0.08    0.32
   8 -17  -1    9.66    0.71
   8 -17  -1    9.48    0.90
   7 -17  -1    8.32    0.63
   7 -17  -1    9.90    0.90
  -7  17   1    9.98    0.89
   6 -17  -1    0.24    0.33
   6 -17  -1    0.10    0.28
   5 -17  -1    6.80    0.67
   5 -17  -1    5.44    0.50
  -5  17   1    5.34    0.58
  -5  17   1    5.81    0.61
   4 -17  -1   -0.03    0.24
   4 -17  -1    0.36    0.22
  -4  17   1   -0.16    0.24
  -4  17   1    0.30    0.19
  -4  17   1   -0.14    0.31
  -4  17   1    0.09    0.20
   3 -17  -1    0.53    0.26
   3 -17  -1   -0.05    0.23
  -3  17   1   -0.11    0.22
   2 -17  -1   25.97    1.13
   2 -17  -1   28.98    1.28
  -2  17   1   24.51    1.05
  -2  17   1   26.65    1.09
   1 -17  -1    1.77    0.39
  -1  17   1    1.68    0.39
  -1  17   1    1.82    0.39
   0 -17  -1    2.06    0.38
   0  17   1    1.95    0.37
   0  17   1    1.93    0.39
  -1 -17  -1   17.14    0.88
  -1 -17  -1   22.55    1.11
   1  17   1   21.36    1.01
   1  17   1   21.48    1.02
  -2 -17  -1    0.00    0.25
   2  17   1   -0.18    0.19
   2  17   1    0.29    0.26
  -3 -17  -1   -0.12    0.28
  -3 -17  -1    0.29    0.22
   3  17   1    0.86    0.29
   3  17   1    0.41    0.22
  -4 -17  -1   19.56    1.09
  -4 -17  -1   17.50    0.98
  -4 -17  -1   16.62    1.07
   4  17   1   18.84    1.04
  -5 -17  -1    0.71    0.42
  -6 -17  -1   27.03    1.29
  -6 -17  -1   26.21    1.44
   6  17   1   26.87    1.32
  -7 -17  -1   10.54    0.80
  -7 -17  -1   10.56    0.99
   7  17   1   10.61    0.82
  -8  18   1    2.36    0.54
   7 -18  -1    0.14    0.36
   7 -18  -1    0.22    0.47
   6 -18  -1    7.52    0.65
   6 -18  -1    9.05    0.76
  -6  18   1    8.56    0.82
   5 -18  -1    0.87    0.29
  -5  18   1    0.66    0.30
   4 -18  -1   -0.27    0.24
   4 -18  -1   -0.14    0.28
  -4  18   1    0.05    0.21
  -4  18   1   -0.11    0.25
  -4  18   1    0.13    0.22
   3 -18  -1   10.11    0.62
   3 -18  -1   10.80    0.75
  -3  18   1    9.53    0.63
  -3  18   1    9.89    0.66
   2 -18  -1    6.77    0.56
   2 -18  -1    9.60    0.73
  -2  18   1    7.71    0.57
  -2  18   1    8.06    0.62
   1 -18  -1    0.56    0.23
  -1  18   1    0.46    0.26
  -1  18   1    0.41    0.21
   0 -18  -1    5.24    0.51
   0  18   1    5.08    0.53
   0  18   1    5.75    0.55
  -1 -18  -1    0.06    0.22
   1  18   1   -0.04    0.29
   1  18   1   -0.03    0.21
  -2 -18  -1    6.41    0.56
   2  18   1    7.00    0.62
   2  18   1    6.51    0.60
  -3 -18  -1    8.04    0.64
   3  18   1    7.82    0.67
  -4 -18  -1    8.92    0.86
  -4 -18  -1   10.89    0.77
   4  18   1   10.89    0.76
  -5 -18  -1    1.08    0.47
  -6 -18  -1    4.37    0.62
   6  18   1    3.68    0.58
  -7 -18  -1    0.73    0.36
  -7 -18  -1    1.03    0.66
   7  18   1    0.13    0.37
   7 -19  -1    0.90    0.41
   6 -19  -1    0.85    0.36
   5 -19  -1    3.13    0.59
  -5  19   1    2.89    0.56
   4 -19  -1    1.19    0.33
  -4  19   1    0.72    0.26
  -4  19   1    0.59    0.27
  -4  19   1    0.56    0.27
   3 -19  -1   -0.02    0.26
  -3  19   1   -0.02    0.26
   2 -19  -1    7.87    0.70
  -2  19   1    7.32    0.63
  -2  19   1    7.47    0.62
   1 -19  -1   20.57    1.14
  -1  19   1   21.13    1.04
  -1  19   1   20.53    1.01
   0 -19  -1    0.23    0.25
   0  19   1    0.34    0.24
   0  19   1    0.77    0.33
  -1 -19  -1    6.50    0.64
   1  19   1    6.43    0.64
   1  19   1    5.53    0.70
  -2 -19  -1   -0.34    0.27
   2  19   1    0.43    0.27
  -3 -19  -1   13.30    0.88
   3  19   1   12.14    0.86
  -4 -19  -1    7.20    0.66
   4  19   1    7.65    0.65
  -5 -19  -1    5.97    0.87
  -5 -19  -1    6.48    0.68
   5  19   1    6.66    0.64
  -6 -19  -1   24.45    1.32
  -6 -19  -1   23.52    1.44
   6  19   1   23.32    1.21
   6 -20  -1   11.29    0.95
  -6  20   1    8.28    0.75
   5 -20  -1    1.10    0.40
  -5  20   1    1.03    0.29
   4 -20  -1    1.49    0.38
  -4  20   1    2.17    0.72
  -4  20   1    1.01    0.32
   3 -20  -1   24.19    1.27
  -3  20   1   19.64    1.30
  -3  20   1   20.11    1.04
   2 -20  -1    2.28    0.55
   1 -20  -1    0.12    0.30
  -1  20   1    0.19    0.38
   0 -20  -1    1.22    0.30
   0  20   1    1.85    0.48
  -1 -20  -1   -0.35    0.29
   1  20   1    0.28    0.30
  -2 -20  -1    8.02    0.71
   2  20   1    7.83    0.76
  -3 -20  -1   20.13    1.11
  -3 -20  -1   20.32    1.29
   3  20   1   18.19    1.11
  -4 -20  -1    5.94    0.91
  -4 -20  -1    7.82    0.74
   4  20   1    7.64    0.72
  -5 -20  -1   16.87    1.26
  -5 -20  -1   15.25    1.07
   5  20   1   15.55    1.23
   5 -21  -1   -0.03    0.46
  -5  21   1    0.21    0.27
   4 -21  -1   22.41    1.31
  -4  21   1   20.73    1.18
   3 -21  -1    0.33    0.39
  -3  21   1    0.60    0.33
   2 -21  -1    4.61    0.64
  -2  21   1    3.13    0.59
  -2  21   1    4.64    0.71
   1 -21  -1    6.60    0.68
  -1  21   1    4.43    0.88
  -1  21   1    6.19    0.70
   0 -21  -1    5.19    0.70
   0  21   1    5.50    0.66
  -1 -21  -1   20.51    1.19
   1  21   1   19.40    1.15
  -2 -21  -1   30.39    1.43
   2  21   1   30.14    1.48
  -3 -21  -1    0.31    0.63
   3  21   1    0.53    0.38
   3 -22  -1    0.78    0.44
  -3  22   1    0.48    0.41
   2 -22  -1    6.30    0.79
  -2  22   1    4.95    0.76
   1 -22  -1    0.33    0.44
  -1  22   1   -0.33    0.39
   0 -22  -1    1.62    0.45
   0  22   1    1.36    0.45
   1  22   1   16.04    1.11
   3  22  -2   10.09    0.89
   2  22  -2    3.41    0.69
  -2 -22   2    4.72    0.70
   1  22  -2   12.01    0.96
  -1 -22   2   10.24    0.87
   0  22  -2    1.78    0.46
   0 -22   2    2.72    0.46
  -1  22  -2    0.34    0.36
   1 -22   2    0.17    0.40
  -2  22  -2    5.02    0.69
   2 -22   2    6.81    0.79
  -3  22  -2    2.23    0.45
  -4  22  -2    0.88    0.29
   4 -22   2    0.90    0.44
   4  21  -2    7.28    0.72
  -4 -21   2    7.67    0.78
  -4 -21   2    5.02    0.96
  -3 -21   2    2.38    0.62
   2  21  -2    8.31    0.76
  -2 -21   2    8.67    0.70
   1  21  -2    3.69    0.62
  -1 -21   2    2.44    0.59
   0  21  -2    3.05    0.60
  -1  21  -2    2.06    0.39
  -1  21  -2    2.86    0.68
  -2  21  -2   10.71    0.80
  -2  21  -2    8.71    0.82
   2 -21   2   11.64    0.90
  -3  21  -2    3.70    0.60
   3 -21   2    4.67    0.65
  -4  21  -2   31.61    1.57
  -4  21  -2   30.68    1.22
   4 -21   2   39.12    1.69
  -5  21  -2    0.32    0.25
   5 -21   2    0.06    0.40
  -6  21  -2    0.58    0.31
   6 -21   2    0.46    0.46
  -6 -20   2    4.19    0.72
  -6 -20   2    5.80    1.15
   5  20  -2    7.59    0.73
  -5 -20   2    7.58    0.74
  -5 -20   2    6.60    0.92
   4  20  -2    2.74    0.60
  -4 -20   2    3.09    0.58
   3  20  -2    0.01    0.30
  -3 -20   2    0.38    0.31
   2  20  -2    7.63    0.71
  -2 -20   2    8.64    0.74
   1  20  -2    2.44    0.49
  -1 -20   2    1.66    0.33
   0  20  -2    1.24    0.37
   0 -20   2    2.14    0.50
  -1  20  -2    3.90    0.59
  -1  20  -2    2.87    0.52
   1 -20   2    4.28    0.54
  -2  20  -2    2.17    0.47
   2 -20   2    2.22    0.50
  -3  20  -2   43.08    1.61
  -3  20  -2   50.25    1.69
   3 -20   2   51.02    1.94
  -4  20  -2    5.23    0.70
  -4  20  -2    4.63    0.53
   4 -20   2    5.39    0.65
   5 -20   2    0.36    0.36
  -6  20  -2    1.90    0.41
   6 -20   2    3.18    0.71
  -7  20  -2   -0.10    0.28
   7 -20   2   -0.25    0.42
  -7 -19   2    0.49    0.40
  -7 -19   2    0.31    0.94
   6  19  -2   19.72    1.10
  -6 -19   2   20.93    1.35
  -6 -19   2   18.19    1.09
   5  19  -2   -0.19    0.32
  -5 -19   2   -0.17    0.52
  -5 -19   2    0.14    0.30
   4  19  -2    3.40    0.55
  -4 -19   2    4.58    0.55
  -4 -19   2    3.71    0.69
   3  19  -2    3.66    0.56
  -3 -19   2    5.61    0.59
   2  19  -2    1.06    0.31
  -2 -19   2    1.48    0.31
   1  19  -2    0.93    0.28
   1  19  -2    0.64    0.32
  -1 -19   2    0.63    0.25
   0  19  -2   -0.24    0.30
   0  19  -2    0.09    0.23
   0 -19   2   -0.05    0.24
  -1  19  -2   20.77    1.01
  -1  19  -2   22.67    1.11
   1 -19   2   24.68    1.18
  -2  19  -2    2.48    0.47
   2 -19   2    2.39    0.45
  -3  19  -2   18.76    0.91
  -3  19  -2   17.97    0.91
   3 -19   2   21.61    1.09
  -4  19  -2    1.88    0.39
  -4  19  -2    1.85    0.41
  -4  19  -2    1.55    0.42
   4 -19   2    1.59    0.33
  -5  19  -2    3.15    0.58
   5 -19   2    3.73    0.57
  -6  19  -2    2.84    0.70
   6 -19   2    3.15    0.59
  -7  19  -2    5.77    0.66
   7 -19   2    6.72    0.78
  -8  19  -2    2.20    0.51
   8 -19   2    2.20    0.47
  -7 -18   2    2.77    0.62
  -7 -18   2    3.58    0.66
  -6 -18   2    5.22    0.58
  -6 -18   2    4.92    0.75
  -5 -18   2   10.41    0.81
  -5 -18   2    9.11    0.87
  -4 -18   2    2.41    0.45
  -3 -18   2    3.85    0.48
   2  18  -2    0.05    0.29
  -2 -18   2   -0.02    0.30
   1  18  -2    1.56    0.30
   1  18  -2    1.37    0.28
  -1 -18   2    1.67    0.32
  -1 -18   2    0.97    0.28
   0  18  -2   21.58    1.06
   0  18  -2   20.89    1.01
   0 -18   2   22.42    1.13
  -1  18  -2   35.42    1.38
   1 -18   2   38.02    1.51
   1 -18   2   38.28    1.50
  -2  18  -2    0.25    0.33
  -2  18  -2    0.68    0.24
   2 -18   2    0.90    0.29
  -3  18  -2   42.97    1.67
  -3  18  -2   45.51    1.54
  -3  18  -2   46.47    1.52
   3 -18   2   50.65    1.82
   3 -18   2   44.79    1.64
  -4  18  -2   -0.21    0.22
  -4  18  -2   -0.11    0.21
   4 -18   2    0.04    0.23
   4 -18   2    0.17    0.27
  -5  18  -2   15.65    1.01
   5 -18   2   15.18    0.81
   5 -18   2   16.35    0.95
  -6  18  -2   19.69    1.24
   6 -18   2   22.45    1.12
   6 -18   2   20.03    0.96
  -7  18  -2    1.07    0.44
   7 -18   2    1.42    0.38
  -8  18  -2    0.80    0.34
   8 -18   2    1.54    0.40
   9 -18   2    3.31    0.73
  -8 -17   2    0.96    0.63
  -8 -17   2    0.62    0.36
  -7 -17   2    1.67    0.55
  -7 -17   2    0.86    0.65
  -6 -17   2   11.81    0.81
  -6 -17   2   11.01    0.91
  -6 -17   2    9.00    0.71
  -5 -17   2    3.39    0.52
  -5 -17   2    3.17    0.59
  -5 -17   2    3.25    0.48
  -4 -17   2    7.09    0.62
  -4 -17   2    7.14    0.57
   3  17  -2    9.71    0.66
  -3 -17   2   11.26    0.74
  -3 -17   2   10.49    0.66
   2  17  -2    0.46    0.24
  -2 -17   2    0.81    0.23
  -2 -17   2    0.60    0.24
   1  17  -2    4.29    0.49
  -1 -17   2    3.28    0.43
  -1 -17   2    4.55    0.47
   0  17  -2   43.21    1.82
   0  17  -2   46.09    1.61
   0 -17   2   41.29    1.57
   0 -17   2   46.80    1.72
  -1  17  -2   15.39    0.82
  -1  17  -2   19.18    0.91
   1 -17   2   18.63    0.99
   1 -17   2   17.55    0.82
  -2  17  -2   19.77    0.91
  -2  17  -2   17.07    0.84
   2 -17   2   18.99    0.91
   2 -17   2   19.53    1.03
  -3  17  -2   12.22    0.76
  -3  17  -2   15.41    0.76
   3 -17   2   14.50    0.75
  -4  17  -2    1.05    0.32
  -4  17  -2    1.01    0.31
  -4  17  -2    1.27    0.31
  -4  17  -2    1.06    0.21
   4 -17   2    1.40    0.42
  -5  17  -2   49.63    1.88
  -5  17  -2   51.99    1.99
   5 -17   2   55.92    1.76
   5 -17   2   52.29    2.11
  -6  17  -2    8.49    0.75
   6 -17   2    7.98    0.57
   6 -17   2    7.27    0.78
  -7  17  -2    3.40    0.62
   7 -17   2    3.82    0.65
   7 -17   2    4.40    0.53
  -8  17  -2    6.19    1.21
   8 -17   2    5.40    0.61
  -9  17  -2   -0.24    0.28
  -9 -16   2    1.03    0.67
  -9 -16   2    0.10    0.34
  -8 -16   2    3.33    0.60
  -8 -16   2    3.55    0.55
  -7 -16   2    2.93    0.68
  -7 -16   2    3.42    0.58
  -7 -16   2    3.09    0.54
  -6 -16   2   -0.03    0.37
  -6 -16   2    0.23    0.25
  -6 -16   2    0.38    0.28
   5  16  -2    3.92    0.49
  -5 -16   2    3.78    0.45
  -5 -16   2    3.19    0.55
  -5 -16   2    3.92    0.47
   4  16  -2   20.64    0.99
  -4 -16   2   22.05    1.07
  -4 -16   2   22.37    1.04
   3  16  -2    2.86    0.41
  -3 -16   2    3.96    0.44
  -3 -16   2    3.90    0.42
   2  16  -2    0.45    0.20
  -2 -16   2    0.60    0.20
  -2 -16   2    0.71    0.20
   1  16  -2   19.38    0.91
  -1 -16   2   17.23    0.83
   0  16  -2    8.44    0.62
   0  16  -2    7.98    0.52
   0 -16   2    6.68    0.47
   0 -16   2    7.16    0.62
  -1  16  -2    7.80    0.57
  -1  16  -2    7.28    0.52
   1 -16   2    7.47    0.59
   1 -16   2    6.60    0.49
  -2  16  -2   26.57    1.06
  -2  16  -2   29.84    1.11
   2 -16   2   26.05    1.08
   2 -16   2   30.29    1.26
  -3  16  -2   12.08    0.63
  -3  16  -2   12.42    0.61
   3 -16   2   11.38    0.74
   3 -16   2   11.48    0.64
  -4  16  -2   11.19    0.54
  -4  16  -2   11.21    0.77
  -4  16  -2   11.50    0.57
  -4  16  -2    9.85    0.68
   4 -16   2   12.91    0.76
   4 -16   2   10.87    0.63
  -5  16  -2    0.34    0.25
   5 -16   2    0.65    0.20
   5 -16   2    0.50    0.24
  -7  16  -2   25.56    1.39
   7 -16   2   25.88    1.08
   7 -16   2   27.07    1.19
  -8  16  -2    1.80    0.56
   8 -16   2    2.38    0.52
   8 -16   2    2.34    0.46
   9 -16   2    2.14    0.54
 -10  16  -2    0.06    0.33
  -9 -15   2    5.51    0.86
  -9 -15   2    4.90    0.61
  -8 -15   2    0.07    0.26
  -8 -15   2    0.41    0.48
  -8 -15   2   -0.01    0.32
  -7 -15   2    0.41    0.26
  -7 -15   2    1.37    0.42
  -7 -15   2    0.84    0.28
   6  15  -2   13.00    0.82
   6  15  -2   10.98    0.71
  -6 -15   2   13.27    0.91
  -6 -15   2   11.29    0.71
  -6 -15   2   14.50    0.83
   5  15  -2    7.15    0.56
   5  15  -2    8.61    0.64
  -5 -15   2    7.45    0.69
  -5 -15   2    7.79    0.54
  -5 -15   2    8.12    0.61
   4  15  -2    2.27    0.34
   4  15  -2    1.86    0.35
  -4 -15   2    2.56    0.35
   3  15  -2    2.02    0.34
  -3 -15   2    2.06    0.39
   2  15  -2   16.14    0.85
   2  15  -2   15.92    0.76
  -2 -15   2   15.72    0.75
  -2 -15   2   14.67    0.81
   1  15  -2    0.54    0.16
  -1 -15   2    0.37    0.16
  -1 -15   2    0.32    0.16
   0 -15   2    0.32    0.15
  -1  15  -2    0.74    0.19
  -1  15  -2    0.79    0.24
   1 -15   2    0.77    0.17
   1 -15   2    0.92    0.23
  -2  15  -2   29.70    1.28
  -2  15  -2   31.98    1.13
   2 -15   2   31.43    1.17
   2 -15   2   32.27    1.25
  -3  15  -2    4.12    0.37
  -3  15  -2    3.91    0.31
   3 -15   2    4.12    0.43
   3 -15   2    3.94    0.33
  -4  15  -2    4.41    0.44
  -4  15  -2    5.14    0.37
  -4  15  -2    5.01    0.51
  -4  15  -2    5.33    0.34
   4 -15   2    5.39    0.40
   4 -15   2    5.76    0.51
  -5  15  -2   12.98    0.77
  -5  15  -2   14.45    0.91
   5 -15   2   16.42    0.71
   5 -15   2   16.58    0.84
  -6  15  -2   10.75    0.83
  -6  15  -2   11.05    0.76
   6 -15   2   12.73    0.75
   6 -15   2   11.48    0.65
  -7  15  -2    4.57    0.63
   7 -15   2    6.18    0.55
   7 -15   2    6.46    0.48
  -8  15  -2    4.89    0.69
   8 -15   2    4.92    0.55
   8 -15   2    5.23    0.44
  -9  15  -2    0.18    0.33
   9 -15   2    0.10    0.31
   9 -15   2    0.24    0.26
  10 -15   2    9.04    0.73
 -10 -14   2    3.94    0.91
  -9 -14   2    2.17    0.47
  -9 -14   2    3.68    0.74
   8  14  -2    0.69    0.26
  -8 -14   2    0.86    0.44
  -8 -14   2    0.79    0.27
   7  14  -2   36.66    1.46
   7  14  -2   33.60    1.44
  -7 -14   2   36.33    1.65
  -7 -14   2   35.81    1.35
   6  14  -2    1.48    0.40
  -6 -14   2    1.75    0.36
  -6 -14   2    1.42    0.33
   5  14  -2    0.18    0.16
  -5 -14   2    0.11    0.25
  -5 -14   2    0.23    0.18
  -5 -14   2   -0.03    0.17
   4  14  -2    0.22    0.17
   4  14  -2    0.13    0.14
  -4 -14   2    0.02    0.16
   3  14  -2   31.78    1.25
   3  14  -2   32.16    1.20
  -3 -14   2   32.60    1.21
  -3 -14   2   30.81    1.23
   2  14  -2   37.01    1.34
   2  14  -2   38.94    1.34
  -2 -14   2   36.38    1.30
  -2 -14   2   33.28    1.32
   1  14  -2   16.75    0.82
   1  14  -2   17.27    0.78
  -1 -14   2   15.41    0.75
  -1 -14   2   15.63    0.82
   0  14  -2    5.63    0.41
   0 -14   2    5.64    0.47
  -1  14  -2   69.69    2.01
   1 -14   2   71.46    2.05
   1 -14   2   72.78    2.13
  -2  14  -2    8.82    0.53
  -2  14  -2    7.85    0.46
   2 -14   2    8.34    0.47
   2 -14   2    8.74    0.58
  -3  14  -2   24.85    0.88
  -3  14  -2   23.70    1.00
  -3  14  -2   24.92    0.90
   3 -14   2   24.92    1.04
   3 -14   2   23.98    0.94
  -4  14  -2   72.45    1.80
  -4  14  -2   70.54    1.80
  -4  14  -2   69.37    2.19
  -4  14  -2   70.08    2.16
   4 -14   2   70.70    2.08
   4 -14   2   69.90    2.01
  -5  14  -2    6.80    0.54
  -5  14  -2    7.98    0.64
   5 -14   2    7.66    0.58
   5 -14   2    8.19    0.48
  -6  14  -2   22.51    1.18
  -6  14  -2   24.03    1.11
   6 -14   2   25.66    0.93
   6 -14   2   25.29    1.01
  -7  14  -2   38.67    1.68
   7 -14   2   39.24    1.29
   7 -14   2   39.95    1.38
  -8  14  -2    1.67    0.47
   8 -14   2    1.82    0.41
  -9  14  -2   15.23    1.13
   9 -14   2   13.45    0.70
   9 -14   2   15.48    0.81
  10 -14   2    0.79    0.32
 -11  14  -2   -0.14    0.28
 -10 -13   2    3.97    0.60
 -10 -13   2    4.49    0.81
   9  13  -2    0.42    0.29
  -9 -13   2    0.43    0.44
  -9 -13   2    0.25    0.25
  -9 -13   2    0.13    0.24
   8  13  -2    9.05    0.71
   8  13  -2   10.07    0.73
  -8 -13   2   10.56    0.63
  -8 -13   2   10.25    0.81
  -8 -13   2    9.92    0.65
   7  13  -2   20.11    1.01
   7  13  -2   18.71    0.92
  -7 -13   2   18.11    0.88
  -7 -13   2   19.26    1.14
  -7 -13   2   19.60    0.93
   6  13  -2    3.72    0.37
   6  13  -2    4.33    0.52
  -6 -13   2    4.52    0.46
  -6 -13   2    5.46    0.54
  -6 -13   2    5.06    0.42
   5  13  -2    6.77    0.48
   5  13  -2    7.02    0.56
  -5 -13   2    7.66    0.63
  -5 -13   2    7.65    0.49
  -5 -13   2    7.41    0.54
   4  13  -2   12.99    0.74
   4  13  -2   12.75    0.65
  -4 -13   2   12.97    0.66
  -4 -13   2   11.81    0.69
   3  13  -2   70.39    2.06
   3  13  -2   68.87    2.08
  -3 -13   2   66.95    2.03
  -3 -13   2   68.10    2.01
   2  13  -2  215.89    5.03
   2  13  -2  212.58    5.03
  -2 -13   2  203.35    5.00
  -2 -13   2  210.48    5.01
   1  13  -2    7.39    0.46
   1  13  -2    8.89    0.55
  -1 -13   2    7.66    0.52
  -1 -13   2    6.65    0.43
   0 -13   2   51.14    1.64
   0 -13   2   51.79    1.58
  -1  13  -2    3.42    0.29
   1 -13   2    3.85    0.38
   1 -13   2    3.50    0.26
   2 -13   2    2.59    0.27
  -3  13  -2   64.41    1.73
  -3  13  -2   63.24    1.92
  -3  13  -2   64.26    1.71
   3 -13   2   63.32    1.87
   3 -13   2   61.98    1.82
  -4  13  -2   18.75    0.66
  -4  13  -2   18.84    0.93
  -4  13  -2   18.13    0.86
  -4  13  -2   18.41    0.64
   4 -13   2   17.79    0.83
   4 -13   2   18.05    0.77
  -5  13  -2    3.43    0.43
  -5  13  -2    4.28    0.40
   5 -13   2    4.64    0.35
   5 -13   2    4.08    0.42
  -6  13  -2   39.26    1.59
   6 -13   2   44.09    1.38
   6 -13   2   40.06    1.37
  -7  13  -2    2.27    0.45
   7 -13   2    2.92    0.37
  -8  13  -2   28.80    1.45
   8 -13   2   31.00    1.10
   8 -13   2   30.55    1.05
  -9  13  -2   19.12    1.21
   9 -13   2   19.83    0.79
   9 -13   2   17.67    1.04
   9 -13   2   20.79    0.87
 -10  13  -2    0.67    0.42
  10 -13   2    0.73    0.23
 -11 -12   2    1.80    0.63
 -10 -12   2    0.16    0.47
   9  12  -2   10.37    0.73
  -9 -12   2   10.16    0.81
  -9 -12   2    9.41    0.58
  -9 -12   2    9.37    0.56
   8  12  -2    0.18    0.21
   8  12  -2    0.26    0.23
  -8 -12   2    0.04    0.19
  -8 -12   2    0.86    0.38
  -8 -12   2    0.47    0.21
   7  12  -2    3.81    0.36
  -7 -12   2    3.01    0.50
  -7 -12   2    4.07    0.37
  -7 -12   2    2.76    0.38
   6  12  -2   18.20    0.86
   6  12  -2   18.54    0.95
  -6 -12   2   18.90    0.82
  -6 -12   2   18.96    0.88
   5  12  -2   21.42    0.92
   5  12  -2   22.15    1.00
  -5 -12   2   21.03    1.09
  -5 -12   2   22.11    0.90
  -5 -12   2   22.31    0.95
   4  12  -2   31.79    1.17
   4  12  -2   32.34    1.22
  -4 -12   2   33.07    1.17
  -4 -12   2   30.90    1.18
   3  12  -2   67.30    1.98
   3  12  -2   67.30    1.97
  -3 -12   2   67.21    1.95
  -3 -12   2   67.01    1.97
   2  12  -2   29.41    1.07
   2  12  -2   29.79    1.11
  -2 -12   2   29.46    1.11
  -2 -12   2   28.59    1.05
   1  12  -2   52.56    1.59
  -1 -12   2   51.17    1.60
  -1 -12   2   51.14    1.56
   0  12  -2   36.68    1.22
   0  12  -2   36.93    1.22
   0 -12   2   37.65    1.36
   0 -12   2   37.20    1.27
  -1  12  -2   18.08    0.72
   1 -12   2   17.64    0.79
   1 -12   2   15.48    0.81
  -2  12  -2   99.55    2.47
  -2  12  -2   96.78    2.48
   2 -12   2  100.65    2.55
   2 -12   2   98.71    2.58
  -3  12  -2    8.78    0.46
  -3  12  -2    8.63    0.43
  -3  12  -2    7.72    0.50
   3 -12   2    6.95    0.47
   3 -12   2    8.39    0.53
  -4  12  -2    2.61    0.24
  -4  12  -2    2.52    0.35
  -4  12  -2    3.24    0.23
  -4  12  -2    2.86    0.31
   4 -12   2    2.34    0.35
   4 -12   2    2.36    0.26
  -5  12  -2    1.00    0.28
  -5  12  -2    0.37    0.18
   5 -12   2    0.50    0.14
   5 -12   2    0.61    0.23
  -6  12  -2    1.86    0.37
   6 -12   2    2.95    0.26
   6 -12   2    2.41    0.32
  -7  12  -2    1.06    0.34
   7 -12   2    1.25    0.27
  -8  12  -2   14.68    1.00
   8 -12   2   16.45    0.72
   8 -12   2   15.94    0.65
   8 -12   2   17.24    0.94
  -9  12  -2    0.24    0.30
   9 -12   2   -0.22    0.20
   9 -12   2   -0.28    0.42
 -10  12  -2    0.42    0.38
  10 -12   2    0.96    0.21
  10 -12   2    0.70    0.25
 -11  12  -2    1.33    0.53
 -11 -11   2    8.69    0.95
  10  11  -2    7.60    0.67
 -10 -11   2    7.90    0.77
   9  11  -2    7.16    0.56
   9  11  -2    7.76    0.63
  -9 -11   2    7.99    0.47
  -9 -11   2    9.42    0.78
  -9 -11   2    7.83    0.50
   8  11  -2    1.91    0.34
  -8 -11   2    2.43    0.47
  -8 -11   2    2.66    0.30
   7  11  -2   32.93    1.27
   7  11  -2   32.37    1.32
  -7 -11   2   35.06    1.20
  -7 -11   2   34.22    1.55
   6  11  -2   18.42    0.84
   6  11  -2   17.66    0.89
  -6 -11   2   18.26    1.02
  -6 -11   2   18.54    0.84
  -6 -11   2   19.22    0.83
   5  11  -2    4.18    0.35
   5  11  -2    3.74    0.41
  -5 -11   2    3.90    0.39
  -5 -11   2    4.04    0.45
  -5 -11   2    4.21    0.34
   4  11  -2    9.85    0.59
   4  11  -2    9.72    0.51
  -4 -11   2    9.23    0.56
  -4 -11   2    8.98    0.59
   3  11  -2    7.09    0.43
   3  11  -2    6.66    0.47
  -3 -11   2    6.40    0.46
   2  11  -2   23.84    0.95
   2  11  -2   25.49    0.96
  -2 -11   2   25.30    0.93
  -2 -11   2   24.28    0.95
   1  11  -2  101.55    2.57
   1  11  -2  101.35    2.58
  -1 -11   2   97.37    2.59
  -1 -11   2   99.06    2.56
   0  11  -2   14.72    0.69
   0  11  -2   15.73    0.65
   0 -11   2   15.06    0.64
   0 -11   2   15.50    0.70
  -1  11  -2   22.22    0.81
   1 -11   2   21.49    0.86
   1 -11   2   22.87    0.82
  -2  11  -2   26.34    0.87
   2 -11   2   25.76    0.90
   2 -11   2   25.31    0.94
  -3  11  -2    6.63    0.35
  -3  11  -2    5.92    0.36
   3 -11   2    5.06    0.34
   3 -11   2    5.70    0.42
  -4  11  -2   23.20    0.67
  -4  11  -2   22.13    0.95
  -4  11  -2   22.06    0.92
  -4  11  -2   23.41    0.67
   4 -11   2   22.49    0.86
   4 -11   2   22.96    0.82
  -5  11  -2    0.36    0.19
  -5  11  -2    0.37    0.16
   5 -11   2    0.42    0.12
   5 -11   2    0.21    0.15
  -6  11  -2    4.83    0.50
   6 -11   2    5.86    0.33
   6 -11   2    5.92    0.42
  -7  11  -2    4.68    0.52
   7 -11   2    4.63    0.37
   7 -11   2    4.63    0.30
  -8  11  -2   23.79    1.26
   8 -11   2   25.64    1.17
   8 -11   2   26.25    0.91
   8 -11   2   25.04    0.83
  -9  11  -2    0.13    0.27
   9 -11   2   -0.15    0.16
   9 -11   2   -0.10    0.38
   9 -11   2    0.07    0.13
 -10  11  -2    0.95    0.32
  10 -11   2    1.19    0.27
  10 -11   2    0.86    0.55
  10 -11   2    0.66    0.23
 -11  11  -2    2.14    0.58
 -12  11  -2   -0.41    0.27
 -11 -10   2    1.07    0.50
  10  10  -2    3.42    0.47
  10  10  -2    3.37    0.47
 -10 -10   2    3.44    0.61
   9  10  -2    0.11    0.22
  -9 -10   2    0.16    0.14
  -9 -10   2    0.19    0.14
  -9 -10   2    0.71    0.34
   8  10  -2    6.14    0.56
   8  10  -2    5.56    0.45
  -8 -10   2    7.53    0.66
  -8 -10   2    6.31    0.44
  -8 -10   2    6.35    0.41
   7  10  -2    0.24    0.17
   7  10  -2    0.32    0.15
  -7 -10   2    0.35    0.24
  -7 -10   2    0.20    0.15
  -7 -10   2    0.40    0.14
   6  10  -2    2.00    0.36
   6  10  -2    1.86    0.23
  -6 -10   2    2.22    0.35
  -6 -10   2    1.41    0.27
  -6 -10   2    2.26    0.24
   5  10  -2    1.17    0.27
   5  10  -2    0.98    0.20
  -5 -10   2    0.92    0.23
  -5 -10   2    1.18    0.20
  -5 -10   2    0.97    0.24
   4  10  -2    1.05    0.28
   4  10  -2    1.42    0.18
  -4 -10   2    1.68    0.22
  -4 -10   2    1.27    0.25
   3  10  -2   27.17    0.97
   3  10  -2   26.61    0.99
  -3 -10   2   26.66    0.98
  -3 -10   2   26.53    0.95
   2  10  -2    4.74    0.38
   2  10  -2    5.18    0.33
  -2 -10   2    4.70    0.31
  -2 -10   2    4.71    0.37
   1  10  -2   95.22    2.41
   1  10  -2   94.59    2.40
  -1 -10   2   92.08    2.42
  -1 -10   2   94.29    2.40
   0  10  -2    0.07    0.15
  -1  10  -2    4.34    0.30
  -1  10  -2    3.30    0.32
   1 -10   2    3.52    0.26
   1 -10   2    3.45    0.33
  -2  10  -2   69.30    1.76
   2 -10   2   67.40    1.83
   2 -10   2   68.46    1.81
  -3  10  -2    6.47    0.33
  -3  10  -2    6.09    0.40
  -3  10  -2    6.37    0.34
   3 -10   2    5.88    0.40
   3 -10   2    6.08    0.35
  -4  10  -2    0.65    0.19
  -4  10  -2    0.48    0.14
   4 -10   2    0.64    0.14
  -5  10  -2  107.47    2.93
  -5  10  -2  110.55    2.92
   5 -10   2  109.88    2.65
   5 -10   2  110.34    2.62
  -6  10  -2    3.64    0.41
   6 -10   2    4.51    0.26
   6 -10   2    3.96    0.34
  -7  10  -2   35.56    1.47
   7 -10   2   38.19    1.12
   7 -10   2   38.69    1.08
  -8  10  -2   16.95    1.02
   8 -10   2   17.78    0.63
   8 -10   2   18.22    0.98
   8 -10   2   19.13    0.69
  -9  10  -2    3.95    0.59
   9 -10   2    2.81    0.55
   9 -10   2    3.54    0.34
   9 -10   2    3.19    0.26
 -10  10  -2   13.00    0.98
  10 -10   2   13.45    0.59
  10 -10   2   12.76    0.92
 -11  10  -2    7.37    0.85
 -12  10  -2    0.14    0.26
 -12  -9   2    0.96    0.55
  11   9  -2    3.48    0.51
  11   9  -2    3.64    0.51
 -11  -9   2    2.82    0.68
  10   9  -2    9.00    0.91
  10   9  -2    8.13    0.59
 -10  -9   2   10.19    0.80
   9   9  -2    0.61    0.19
  -9  -9   2    0.88    0.30
   8   9  -2    0.50    0.15
   8   9  -2    0.43    0.20
  -8  -9   2    0.34    0.17
  -8  -9   2    0.71    0.24
  -8  -9   2    0.60    0.14
   7   9  -2   16.45    0.78
   7   9  -2   17.07    0.82
  -7  -9   2   16.82    0.69
  -7  -9   2   15.79    0.66
  -7  -9   2   16.48    0.96
   6   9  -2   11.54    0.67
   6   9  -2   12.11    0.62
  -6  -9   2   12.52    0.61
  -6  -9   2   12.26    0.58
  -6  -9   2   12.10    0.78
   5   9  -2    4.98    0.38
   5   9  -2    4.02    0.41
  -5  -9   2    4.46    0.37
  -5  -9   2    4.35    0.32
  -5  -9   2    4.31    0.44
   4   9  -2   49.44    1.50
   4   9  -2   50.32    1.49
  -4  -9   2   50.74    1.67
  -4  -9   2   49.18    1.45
  -4  -9   2   48.64    1.46
   3   9  -2   16.51    0.72
   3   9  -2   17.27    0.69
  -3  -9   2   16.46    0.67
  -3  -9   2   15.93    0.69
   2   9  -2  125.28    3.03
   2   9  -2  124.14    3.02
  -2  -9   2  125.79    3.01
  -2  -9   2  123.44    3.02
   1   9  -2  118.21    2.86
   1   9  -2  118.59    2.87
  -1  -9   2  119.58    2.89
  -1  -9   2  117.97    2.86
  -1   9  -2  357.52    7.86
  -1   9  -2  355.54    7.74
   1  -9   2  351.51    7.64
   1  -9   2  347.93    7.66
  -2   9  -2   61.68    1.57
   2  -9   2   60.72    1.63
   2  -9   2   59.89    1.60
  -3   9  -2    5.16    0.27
  -3   9  -2    4.75    0.32
  -3   9  -2    4.52    0.27
   3  -9   2    3.82    0.31
  -4   9  -2   82.56    2.22
  -4   9  -2   80.00    2.22
   4  -9   2   82.94    2.02
   4  -9   2   83.96    2.06
   5  -9   2    5.46    0.36
   5  -9   2    5.50    0.30
  -6   9  -2   40.15    1.47
   6  -9   2   40.82    1.15
   6  -9   2   40.03    1.10
  -7   9  -2   26.98    1.23
   7  -9   2   27.86    0.86
   7  -9   2   27.79    1.17
   7  -9   2   27.62    0.82
  -8   9  -2    4.88    0.54
   8  -9   2    4.75    0.48
   8  -9   2    4.99    0.27
   8  -9   2    5.04    0.33
  -9   9  -2   -0.15    0.22
   9  -9   2    0.14    0.10
   9  -9   2    0.00    0.32
 -10   9  -2   11.49    0.91
  10  -9   2   11.50    0.87
 -11   9  -2    2.23    0.57
 -12   9  -2    5.11    0.69
 -12  -8   2    0.94    0.54
  11   8  -2    0.52    0.27
  11   8  -2    0.43    0.26
 -11  -8   2    0.07    0.42
  10   8  -2    0.92    0.25
  10   8  -2    0.95    0.22
 -10  -8   2    1.06    0.35
   9   8  -2    4.45    0.38
   9   8  -2    4.94    0.50
  -9  -8   2    4.95    0.55
   8   8  -2   29.57    1.09
   8   8  -2   29.66    1.13
  -8  -8   2   29.07    0.87
  -8  -8   2   27.56    1.38
  -8  -8   2   28.11    0.85
   7   8  -2    7.59    0.54
   7   8  -2    8.04    0.47
  -7  -8   2    7.72    0.62
  -7  -8   2    7.53    0.39
  -7  -8   2    7.86    0.43
   6   8  -2   15.46    0.73
  -6  -8   2   15.91    0.63
  -6  -8   2   14.86    0.86
  -6  -8   2   15.04    0.65
   5   8  -2   76.95    2.07
   5   8  -2   77.62    2.08
  -5  -8   2   74.25    2.29
  -5  -8   2   77.24    2.00
  -5  -8   2   77.18    1.99
   4   8  -2    1.45    0.16
  -4  -8   2    1.04    0.17
  -4  -8   2    1.29    0.24
  -4  -8   2    1.17    0.21
   3   8  -2   34.39    1.10
   3   8  -2   34.93    1.09
  -3  -8   2   35.06    1.07
  -3  -8   2   32.76    1.06
   2   8  -2   43.06    1.26
   2   8  -2   42.80    1.26
  -2  -8   2   42.92    1.26
  -2  -8   2   42.22    1.23
   1   8  -2    5.01    0.30
   1   8  -2    5.36    0.35
  -1  -8   2    4.84    0.30
  -1  -8   2    5.30    0.35
   0   8  -2  227.44    4.99
   0   8  -2  230.17    5.02
   0  -8   2  225.21    5.03
   0  -8   2  222.02    5.00
  -1   8  -2  138.06    3.11
  -1   8  -2  134.06    3.09
   1  -8   2  132.59    3.14
   1  -8   2  135.89    3.12
  -2   8  -2   22.09    0.69
  -2   8  -2   21.82    0.77
   2  -8   2   21.19    0.74
   2  -8   2   20.86    0.70
  -3   8  -2   69.96    1.86
  -3   8  -2   69.51    1.86
  -3   8  -2   69.83    1.62
  -3   8  -2   70.36    1.63
   3  -8   2   68.23    1.74
   3  -8   2   69.01    1.72
  -4   8  -2    6.56    0.42
  -4   8  -2    7.20    0.40
   4  -8   2    6.68    0.37
   4  -8   2    6.21    0.31
  -5   8  -2   26.68    1.05
   5  -8   2   28.97    0.84
   5  -8   2   27.55    0.81
  -6   8  -2   23.09    1.02
   6  -8   2   23.22    0.70
   6  -8   2   23.76    0.74
  -7   8  -2    3.24    0.43
   7  -8   2    3.81    0.38
   7  -8   2    2.95    0.27
   7  -8   2    2.71    0.22
  -8   8  -2   10.93    0.78
   8  -8   2   11.43    0.73
   8  -8   2   11.42    0.46
  -9   8  -2   -0.21    0.19
   9  -8   2    0.19    0.18
   9  -8   2    0.08    0.30
 -10   8  -2    5.71    0.67
  10  -8   2    5.91    0.65
 -11   8  -2    1.33    0.39
  12   7  -2    0.45    0.31
 -12  -7   2    0.42    0.50
  11   7  -2    0.65    0.24
 -11  -7   2    0.41    0.39
  10   7  -2    2.60    0.40
  10   7  -2    2.98    0.35
 -10  -7   2    1.96    0.40
   9   7  -2  103.73    2.77
   9   7  -2  106.39    2.79
  -9  -7   2  102.94    3.25
   8   7  -2    0.33    0.16
  -8  -7   2    0.60    0.24
  -7  -7   2    2.14    0.37
  -7  -7   2    2.37    0.20
  -7  -7   2    1.99    0.23
   6   7  -2   58.67    1.68
   6   7  -2   58.23    1.66
  -6  -7   2   59.00    1.54
  -6  -7   2   57.39    1.94
  -6  -7   2   59.57    1.55
   5   7  -2   36.49    1.14
   5   7  -2   35.70    1.15
  -5  -7   2   35.89    1.07
  -5  -7   2   37.07    1.09
  -5  -7   2   34.97    1.33
   4   7  -2   23.01    0.81
   4   7  -2   23.16    0.83
  -4  -7   2   21.95    0.78
  -4  -7   2   23.20    0.78
  -4  -7   2   22.55    0.95
   3   7  -2  182.22    4.13
   3   7  -2  181.76    4.13
  -3  -7   2  183.11    4.10
  -3  -7   2  178.49    4.09
   2   7  -2   58.82    1.56
   2   7  -2   58.68    1.56
  -2  -7   2   59.40    1.56
  -2  -7   2   58.50    1.54
   1   7  -2   49.23    1.34
   1   7  -2   48.58    1.33
  -1  -7   2   49.01    1.35
  -1  -7   2   49.96    1.33
   0   7  -2  134.63    3.09
   0   7  -2  136.62    3.11
   0  -7   2  135.43    3.12
   0  -7   2  135.95    3.10
  -1   7  -2   33.88    0.96
  -1   7  -2   33.80    0.95
   1  -7   2   33.97    0.97
   1  -7   2   34.20    0.99
  -2   7  -2   14.32    0.49
  -2   7  -2   13.25    0.55
   2  -7   2   13.72    0.50
   2  -7   2   14.13    0.53
  -3   7  -2   51.77    1.47
  -3   7  -2   54.39    1.25
  -3   7  -2   54.28    1.24
  -3   7  -2   52.11    1.47
   3  -7   2   53.10    1.36
   3  -7   2   53.30    1.33
  -4   7  -2   30.32    1.03
   4  -7   2   29.39    0.83
   4  -7   2   30.07    0.85
  -5   7  -2   21.24    0.88
   5  -7   2   21.65    0.66
   5  -7   2   20.54    0.63
  -6   7  -2    7.48    0.54
   6  -7   2    7.58    0.35
   6  -7   2    8.50    0.54
   6  -7   2    7.06    0.31
   6  -7   2    7.68    0.49
  -7   7  -2   49.47    1.76
   7  -7   2   54.11    1.30
   7  -7   2   53.68    1.65
   7  -7   2   53.60    1.80
   7  -7   2   52.40    1.27
  -8   7  -2    4.20    0.47
   8  -7   2    4.36    0.47
   8  -7   2    4.78    0.43
  -9   7  -2   15.82    0.99
   9  -7   2   17.44    0.97
   9  -7   2   18.56    0.90
 -10   7  -2    1.03    0.35
  10  -7   2    1.38    0.37
  10  -7   2    1.84    0.35
 -11   7  -2   -0.02    0.25
  11  -7   2    0.32    0.24
 -12   7  -2   21.09    1.63
  12  -7   2   19.60    1.03
 -13   7  -2    1.20    0.30
 -13  -6   2    0.78    0.67
  12   6  -2    1.76    0.46
 -12  -6   2    2.26    0.52
  11   6  -2    5.07    0.50
  11   6  -2    4.26    0.43
 -11  -6   2    5.02    0.64
  10   6  -2   34.14    1.25
  10   6  -2   35.06    1.22
 -10  -6   2   34.51    1.59
   9   6  -2    5.98    0.40
   9   6  -2    5.92    0.47
  -9  -6   2    5.87    0.65
   8   6  -2   10.57    0.59
  -8  -6   2   10.63    0.76
   7   6  -2    3.63    0.30
   7   6  -2    3.45    0.38
  -7  -6   2    3.66    0.22
  -7  -6   2    3.53    0.24
  -7  -6   2    3.96    0.45
   6   6  -2    9.74    0.48
   6   6  -2    9.82    0.52
  -6  -6   2    9.94    0.41
  -6  -6   2    9.94    0.43
  -6  -6   2    9.47    0.63
   5   6  -2   17.73    0.67
   5   6  -2   17.69    0.69
  -5  -6   2   16.97    0.61
  -5  -6   2   17.84    0.63
  -5  -6   2   17.38    0.85
   4   6  -2   28.39    0.90
   4   6  -2   28.42    0.92
  -4  -6   2   27.67    0.86
  -4  -6   2   27.57    1.04
  -4  -6   2   27.65    0.86
   3   6  -2   84.33    2.07
   3   6  -2   85.05    2.07
  -3  -6   2   84.81    2.04
  -3  -6   2   82.02    2.04
   2   6  -2    1.59    0.16
   2   6  -2    1.35    0.21
  -2  -6   2    1.49    0.20
  -2  -6   2    1.38    0.15
   1   6  -2   11.32    0.47
   1   6  -2   11.22    0.46
  -1  -6   2   12.17    0.47
  -1  -6   2   11.23    0.48
   0   6  -2   25.15    0.75
   0   6  -2   23.86    0.74
   0  -6   2   25.03    0.77
   0  -6   2   23.95    0.74
  -1   6  -2    7.34    0.36
  -1   6  -2    8.90    0.36
   1  -6   2    8.59    0.38
   1  -6   2    8.47    0.36
  -2   6  -2   88.09    2.02
  -2   6  -2   89.94    2.18
  -2   6  -2   91.68    2.04
   2  -6   2   88.70    2.07
   2  -6   2   91.14    2.09
  -3   6  -2  360.11    8.49
  -3   6  -2  360.87    7.87
   3  -6   2  370.43    8.11
   3  -6   2  369.62    8.05
  -4   6  -2   12.12    0.55
   4  -6   2   11.41    0.39
   4  -6   2   11.35    0.54
   4  -6   2   11.62    0.41
  -5   6  -2    0.55    0.15
   5  -6   2    0.34    0.09
   5  -6   2    0.41    0.11
  -6   6  -2   16.65    0.81
   6  -6   2   16.31    0.78
   6  -6   2   17.12    0.51
   6  -6   2   16.60    0.73
   6  -6   2   16.32    0.48
  -7   6  -2   37.58    1.43
   7  -6   2   38.94    1.31
   7  -6   2   39.31    1.44
  -8   6  -2   27.07    1.23
   8  -6   2   28.03    1.20
   8  -6   2   26.42    1.07
  -9   6  -2   10.74    0.79
   9  -6   2   10.45    0.66
   9  -6   2   10.00    0.70
 -10   6  -2    0.75    0.30
  10  -6   2    0.91    0.35
  10  -6   2    1.37    0.33
 -11   6  -2    3.81    0.61
  11  -6   2    3.58    0.47
  11  -6   2    5.12    0.73
 -12   6  -2    7.52    0.89
  12  -6   2    8.28    0.68
 -13   6  -2    0.60    0.28
  13  -6   2    0.78    0.39
 -13  -5   2    3.19    0.59
  12   5  -2   10.06    0.62
 -12  -5   2   10.57    0.90
  11   5  -2    4.75    0.42
  11   5  -2    5.74    0.49
 -11  -5   2    6.41    0.66
  10   5  -2    5.52    0.47
  10   5  -2    6.74    0.44
 -10  -5   2    6.69    0.66
   9   5  -2   26.12    0.96
  -9  -5   2   23.76    1.31
   8   5  -2    8.54    0.46
   8   5  -2    8.57    0.52
  -8  -5   2    8.46    0.66
   7   5  -2    1.04    0.25
   7   5  -2    1.01    0.18
  -7  -5   2    1.41    0.29
   6   5  -2   71.32    1.85
   6   5  -2   72.25    1.86
  -6  -5   2   70.12    1.68
  -6  -5   2   70.72    2.18
  -6  -5   2   73.52    1.69
   5   5  -2    5.13    0.34
   5   5  -2    5.17    0.30
  -5  -5   2    5.07    0.29
  -5  -5   2    4.74    0.42
  -5  -5   2    5.02    0.26
   4   5  -2  124.60    2.88
   4   5  -2  123.81    2.87
  -4  -5   2  122.32    3.09
  -4  -5   2  127.06    2.82
  -4  -5   2  121.43    2.81
   3   5  -2   85.54    2.05
   3   5  -2   86.74    2.06
  -3  -5   2   84.92    2.02
  -3  -5   2   84.51    2.02
  -3  -5   2   85.31    2.20
   2   5  -2   29.72    0.87
   2   5  -2   30.70    0.87
  -2  -5   2   30.06    0.87
  -2  -5   2   29.09    0.85
   1   5  -2  218.18    5.06
   1   5  -2  212.60    4.72
  -1  -5   2  213.36    5.17
  -1  -5   2  211.69    4.81
   0   5  -2   81.41    1.88
   0   5  -2   79.81    1.86
   0  -5   2   78.86    1.88
   0  -5   2   80.32    1.87
  -1   5  -2   14.42    0.46
  -1   5  -2   13.52    0.46
   1  -5   2   14.16    0.46
   1  -5   2   14.16    0.48
  -2   5  -2  466.65   11.04
  -2   5  -2  470.06   10.28
  -2   5  -2  495.24   10.65
  -2   5  -2  458.50   10.15
   2  -5   2  461.17   10.29
   2  -5   2  458.85   10.47
  -3   5  -2    7.13    0.37
   3  -5   2    6.68    0.28
   3  -5   2    6.20    0.27
   3  -5   2    6.52    0.37
  -4   5  -2   99.20    2.50
   4  -5   2   99.56    2.19
   4  -5   2   99.40    2.45
   4  -5   2  102.46    2.21
  -5   5  -2   37.16    1.26
   5  -5   2   40.01    1.30
   5  -5   2   38.85    1.20
  -6   5  -2    9.22    0.58
   6  -5   2    9.62    0.57
   6  -5   2    8.89    0.51
  -7   5  -2   18.77    0.92
   7  -5   2   19.77    0.85
   7  -5   2   19.33    0.91
  -8   5  -2   37.07    1.50
   8  -5   2   40.00    1.37
   8  -5   2   40.73    1.55
  -9   5  -2    1.96    0.38
   9  -5   2    2.11    0.36
   9  -5   2    2.87    0.42
 -10   5  -2   12.29    0.90
  10  -5   2   12.69    0.75
  10  -5   2   12.39    0.81
 -11   5  -2   -0.22    0.23
  11  -5   2   -0.09    0.31
  11  -5   2    0.23    0.45
 -12   5  -2    0.82    0.45
  12  -5   2    0.63    0.29
 -13   5  -2   26.17    1.49
  13  -5   2   28.19    1.32
 -13  -4   2   13.02    1.06
  12   4  -2    4.41    0.46
 -12  -4   2    4.54    0.70
 -12  -4   2    4.81    0.62
  11   4  -2    2.47    0.33
  11   4  -2    2.25    0.35
 -11  -4   2    2.99    0.44
 -11  -4   2    3.57    0.54
  10   4  -2   11.75    0.61
  10   4  -2   11.80    0.62
 -10  -4   2   11.83    0.88
 -10  -4   2   12.36    0.82
   9   4  -2    0.68    0.14
   9   4  -2    0.70    0.21
  -9  -4   2    1.11    0.31
  -9  -4   2    0.95    0.29
   8   4  -2   24.37    0.86
   8   4  -2   23.29    0.82
  -8  -4   2   23.43    1.02
  -8  -4   2   22.88    1.14
   7   4  -2   37.17    1.09
   7   4  -2   35.52    1.07
  -7  -4   2   34.85    1.24
  -7  -4   2   34.47    1.39
   6   4  -2    3.94    0.25
   6   4  -2    4.12    0.31
  -6  -4   2    3.93    0.33
  -6  -4   2    3.99    0.39
   5   4  -2   28.22    0.86
   5   4  -2   27.19    0.84
  -5  -4   2   28.37    0.75
  -5  -4   2   26.43    1.06
  -5  -4   2   28.57    0.94
  -5  -4   2   27.75    0.75
   4   4  -2  377.23    8.60
   4   4  -2  381.56    8.55
  -4  -4   2  379.66    8.47
  -4  -4   2  367.56    8.88
  -4  -4   2  382.25    8.64
   3   4  -2   -0.03    0.09
   3   4  -2    0.08    0.06
  -3  -4   2    0.06    0.11
  -3  -4   2    0.10    0.08
  -3  -4   2    0.06    0.06
   2   4  -2  141.96    3.15
   2   4  -2  141.68    3.15
  -2  -4   2  143.28    3.23
  -2  -4   2  142.02    3.25
   1   4  -2   78.22    1.81
   1   4  -2   77.70    1.80
  -1  -4   2   78.52    1.80
  -1  -4   2   76.47    1.80
   0   4  -2   89.85    2.02
   0   4  -2   88.47    2.00
   0  -4   2   88.25    2.02
   0  -4   2   89.20    2.01
  -1   4  -2  356.99    7.97
  -1   4  -2  359.38    8.41
  -1   4  -2  349.10    7.89
   1  -4   2  347.14    7.91
   1  -4   2  352.33    7.89
  -2   4  -2   22.65    0.67
  -2   4  -2   21.66    0.68
  -2   4  -2   22.58    0.55
   2  -4   2   22.13    0.60
   2  -4   2   21.72    0.58
   2  -4   2   22.09    0.69
  -3   4  -2   14.58    0.55
   3  -4   2   13.20    0.53
   3  -4   2   13.97    0.39
  -4   4  -2  152.84    3.65
   4  -4   2  157.64    3.57
  -5   4  -2   16.50    0.72
   5  -4   2   16.67    0.74
   5  -4   2   16.55    0.68
  -6   4  -2   17.10    0.80
   6  -4   2   17.00    0.73
   6  -4   2   16.60    0.79
  -7   4  -2    0.96    0.27
   7  -4   2    0.90    0.19
   7  -4   2    0.81    0.23
  -8   4  -2    5.54    0.52
   8  -4   2    6.16    0.49
   8  -4   2    5.87    0.49
  -9   4  -2    1.61    0.40
   9  -4   2    1.57    0.31
   9  -4   2    1.28    0.28
 -10   4  -2    0.33    0.26
  10  -4   2    0.58    0.21
  10  -4   2    0.10    0.31
 -11   4  -2   11.75    0.97
  11  -4   2   10.99    0.78
 -12   4  -2    1.42    0.50
  12  -4   2    2.06    0.45
 -13   4  -2    3.59    0.59
  13  -4   2    3.82    0.66
 -13  -3   2    7.43    0.67
  12   3  -2    0.57    0.21
 -12  -3   2    0.37    0.41
 -12  -3   2    0.91    0.32
  11   3  -2    5.96    0.47
  11   3  -2    6.81    0.43
 -11  -3   2    7.12    0.68
 -11  -3   2    6.54    0.62
  10   3  -2    0.17    0.13
  10   3  -2    0.02    0.12
  10   3  -2    0.15    0.28
 -10  -3   2    0.37    0.25
 -10  -3   2   -0.01    0.22
   9   3  -2   14.32    0.62
   9   3  -2   13.49    0.57
   9   3  -2   13.51    0.78
  -9  -3   2   13.66    0.80
  -9  -3   2   13.34    0.87
   8   3  -2   48.66    1.35
   8   3  -2   49.14    1.34
   8   3  -2   50.45    1.73
  -8  -3   2   46.50    1.61
  -8  -3   2   47.40    1.77
   7   3  -2   34.83    0.99
   7   3  -2   33.45    0.97
   7   3  -2   29.76    1.40
  -7  -3   2   33.63    1.20
  -7  -3   2   31.82    1.31
   6   3  -2    2.74    0.20
   6   3  -2    3.49    0.27
  -6  -3   2    3.16    0.28
   5   3  -2  333.62    7.38
   5   3  -2  336.83    7.71
   5   3  -2  337.82    7.63
  -5  -3   2  337.17    7.49
  -5  -3   2  311.67    7.39
   4   3  -2   20.62    0.64
   4   3  -2   21.19    0.63
  -4  -3   2   20.57    0.70
  -4  -3   2   20.96    0.57
  -4  -3   2   20.24    0.81
  -4  -3   2   21.11    0.57
   3   3  -2  310.70    7.06
   3   3  -2  306.24    7.13
  -3  -3   2  307.57    6.88
  -3  -3   2  293.40    7.27
  -3  -3   2  302.49    7.05
  -3  -3   2  327.87    7.11
   2   3  -2   63.17    1.47
   2   3  -2   61.97    1.46
  -2  -3   2   61.82    1.45
  -2  -3   2   61.89    1.45
   1   3  -2   19.95    0.56
   1   3  -2   19.46    0.56
  -1  -3   2   19.28    0.56
  -1  -3   2   19.27    0.55
   0   3  -2    0.48    0.11
   0   3  -2    0.65    0.10
   0  -3   2    0.54    0.11
   0  -3   2    0.48    0.09
  -1   3  -2    9.34    0.31
  -1   3  -2    9.67    0.36
  -1   3  -2    8.96    0.32
   1  -3   2    8.97    0.31
   1  -3   2    9.55    0.36
   1  -3   2    9.08    0.34
  -2   3  -2   30.51    0.79
   2  -3   2   27.26    0.79
   2  -3   2   25.05    0.70
   2  -3   2   28.60    0.67
  -3   3  -2   11.65    0.47
   3  -3   2   11.29    0.47
   3  -3   2   11.48    0.31
  -4   3  -2  260.52    5.68
   4  -3   2  250.69    5.72
  -5   3  -2   25.60    0.95
   5  -3   2   25.95    0.98
  -6   3  -2    0.81    0.20
   6  -3   2    0.78    0.17
  -7   3  -2    8.70    0.59
  -8   3  -2    0.20    0.23
   8  -3   2    0.14    0.18
  -9   3  -2   25.81    1.23
   9  -3   2   26.07    1.21
 -10   3  -2   25.98    1.32
  10  -3   2   26.29    1.13
  10  -3   2   26.69    1.26
 -11   3  -2    0.18    0.31
  11  -3   2    0.24    0.24
  11  -3   2   -0.12    0.40
 -12   3  -2    0.17    0.34
  12  -3   2    1.22    0.31
 -13   3  -2    5.42    0.67
  13  -3   2    5.50    0.69
 -13  -2   2    0.81    0.25
  12   2  -2   10.55    0.56
 -12  -2   2   11.67    0.88
  11   2  -2   18.89    1.08
  11   2  -2   19.28    0.79
  11   2  -2   20.66    0.77
 -11  -2   2   18.45    1.12
 -11  -2   2   19.66    1.10
  10   2  -2    0.41    0.15
  10   2  -2    0.26    0.12
  10   2  -2    0.65    0.29
 -10  -2   2    0.56    0.30
 -10  -2   2    0.43    0.25
   9   2  -2   19.12    0.97
   9   2  -2   18.00    0.65
   9   2  -2   18.18    0.68
  -9  -2   2   16.92    0.92
  -9  -2   2   18.48    1.03
   8   2  -2    6.94    0.35
   8   2  -2    7.13    0.39
   8   2  -2    7.20    0.53
  -8  -2   2    7.39    0.54
  -8  -2   2    7.16    0.60
   7   2  -2    0.86    0.19
   7   2  -2    0.77    0.12
  -7  -2   2    0.53    0.21
  -7  -2   2    1.21    0.23
   6   2  -2   24.89    0.72
   6   2  -2   24.63    0.98
   6   2  -2   24.10    0.72
  -6  -2   2   24.53    0.93
  -6  -2   2   23.86    1.02
   5   2  -2  184.46    4.34
   5   2  -2  192.50    4.07
   5   2  -2  185.29    4.06
  -5  -2   2  180.93    4.23
  -5  -2   2  179.04    4.36
   4   2  -2  101.88    2.49
   4   2  -2   99.89    2.23
   4   2  -2  100.80    2.32
  -4  -2   2   97.38    2.39
  -4  -2   2   97.65    2.50
   3   2  -2   18.58    0.53
   3   2  -2   18.76    0.66
   3   2  -2   18.71    0.54
  -3  -2   2   18.76    0.60
  -3  -2   2   18.46    0.49
  -3  -2   2   19.89    0.52
  -3  -2   2   18.71    0.69
   2   2  -2  150.36    3.50
   2   2  -2  152.03    3.49
  -2  -2   2  151.99    3.94
  -2  -2   2  152.41    3.46
  -2  -2   2  152.42    3.65
  -2  -2   2  156.66    3.30
   1   2  -2    8.95    0.34
   1   2  -2    9.59    0.31
  -1  -2   2    9.82    0.32
  -1  -2   2    9.57    0.30
   0   2  -2   15.86    0.43
   0  -2   2   15.98    0.43
  -1   2  -2  269.58    5.88
  -1   2  -2  256.78    5.80
  -1   2  -2  289.90    6.00
   1  -2   2  262.09    5.91
   1  -2   2  257.50    5.82
   1  -2   2  252.37    6.09
  -2   2  -2   11.96    0.41
   2  -2   2   11.10    0.30
   2  -2   2   11.38    0.30
  -3   2  -2   29.13    0.86
   3  -2   2   27.61    0.89
  -4   2  -2  131.40    3.10
   4  -2   2  130.62    3.17
  -5   2  -2   42.98    1.33
   5  -2   2   43.04    1.39
  -6   2  -2   25.86    1.01
   6  -2   2   25.15    1.02
  -7   2  -2   75.89    2.24
  -8   2  -2    2.14    0.38
   8  -2   2    2.20    0.34
  -9   2  -2   28.07    1.30
   9  -2   2   29.20    0.82
   9  -2   2   29.10    0.82
   9  -2   2   28.61    1.27
 -10   2  -2   10.30    0.78
  10  -2   2    9.30    0.41
  10  -2   2    9.36    0.40
  10  -2   2    7.58    0.68
 -11   2  -2   -0.23    0.25
  11  -2   2    0.14    0.13
  11  -2   2    0.32    0.15
  11  -2   2    0.32    0.41
  12  -2   2    0.92    0.19
  12  -2   2    0.67    0.31
  12  -2   2    0.70    0.18
 -13   2  -2    0.07    0.23
  13  -2   2    0.74    0.36
  13   1  -2    0.16    0.33
 -13  -1   2    0.12    0.25
  12   1  -2    4.27    0.38
 -12  -1   2    4.59    0.58
  11   1  -2    8.05    0.47
  11   1  -2    8.44    0.72
  11   1  -2    7.77    0.43
 -11  -1   2    8.43    0.72
  10   1  -2    1.06    0.16
  10   1  -2    1.06    0.27
  10   1  -2    1.16    0.23
 -10  -1   2    1.20    0.47
 -10  -1   2    1.32    0.37
   9   1  -2    6.19    0.32
   9   1  -2    6.66    0.36
   9   1  -2    6.62    0.52
  -9  -1   2    6.20    0.56
  -9  -1   2    5.83    0.55
   8   1  -2    9.78    0.61
   8   1  -2    9.79    0.42
   8   1  -2    9.92    0.40
  -8  -1   2   10.20    0.70
  -8  -1   2    9.58    0.64
   7   1  -2   38.63    1.00
   7   1  -2   40.67    1.42
   7   1  -2   39.78    1.02
  -7  -1   2   38.61    1.43
  -7  -1   2   37.68    1.34
   6   1  -2   50.64    1.23
   6   1  -2   50.49    1.61
   6   1  -2   52.46    1.24
  -6  -1   2   51.82    1.56
  -6  -1   2   50.71    1.63
   5   1  -2  313.08    7.02
   5   1  -2  325.35    7.02
   5   1  -2  322.47    7.07
  -5  -1   2  309.68    6.93
  -5  -1   2  305.87    7.02
   4   1  -2   12.81    0.37
   4   1  -2   13.02    0.56
  -4  -1   2   12.66    0.52
  -4  -1   2   12.64    0.58
   3   1  -2  241.51    5.64
   3   1  -2  242.63    5.48
   3   1  -2  240.76    5.50
  -3  -1   2  244.80    5.33
  -3  -1   2  234.60    5.97
   2   1  -2   50.53    1.14
   2   1  -2   52.06    1.26
   2   1  -2   51.94    1.18
  -2  -1   2   52.07    1.26
  -2  -1   2   49.19    1.11
  -2  -1   2   52.62    1.22
  -2  -1   2   50.16    1.27
   1   1  -2    0.40    0.07
   1   1  -2    0.36    0.07
  -1  -1   2    0.58    0.06
  -1  -1   2    0.38    0.07
  -1  -1   2    0.43    0.07
  -1   1  -2    6.49    0.24
  -1   1  -2    6.32    0.20
  -1   1  -2    6.56    0.20
   1  -1   2    6.18    0.21
   1  -1   2    6.40    0.21
  -2   1  -2   10.66    0.39
   2  -1   2   10.60    0.29
   2  -1   2   11.03    0.43
   2  -1   2   11.01    0.29
  -3   1  -2  201.25    4.67
  -3   1  -2  215.13    4.63
   3  -1   2  214.88    4.63
  -4   1  -2   28.28    0.91
  -4   1  -2   26.30    0.95
   4  -1   2   29.08    0.68
   4  -1   2   27.15    0.95
  -5   1  -2    6.44    0.41
  -5   1  -2    6.24    0.45
   5  -1   2    6.60    0.24
   5  -1   2    6.48    0.42
  -6   1  -2   99.99    2.66
  -6   1  -2   96.39    2.71
   6  -1   2  101.82    2.76
   6  -1   2  106.10    2.25
  -7   1  -2    6.49    0.50
   7  -1   2    6.76    0.29
  -8   1  -2   10.46    0.71
   8  -1   2   11.09    0.42
   8  -1   2   10.49    0.69
  -9   1  -2   29.74    1.32
   9  -1   2   28.85    0.86
   9  -1   2   30.09    0.87
   9  -1   2   29.18    1.31
 -10   1  -2   13.57    0.90
  10  -1   2   11.61    0.84
  10  -1   2   12.54    0.52
  10  -1   2   12.43    0.51
 -11   1  -2   22.34    1.26
  11  -1   2   22.82    0.78
  11  -1   2   23.00    0.78
  11  -1   2   19.80    1.13
 -12   1  -2    3.79    0.66
  12  -1   2    4.26    0.37
  12  -1   2    4.18    0.37
 -13   1  -2    4.41    0.56
  13  -1   2    3.92    0.65
  13   0  -2    0.52    0.34
 -13   0   2    0.43    0.26
  12   0  -2   16.93    0.91
  12   0  -2   17.61    0.66
 -12   0   2   16.42    1.09
  11   0  -2    6.09    0.35
  11   0  -2    5.37    0.38
  11   0  -2    5.36    0.64
 -11   0   2    6.24    0.64
  10   0  -2   36.63    1.04
  10   0  -2   37.08    1.03
  10   0  -2   36.47    1.53
 -10   0   2   37.50    1.56
   9   0  -2   12.69    0.48
   9   0  -2   12.35    0.45
   9   0  -2   12.50    0.77
  -9   0   2   12.35    0.80
  -9   0   2   11.69    0.78
   8   0  -2    5.79    0.30
   8   0  -2    5.76    0.26
   8   0  -2    5.96    0.49
  -8   0   2    5.66    0.51
  -8   0   2    5.91    0.52
   7   0  -2    1.34    0.11
   7   0  -2    1.32    0.23
  -7   0   2    1.75    0.27
  -7   0   2    2.00    0.30
   6   0  -2  242.24    5.54
  -6   0   2  236.17    5.52
  -6   0   2  232.59    5.44
   5   0  -2   78.22    2.08
  -5   0   2   74.55    2.06
  -5   0   2   74.62    2.03
   4   0  -2   98.26    2.44
  -4   0   2  102.21    2.41
  -4   0   2   96.93    2.44
   3   0  -2    0.08    0.06
  -3   0   2    0.08    0.10
   2   0  -2  223.81    5.49
  -2   0   2  218.88    5.19
  -2   0   2  236.95    5.09
   1   0  -2  447.53    9.72
   1   0  -2  449.29    9.54
  -1   0   2  449.32    9.50
  -1   0   2  431.58    9.70
  -1   0   2  470.69    9.64
  -1   0  -2   24.41    0.59
  -1   0  -2   24.93    0.62
  -1   0  -2   25.75    0.59
   1   0   2   25.54    0.60
   1   0   2   24.40    0.66
   1   0   2   25.12    0.60
  -2   0  -2  143.19    3.13
  -2   0  -2  150.63    3.27
  -2   0  -2  137.27    3.19
  -2   0  -2  139.71    3.19
   2   0   2  145.62    3.29
   2   0   2  142.48    3.51
  -3   0  -2    8.62    0.45
  -3   0  -2    9.18    0.40
   3   0   2   10.17    0.30
   3   0   2    8.81    0.43
  -4   0  -2    7.97    0.41
  -4   0  -2    7.83    0.47
   4   0   2    8.63    0.29
   4   0   2    8.86    0.31
   4   0   2    8.57    0.46
  -5   0  -2   18.73    0.83
  -5   0  -2   19.26    0.77
   5   0   2   21.03    0.57
   5   0   2   20.57    0.58
   5   0   2   19.41    0.82
  -6   0  -2   26.50    1.02
  -6   0  -2   26.71    1.09
   6   0   2   27.51    1.08
   6   0   2   28.85    0.77
   6   0   2   28.11    0.77
  -7   0  -2   12.90    0.70
  -7   0  -2   12.35    0.72
   7   0   2   12.57    0.77
   7   0   2   12.70    0.45
  -8   0  -2    4.07    0.47
  -8   0  -2    4.72    0.48
   8   0   2    4.96    0.29
   8   0   2    4.96    0.45
  -9   0  -2    0.12    0.17
   9   0   2   -0.04    0.24
 -10   0  -2   20.25    1.11
  10   0   2   20.27    1.08
  10   0   2   20.71    0.73
  10   0   2   21.18    0.75
 -11   0  -2   21.01    1.22
  11   0   2   19.91    1.12
  11   0   2   22.57    0.80
  11   0   2   21.68    0.78
 -12   0  -2    4.21    0.66
  12   0   2    3.81    0.40
  12   0   2    4.21    0.39
 -13   0  -2   19.16    1.18
  13  -1  -2    1.20    0.38
 -13   1   2    1.40    0.42
  12  -1  -2    3.93    0.49
 -12   1   2    3.38    0.58
  11  -1  -2   21.57    1.11
  11  -1  -2   22.67    1.00
 -11   1   2   23.91    1.27
  10  -1  -2   64.10    2.20
 -10   1   2   63.94    2.22
   9  -1  -2   15.10    0.87
  -9   1   2   14.64    0.89
   8  -1  -2    0.37    0.18
  -8   1   2    0.68    0.26
   7  -1  -2  187.06    4.50
  -7   1   2  176.42    4.40
  -7   1   2  179.01    4.44
   6  -1  -2    3.26    0.31
  -6   1   2    3.60    0.33
  -6   1   2    3.64    0.35
   5  -1  -2    9.25    0.49
  -5   1   2    8.98    0.51
  -5   1   2    9.14    0.49
   4  -1  -2    4.74    0.31
  -4   1   2    5.25    0.35
  -4   1   2    5.20    0.32
   3  -1  -2  155.76    3.52
  -3   1   2  162.27    3.51
  -3   1   2  152.65    3.50
   2  -1  -2   15.79    0.49
   2  -1  -2   13.89    0.44
  -2   1   2   16.06    0.49
  -2   1   2   15.92    0.48
   1  -1  -2    1.43    0.09
   1  -1  -2    1.48    0.09
  -1   1   2    1.50    0.08
  -1   1   2    1.58    0.10
  -1   1   2    1.45    0.08
   0  -1  -2   43.71    0.94
   0  -1  -2   38.35    0.97
   0   1   2   43.27    0.94
   0   1   2   39.17    0.97
  -1  -1  -2    2.57    0.17
  -1  -1  -2    2.25    0.21
  -1  -1  -2    2.76    0.12
   1   1   2    2.23    0.17
   1   1   2    2.67    0.14
   1   1   2    2.60    0.16
  -2  -1  -2   84.69    2.04
  -2  -1  -2   78.11    1.96
  -2  -1  -2   84.00    1.89
  -2  -1  -2   83.36    1.99
   2   1   2   82.14    1.97
   2   1   2   84.75    1.91
  -3  -1  -2   19.19    0.50
  -3  -1  -2   17.43    0.69
  -3  -1  -2   18.91    0.62
  -3  -1  -2   19.01    0.50
   3   1   2   19.75    0.54
   3   1   2   18.36    0.69
   3   1   2   19.64    0.54
  -4  -1  -2   23.16    0.89
  -4  -1  -2   23.60    0.80
   4   1   2   23.79    0.88
   4   1   2   24.29    0.67
   4   1   2   24.61    0.67
  -5  -1  -2    1.19    0.19
  -5  -1  -2    1.34    0.24
   5   1   2    1.03    0.16
   5   1   2    1.15    0.16
   5   1   2    1.09    0.12
  -6  -1  -2   16.45    0.84
  -6  -1  -2   18.06    0.78
   6   1   2   18.69    0.59
   6   1   2   18.12    0.83
   6   1   2   18.31    0.60
  -7  -1  -2   22.07    0.96
  -7  -1  -2   21.87    1.03
   7   1   2   22.62    0.71
   7   1   2   22.94    1.01
  -8  -1  -2   27.82    1.19
  -8  -1  -2   28.28    1.26
   8   1   2   27.59    1.19
   8   1   2   29.47    0.88
  -9  -1  -2    1.59    0.33
  -9  -1  -2    1.46    0.33
   9   1   2    1.26    0.25
   9   1   2    1.20    0.20
 -10  -1  -2    6.93    0.64
  10   1   2    6.59    0.42
  10   1   2    6.22    0.38
  10   1   2    5.36    0.58
 -11  -1  -2   11.94    0.90
  11   1   2   12.43    0.60
 -12  -1  -2    4.06    0.63
  12   1   2    3.92    0.41
  12   1   2    4.34    0.42
 -13  -1  -2    0.39    0.21
  13   1   2    0.07    0.30
  13  -2  -2    3.27    0.55
 -13   2   2    3.87    0.61
  12  -2  -2    2.17    0.44
 -12   2   2    2.76    0.55
  11  -2  -2    5.21    0.64
  11  -2  -2    5.78    0.52
 -11   2   2    4.98    0.65
  10  -2  -2    5.91    0.47
  10  -2  -2    5.96    0.56
 -10   2   2    5.77    0.59
   9  -2  -2   42.80    1.62
   9  -2  -2   41.27    1.36
  -9   2   2   41.12    1.62
   8  -2  -2   33.43    1.14
   8  -2  -2   34.11    1.33
  -8   2   2   34.68    1.37
   7  -2  -2    3.95    0.37
   7  -2  -2    3.52    0.32
  -7   2   2    3.75    0.39
   6  -2  -2    7.02    0.40
   6  -2  -2    6.93    0.45
  -6   2   2    6.76    0.47
   5  -2  -2   12.35    0.58
   5  -2  -2   12.59    0.50
  -5   2   2   12.13    0.58
   4  -2  -2  306.53    7.15
   4  -2  -2  307.00    7.34
  -4   2   2  305.00    6.67
   3  -2  -2   46.95    1.16
   3  -2  -2   47.96    1.27
  -3   2   2   49.17    1.27
  -2   2   2   83.84    1.89
  -2   2   2   80.93    1.90
   1  -2  -2  148.34    3.88
   1  -2  -2  178.88    3.75
  -1   2   2  170.46    3.61
  -1   2   2  148.95    3.89
   0  -2  -2   10.89    0.34
   0  -2  -2   10.74    0.34
   0   2   2   10.58    0.34
   0   2   2   10.73    0.34
  -1  -2  -2  112.48    2.55
  -1  -2  -2  114.62    2.58
  -1  -2  -2  116.11    2.56
   1   2   2  115.76    2.77
   1   2   2  115.64    2.65
  -2  -2  -2  156.37    3.20
  -2  -2  -2  144.06    3.27
  -2  -2  -2  148.57    3.44
  -2  -2  -2  136.81    3.28
   2   2   2  139.02    3.27
   2   2   2  149.54    3.44
  -3  -2  -2    2.22    0.26
  -3  -2  -2    2.56    0.16
  -3  -2  -2    2.62    0.17
  -3  -2  -2    2.74    0.19
   3   2   2    2.52    0.16
   3   2   2    2.44    0.19
   3   2   2    2.31    0.21
  -4  -2  -2    6.62    0.26
  -4  -2  -2    6.37    0.43
  -4  -2  -2    6.58    0.36
  -4  -2  -2    6.22    0.26
   4   2   2    6.54    0.40
   4   2   2    6.80    0.30
   4   2   2    6.78    0.31
  -5  -2  -2   69.96    2.06
  -5  -2  -2   68.36    1.91
   5   2   2   74.26    1.75
   5   2   2   75.42    1.76
   5   2   2   73.02    2.06
  -6  -2  -2   52.06    1.59
  -6  -2  -2   50.23    1.72
   6   2   2   54.03    1.72
   6   2   2   54.86    1.39
   6   2   2   54.07    1.38
  -7  -2  -2   38.09    1.49
  -7  -2  -2   39.66    1.38
   7   2   2   41.17    1.14
   7   2   2   38.96    1.45
   7   2   2   40.47    1.13
  -8  -2  -2   28.92    1.32
  -8  -2  -2   30.72    1.24
   8   2   2   30.19    0.95
   8   2   2   30.64    1.26
  -9  -2  -2    1.06    0.29
  -9  -2  -2    0.99    0.27
   9   2   2    0.78    0.15
   9   2   2    0.59    0.22
 -10  -2  -2   25.96    1.30
 -10  -2  -2   26.34    1.26
  10   2   2   24.48    1.20
  10   2   2   25.69    0.91
  10   2   2   26.46    0.93
 -11  -2  -2    0.80    0.31
  11   2   2    0.58    0.18
 -12  -2  -2    0.43    0.28
  12   2   2   -0.24    0.21
  12   2   2   -0.03    0.18
 -13  -2  -2   27.59    1.44
  13   2   2   26.20    1.09
  13  -3  -2    9.99    0.74
 -13   3   2   10.02    0.88
  12  -3  -2    0.60    0.29
 -12   3   2    0.18    0.33
  11  -3  -2    2.30    0.38
  11  -3  -2    1.89    0.37
 -11   3   2    1.80    0.45
  10  -3  -2   12.22    0.68
  10  -3  -2   11.75    0.81
 -10   3   2   13.00    0.89
   9  -3  -2    0.10    0.16
   9  -3  -2    0.00    0.22
  -9   3   2    0.25    0.24
   8  -3  -2   36.84    1.22
   8  -3  -2   37.97    1.42
  -8   3   2   37.13    1.44
   7  -3  -2   87.35    2.25
   7  -3  -2   91.59    2.54
  -7   3   2   87.09    2.49
   6  -3  -2    9.70    0.55
   6  -3  -2   10.23    0.49
  -6   3   2   10.10    0.58
   5  -3  -2  244.01    5.50
   5  -3  -2  235.19    5.40
  -5   3   2  232.03    5.37
   4  -3  -2    9.18    0.39
   4  -3  -2    9.57    0.46
  -4   3   2    8.90    0.44
  -3   3   2    3.53    0.23
  -3   3   2    3.06    0.19
   2  -3  -2  144.30    3.35
  -2   3   2  160.19    3.34
   1  -3  -2  432.65    9.53
   1  -3  -2  428.40    9.55
  -1   3   2  438.40    9.54
  -1   3   2  430.39    9.51
   0  -3  -2    7.93    0.31
   0   3   2    7.80    0.30
   0   3   2    7.75    0.30
  -1  -3  -2  799.18   17.87
  -1  -3  -2  823.42   17.79
   1   3   2  814.28   17.83
  -2  -3  -2    1.83    0.22
  -2  -3  -2    1.89    0.15
  -2  -3  -2    1.79    0.18
   2   3   2    1.84    0.18
   2   3   2    1.78    0.15
  -3  -3  -2  138.04    3.04
  -3  -3  -2  134.23    3.25
  -3  -3  -2  141.28    3.14
   3   3   2  136.99    3.07
   3   3   2  138.38    3.07
   3   3   2  135.57    3.23
  -4  -3  -2   42.68    1.38
  -4  -3  -2   44.27    1.11
  -4  -3  -2   43.64    1.11
   4   3   2   44.75    1.17
   4   3   2   44.77    1.18
   4   3   2   43.69    1.35
  -5  -3  -2    3.91    0.30
  -5  -3  -2    3.85    0.37
  -5  -3  -2    3.98    0.23
  -5  -3  -2    3.83    0.21
   5   3   2    3.71    0.29
   5   3   2    4.01    0.31
   5   3   2    3.97    0.25
  -6  -3  -2    3.81    0.40
  -6  -3  -2    4.49    0.36
   6   3   2    4.41    0.31
   6   3   2    3.99    0.27
   6   3   2    4.26    0.35
  -7  -3  -2    9.05    0.57
  -7  -3  -2    9.00    0.64
   7   3   2    9.18    0.47
   7   3   2    8.70    0.57
   7   3   2    9.03    0.43
  -8  -3  -2   13.91    0.77
  -8  -3  -2   14.42    0.87
   8   3   2   14.69    0.60
   8   3   2   14.39    0.81
  -9  -3  -2   16.12    0.88
  -9  -3  -2   16.26    1.01
   9   3   2   16.57    0.68
   9   3   2   15.30    0.85
 -10  -3  -2    7.11    0.62
 -10  -3  -2    6.87    0.65
  10   3   2    6.00    0.40
  10   3   2    6.54    0.46
 -11  -3  -2    0.33    0.25
 -11  -3  -2    0.63    0.34
  11   3   2    0.37    0.17
 -12  -3  -2   64.89    2.35
  12   3   2   58.86    1.82
  12   3   2   59.88    1.82
  13   3   2    3.34    0.51
  13  -4  -2    0.90    0.32
  12  -4  -2    0.51    0.29
 -12   4   2   -0.10    0.29
  11  -4  -2   35.46    1.58
  11  -4  -2   35.95    1.31
 -11   4   2   35.41    1.66
  10  -4  -2    1.73    0.35
  10  -4  -2    1.72    0.33
 -10   4   2    1.80    0.45
   9  -4  -2   24.78    1.13
   9  -4  -2   24.46    0.98
  -9   4   2   25.04    1.21
   8  -4  -2  169.96    3.98
   8  -4  -2  169.62    4.33
  -8   4   2  163.85    4.29
   7  -4  -2    4.04    0.35
   7  -4  -2    3.84    0.34
  -7   4   2    4.03    0.41
   6  -4  -2   94.95    2.35
   6  -4  -2   97.61    2.59
  -6   4   2   94.31    2.56
   5  -4  -2   52.75    1.42
   5  -4  -2   54.60    1.58
  -5   4   2   53.75    1.58
   4  -4  -2   11.03    0.50
  -4   4   2   11.06    0.51
   3  -4  -2  162.23    3.52
  -3   4   2  168.03    3.71
  -3   4   2  164.92    3.90
   2  -4  -2  100.02    2.28
   2  -4  -2   98.11    2.29
  -2   4   2  111.93    2.40
  -2   4   2  107.88    2.27
  -2   4   2  103.56    2.25
   1  -4  -2   88.66    2.03
   1  -4  -2   90.07    2.02
  -1   4   2   90.92    2.01
  -1   4   2   89.64    2.01
   0  -4  -2   55.32    1.32
   0  -4  -2   53.31    1.32
   0   4   2   54.25    1.32
   0   4   2   53.93    1.32
  -1  -4  -2   17.32    0.55
  -1  -4  -2   16.82    0.56
   1   4   2   17.02    0.56
  -2  -4  -2   18.24    0.58
  -2  -4  -2   16.86    0.65
  -2  -4  -2   17.62    0.59
   2   4   2   17.74    0.59
   2   4   2   17.52    0.58
  -3  -4  -2  150.57    3.38
  -3  -4  -2  151.17    3.37
  -3  -4  -2  147.61    3.57
   3   4   2  153.91    3.41
   3   4   2  152.85    3.41
  -4  -4  -2    2.99    0.21
  -4  -4  -2    2.94    0.31
  -4  -4  -2    2.79    0.23
   4   4   2    3.26    0.25
   4   4   2    2.79    0.21
   4   4   2    2.69    0.26
  -5  -4  -2    7.17    0.51
  -5  -4  -2    6.96    0.34
  -5  -4  -2    7.11    0.32
   5   4   2    7.18    0.37
   5   4   2    7.24    0.40
   5   4   2    6.91    0.43
  -6  -4  -2   26.90    0.76
  -6  -4  -2   26.06    1.14
  -6  -4  -2   26.78    0.99
  -6  -4  -2   26.54    0.75
   6   4   2   26.56    1.08
   6   4   2   27.29    0.89
   6   4   2   27.44    0.90
  -7  -4  -2    0.60    0.17
  -7  -4  -2    0.48    0.19
   7   4   2    0.63    0.17
   7   4   2    0.61    0.17
   7   4   2    0.87    0.16
  -8  -4  -2   21.03    1.10
  -8  -4  -2   21.36    0.98
   8   4   2   21.44    1.03
   8   4   2   21.66    0.81
  -9  -4  -2    0.58    0.19
  -9  -4  -2    0.40    0.41
   9   4   2   -0.06    0.25
   9   4   2    0.30    0.13
 -10  -4  -2    0.42    0.20
 -10  -4  -2    0.56    0.30
  10   4   2    0.39    0.15
  10   4   2   -0.06    0.32
  10   4   2    0.44    0.21
 -11  -4  -2   20.10    1.16
 -11  -4  -2   21.34    1.17
  11   4   2   20.33    0.90
  11   4   2   18.68    0.85
 -12  -4  -2    9.65    0.89
  12   4   2    7.60    0.58
  12   4   2    9.26    0.64
  13   4   2   -0.13    0.30
 -13   5   2    0.23    0.27
 -12   5   2   27.70    1.53
  11  -5  -2    1.93    0.42
  11  -5  -2    1.40    0.33
 -11   5   2    1.34    0.46
  10  -5  -2    1.15    0.30
  10  -5  -2    1.43    0.34
 -10   5   2    1.27    0.33
   9  -5  -2   34.86    1.22
   9  -5  -2   35.81    1.43
  -9   5   2   34.14    1.48
   8  -5  -2    0.19    0.15
   8  -5  -2    0.11    0.19
  -8   5   2    0.36    0.19
   7  -5  -2   21.52    0.82
   7  -5  -2   21.87    0.95
  -7   5   2   20.86    0.98
   6  -5  -2  144.55    3.59
  -6   5   2  142.44    3.59
   5  -5  -2   54.55    1.59
  -5   5   2   54.24    1.60
   4  -5  -2   54.72    1.26
   4  -5  -2   54.66    1.25
  -4   5   2   53.63    1.54
  -4   5   2   54.11    1.44
   3  -5  -2   49.35    1.17
   3  -5  -2   48.00    1.18
  -3   5   2   49.57    1.29
  -3   5   2   49.19    1.33
   2  -5  -2    9.58    0.35
   2  -5  -2    9.23    0.37
  -2   5   2    9.59    0.33
  -2   5   2    9.67    0.33
   1  -5  -2   30.32    0.86
  -1   5   2   31.39    0.84
  -1   5   2   31.70    0.84
   0  -5  -2   58.15    1.40
   0  -5  -2   55.24    1.40
   0   5   2   54.69    1.39
   0   5   2   55.33    1.39
  -1  -5  -2   42.66    1.14
  -1  -5  -2   42.81    1.14
   1   5   2   42.69    1.15
  -2  -5  -2  263.59    5.88
  -2  -5  -2  264.69    6.31
  -2  -5  -2  270.43    5.88
   2   5   2  265.42    6.23
   2   5   2  267.20    5.92
  -3  -5  -2   21.22    0.72
  -3  -5  -2   21.57    0.71
  -3  -5  -2   21.02    0.83
   3   5   2   21.75    0.74
   3   5   2   21.81    0.73
  -4  -5  -2   12.75    0.50
  -4  -5  -2   12.33    0.51
  -4  -5  -2   12.12    0.65
   4   5   2   12.45    0.55
   4   5   2   12.28    0.52
  -5  -5  -2   14.64    0.56
  -5  -5  -2   14.31    0.76
  -5  -5  -2   15.05    0.55
   5   5   2   15.07    0.60
   5   5   2   15.10    0.62
  -6  -5  -2    0.57    0.12
  -6  -5  -2    0.80    0.23
  -6  -5  -2    0.46    0.12
   6   5   2    0.44    0.10
   6   5   2    0.36    0.15
  -7  -5  -2  102.69    2.37
  -7  -5  -2  103.48    3.05
  -7  -5  -2  105.06    2.38
   7   5   2  107.12    2.64
   7   5   2  105.05    2.63
  -8  -5  -2   20.39    1.09
   8   5   2   19.66    0.99
  -9  -5  -2    2.93    0.45
   9   5   2    3.15    0.30
  10   5   2    1.20    0.22
 -11  -5  -2    4.15    0.57
  11   5   2    3.22    0.41
  11   5   2    2.68    0.40
 -12  -5  -2    3.06    0.67
  12   5   2    2.39    0.58
  12   5   2    1.78    0.33
 -13   6   2   10.59    0.90
 -12   6   2   13.76    1.06
  11  -6  -2    4.09    0.65
 -11   6   2    5.70    0.69
 -10   6   2   -0.13    0.19
   9  -6  -2    2.25    0.41
  -9   6   2    1.58    0.39
   8  -6  -2    9.06    0.61
  -8   6   2    9.30    0.68
   7  -6  -2   41.18    1.44
  -7   6   2   38.03    1.44
   6  -6  -2   60.77    1.82
  -6   6   2   59.84    1.84
   5  -6  -2   11.76    0.41
   5  -6  -2   12.05    0.39
  -5   6   2   12.46    0.62
   4  -6  -2    6.93    0.28
   4  -6  -2    6.81    0.30
  -4   6   2    6.68    0.40
  -4   6   2    7.18    0.38
   3  -6  -2   15.37    0.52
  -3   6   2   16.03    0.59
  -3   6   2   15.82    0.63
   2  -6  -2   20.65    0.67
  -2   6   2   22.14    0.63
  -2   6   2   22.03    0.63
   1  -6  -2    8.19    0.38
   1  -6  -2    8.75    0.37
  -1   6   2    8.69    0.36
  -1   6   2    8.21    0.37
   0  -6  -2  137.13    3.17
   0  -6  -2  141.89    3.17
   0   6   2  141.59    3.17
   0   6   2  138.96    3.17
  -1  -6  -2   23.45    0.75
  -1  -6  -2   22.52    0.76
   1   6   2   23.32    0.76
  -2  -6  -2    4.91    0.33
  -2  -6  -2    5.00    0.29
   2   6   2    5.08    0.30
  -3  -6  -2   54.76    1.48
  -3  -6  -2   53.01    1.60
  -3  -6  -2   56.17    1.47
   3   6   2   55.59    1.50
   3   6   2   55.06    1.49
  -4  -6  -2    0.19    0.13
  -4  -6  -2    0.14    0.08
  -4  -6  -2    0.18    0.11
   4   6   2    0.22    0.12
  -5  -6  -2    3.11    0.24
  -5  -6  -2    2.81    0.34
  -5  -6  -2    2.84    0.27
   5   6   2    2.77    0.29
   5   6   2    3.17    0.25
  -6  -6  -2    7.46    0.57
  -6  -6  -2    8.33    0.39
  -6  -6  -2    7.23    0.40
   6   6   2    7.30    0.47
   6   6   2    7.10    0.40
  -7  -6  -2   37.82    1.54
  -7  -6  -2   37.87    1.07
  -7  -6  -2   37.94    1.07
   7   6   2   38.06    1.26
  -8  -6  -2    3.05    0.45
   8   6   2    3.09    0.29
  -9  -6  -2   24.09    1.25
   9   6   2   23.57    0.96
 -10  -6  -2    6.64    0.63
  10   6   2    6.01    0.47
  10   6   2    6.00    0.53
 -11  -6  -2   25.07    1.38
  11   6   2   24.63    1.07
  11   6   2   22.22    0.99
 -12  -6  -2    1.48    0.50
  12   6   2    0.90    0.32
  12   6   2    0.90    0.31
 -13   7   2    0.25    0.31
 -12   7   2    3.21    0.66
  11  -7  -2    6.48    0.74
 -11   7   2    7.70    0.76
  10  -7  -2    8.76    0.71
 -10   7   2    7.90    0.75
   9  -7  -2    4.96    0.53
  -9   7   2    4.67    0.56
   8  -7  -2    0.98    0.22
  -8   7   2    1.30    0.35
   7  -7  -2  166.74    4.32
  -7   7   2  160.56    4.17
   6  -7  -2  145.67    3.19
   6  -7  -2  145.18    3.64
  -6   7   2  145.21    3.68
  -5   7   2    0.42    0.15
   4  -7  -2   86.57    2.04
  -4   7   2   86.98    2.26
  -4   7   2   88.29    2.22
   3  -7  -2    0.00    0.07
  -3   7   2    0.07    0.08
  -3   7   2    0.04    0.06
  -3   7   2    0.05    0.04
   2  -7  -2   33.33    0.98
   2  -7  -2   33.91    0.96
  -2   7   2   34.10    0.92
  -2   7   2   33.50    0.92
   1  -7  -2  139.36    3.14
   1  -7  -2  134.22    3.15
  -1   7   2  137.80    3.12
  -1   7   2  137.41    3.12
   0  -7  -2    7.45    0.40
   0  -7  -2    7.69    0.37
   0   7   2    7.64    0.37
   0   7   2    7.51    0.39
  -1  -7  -2   46.95    1.30
  -1  -7  -2   46.59    1.32
   1   7   2   46.97    1.31
  -2  -7  -2    2.80    0.22
  -2  -7  -2    3.35    0.28
   2   7   2    3.29    0.25
  -3  -7  -2    9.59    0.45
  -3  -7  -2    9.52    0.48
  -3  -7  -2    9.73    0.55
   3   7   2    9.65    0.50
   3   7   2    9.55    0.46
  -4  -7  -2   53.81    1.51
  -4  -7  -2   54.24    1.50
  -4  -7  -2   52.89    1.71
   4   7   2   54.00    1.55
   4   7   2   55.78    1.56
  -5  -7  -2   35.39    1.10
  -5  -7  -2   36.02    1.10
  -5  -7  -2   34.96    1.35
   5   7   2   35.76    1.16
   5   7   2   34.99    1.16
  -6  -7  -2    2.73    0.36
  -6  -7  -2    2.15    0.22
  -6  -7  -2    2.17    0.27
   6   7   2    2.33    0.33
  -7  -7  -2   15.28    0.62
  -7  -7  -2   15.02    0.91
  -7  -7  -2   14.92    0.59
   7   7   2   15.45    0.70
  -8  -7  -2   21.47    0.71
  -8  -7  -2   21.73    0.70
  -8  -7  -2   19.08    1.27
   8   7   2   21.43    0.89
  -9  -7  -2    4.44    0.52
   9   7   2    3.83    0.36
 -10  -7  -2   45.75    1.93
  10   7   2   44.22    1.55
  10   7   2   45.43    1.56
  11   7   2    1.25    0.27
  11   7   2    2.19    0.43
 -12  -7  -2    1.95    0.54
  11  -8  -2    8.40    0.81
 -11   8   2   10.46    0.88
  10  -8  -2   34.18    1.45
 -10   8   2   34.27    1.58
   9  -8  -2    0.39    0.29
  -9   8   2    0.18    0.20
   8  -8  -2   11.72    0.70
  -8   8   2   11.77    0.80
   7  -8  -2   32.34    0.90
   7  -8  -2   30.76    0.86
   7  -8  -2   31.78    1.29
  -7   8   2   30.62    1.30
   6  -8  -2    6.06    0.31
   6  -8  -2    6.72    0.36
  -6   8   2    6.99    0.54
   5  -8  -2    9.52    0.42
   5  -8  -2   11.16    0.46
  -5   8   2   11.66    0.56
  -5   8   2   11.29    0.63
   4  -8  -2   55.40    1.44
   4  -8  -2   53.30    1.41
  -4   8   2   55.66    1.57
  -4   8   2   56.00    1.62
   3  -8  -2   36.49    1.08
   3  -8  -2   37.96    1.06
  -3   8   2   37.83    0.97
  -3   8   2   37.28    0.97
   2  -8  -2  289.17    6.19
   2  -8  -2  280.67    6.20
  -2   8   2  282.68    6.21
  -2   8   2  285.63    6.14
   1  -8  -2    7.30    0.42
   1  -8  -2    7.19    0.38
  -1   8   2    7.98    0.41
  -1   8   2    8.21    0.39
   0  -8  -2   34.82    1.10
   0  -8  -2   37.11    1.09
   0   8   2   36.76    1.09
   0   8   2   36.52    1.10
  -1  -8  -2    4.37    0.34
  -1  -8  -2    4.59    0.30
   1   8   2    4.80    0.31
  -2  -8  -2    0.12    0.10
  -2  -8  -2    0.08    0.07
   2   8   2    0.07    0.07
  -3  -8  -2    5.07    0.42
  -3  -8  -2    5.00    0.33
  -3  -8  -2    5.55    0.38
   3   8   2    5.38    0.34
  -4  -8  -2  120.00    3.24
  -4  -8  -2  121.51    3.00
  -4  -8  -2  124.72    3.01
   4   8   2  125.15    3.06
   4   8   2  127.20    3.08
  -5  -8  -2    1.21    0.29
  -5  -8  -2    1.09    0.23
  -5  -8  -2    1.08    0.18
  -6  -8  -2   50.67    1.48
  -6  -8  -2   51.92    1.50
  -6  -8  -2   50.70    1.84
   6   8   2   52.56    1.61
  -7  -8  -2   64.90    1.76
  -7  -8  -2   66.09    1.77
  -7  -8  -2   63.63    2.24
   7   8   2   65.88    1.95
  -8  -8  -2    4.15    0.31
  -8  -8  -2    4.16    0.52
  -8  -8  -2    3.98    0.33
   8   8   2    4.20    0.37
  -9  -8  -2   32.31    1.56
   9   8   2   32.54    1.23
 -10  -8  -2   23.18    1.24
  10   8   2   21.78    1.14
  10   8   2   21.76    0.97
 -11  -8  -2    3.06    0.67
  11   8   2    2.42    0.54
  11   8   2    2.52    0.45
 -12  -8  -2    5.40    0.86
  12   8   2    5.16    0.67
 -12   9   2    1.29    0.55
  11  -9  -2   16.89    1.04
 -11   9   2   18.77    1.20
  10  -9  -2    0.64    0.40
 -10   9   2    0.13    0.29
   9  -9  -2    0.54    0.31
  -9   9   2    0.67    0.27
   8  -9  -2   22.84    0.71
   8  -9  -2   23.79    0.76
   8  -9  -2   24.37    1.07
  -8   9   2   22.96    1.17
   7  -9  -2   -0.08    0.12
   7  -9  -2    0.01    0.19
  -7   9   2    0.12    0.19
   6  -9  -2   36.11    1.06
   6  -9  -2   36.71    1.02
  -6   9   2   36.01    1.37
   5  -9  -2   22.78    0.75
   5  -9  -2   22.79    0.78
  -5   9   2   23.53    0.98
  -5   9   2   22.76    0.90
   4  -9  -2    5.10    0.31
   4  -9  -2    5.60    0.37
  -4   9   2    6.17    0.43
  -4   9   2    5.33    0.37
   3  -9  -2   60.93    1.63
   3  -9  -2   61.13    1.60
  -3   9   2   60.87    1.50
  -3   9   2   60.19    1.51
   2  -9  -2   78.42    1.99
   2  -9  -2   76.44    2.00
  -2   9   2   79.31    1.94
  -2   9   2   78.20    1.93
   1  -9  -2    2.76    0.30
   1  -9  -2    2.58    0.23
  -1   9   2    3.18    0.25
  -1   9   2    3.00    0.29
   0  -9  -2  128.10    3.14
   0  -9  -2  132.34    3.14
   0   9   2  130.75    3.12
   0   9   2  133.66    3.13
  -1  -9  -2   26.95    0.96
  -1  -9  -2   27.31    0.93
   1   9   2   27.56    0.94
   1   9   2   28.01    0.96
  -2  -9  -2    1.16    0.21
   2   9   2    1.25    0.17
  -3  -9  -2   12.04    0.60
  -3  -9  -2   12.32    0.57
  -3  -9  -2   12.07    0.68
   3   9   2   11.75    0.57
  -4  -9  -2   33.45    1.31
  -4  -9  -2   34.91    1.14
  -4  -9  -2   34.51    1.16
   4   9   2   33.50    1.19
  -5  -9  -2    4.68    0.48
  -5  -9  -2    4.94    0.35
  -5  -9  -2    4.87    0.40
   5   9   2    4.03    0.33
  -6  -9  -2   32.17    1.08
  -6  -9  -2   31.12    1.36
  -6  -9  -2   30.81    1.10
   6   9   2   31.33    1.16
  -7  -9  -2    5.46    0.38
  -7  -9  -2    5.98    0.56
  -7  -9  -2    5.68    0.43
   7   9   2    5.63    0.41
  -8  -9  -2   11.89    0.56
  -8  -9  -2   12.08    0.83
  -8  -9  -2   11.11    0.57
   8   9   2   10.71    0.63
  -9  -9  -2   26.39    1.36
  -9  -9  -2   24.87    0.81
  -9  -9  -2   25.40    0.84
   9   9   2   24.74    1.08
 -10  -9  -2    3.76    0.62
  10   9   2    4.23    0.48
  10   9   2    3.78    0.48
 -11  -9  -2    6.27    0.80
  11   9   2    6.88    0.63
  12   9   2    0.05    0.35
 -12  10   2    7.93    0.80
 -11  10   2    3.86    0.61
  10 -10  -2    0.65    0.44
 -10  10   2    0.90    0.34
   9 -10  -2   40.05    1.15
   9 -10  -2   38.69    1.08
   9 -10  -2   39.41    1.58
  -9  10   2   37.19    1.66
   8 -10  -2   11.25    0.52
   8 -10  -2   10.79    0.69
   8 -10  -2   11.00    0.46
  -8  10   2   10.54    0.79
   7 -10  -2    0.07    0.13
   7 -10  -2    0.47    0.21
   7 -10  -2    0.23    0.09
  -7  10   2    0.36    0.21
   6 -10  -2   19.66    0.73
   6 -10  -2   19.28    0.68
  -6  10   2   19.33    0.97
  -6  10   2   20.46    0.89
   5 -10  -2   70.95    1.81
   5 -10  -2   69.86    1.77
  -5  10   2   66.05    2.03
  -5  10   2   64.88    2.17
   4 -10  -2    8.21    0.47
   4 -10  -2    7.49    0.40
  -4  10   2    8.49    0.49
  -4  10   2    8.30    0.52
   3 -10  -2    0.97    0.24
  -3  10   2    1.13    0.14
  -3  10   2    0.99    0.19
   2 -10  -2   26.48    0.90
   2 -10  -2   26.07    0.93
  -2  10   2   26.82    0.87
  -2  10   2   26.60    0.87
   1 -10  -2   11.40    0.52
   1 -10  -2   10.50    0.55
  -1  10   2   10.78    0.53
  -1  10   2   10.71    0.50
   0 -10  -2    7.75    0.41
   0 -10  -2    7.86    0.48
   0  10   2    8.11    0.42
   0  10   2    7.70    0.46
  -1 -10  -2   32.37    1.09
  -1 -10  -2   32.66    1.12
   1  10   2   32.55    1.09
   1  10   2   33.07    1.11
  -2 -10  -2    8.24    0.46
  -2 -10  -2    8.99    0.52
   2  10   2    9.30    0.48
  -3 -10  -2    5.82    0.48
  -3 -10  -2    5.61    0.40
  -3 -10  -2    5.63    0.42
   3  10   2    6.20    0.39
  -4 -10  -2    4.00    0.38
  -4 -10  -2    4.61    0.46
   4  10   2    4.11    0.32
  -5 -10  -2   22.43    0.92
  -5 -10  -2   20.07    1.00
  -5 -10  -2   23.25    1.10
   5  10   2   21.91    0.92
  -6 -10  -2   25.15    1.21
  -6 -10  -2   21.28    1.04
  -6 -10  -2   24.90    0.97
   6  10   2   25.58    1.02
  -7 -10  -2   68.45    2.64
  -7 -10  -2   66.01    1.90
   7  10   2   65.41    2.06
  -8 -10  -2    9.45    0.52
  -8 -10  -2    8.38    0.75
  -8 -10  -2    8.62    0.53
   8  10   2    8.30    0.56
  -9 -10  -2   20.89    0.81
  -9 -10  -2   21.53    0.80
  -9 -10  -2   20.99    1.21
   9  10   2   20.87    1.04
   9  10   2   21.07    0.99
 -10 -10  -2    4.59    0.70
  10  10   2    4.72    0.53
  11  10   2    3.24    0.55
 -12  11   2   -0.13    0.29
 -11  11   2   16.70    1.32
  10 -11  -2   19.17    0.75
  10 -11  -2   16.81    1.06
 -10  11   2   16.57    1.15
   9 -11  -2   25.99    0.84
   9 -11  -2   27.07    0.93
   9 -11  -2   25.06    1.22
  -9  11   2   25.31    1.34
   8 -11  -2   23.54    0.84
   8 -11  -2   23.12    0.78
   8 -11  -2   22.96    1.07
  -8  11   2   21.25    1.17
   7 -11  -2    3.00    0.32
   7 -11  -2    3.10    0.26
  -7  11   2    3.03    0.47
   6 -11  -2   25.76    0.87
   6 -11  -2   25.70    0.92
  -6  11   2   26.39    1.07
  -6  11   2   24.76    1.14
   5 -11  -2   -0.01    0.15
  -5  11   2    0.27    0.19
   4 -11  -2    7.93    0.45
   4 -11  -2    8.59    0.53
  -4  11   2    8.70    0.38
  -4  11   2    8.32    0.51
  -4  11   2    9.29    0.58
  -4  11   2    9.04    0.36
   3 -11  -2  183.56    4.26
   3 -11  -2  186.54    4.24
  -3  11   2  181.46    4.09
  -3  11   2  178.09    4.10
   2 -11  -2   16.89    0.75
   2 -11  -2   18.14    0.72
  -2  11   2   18.08    0.69
  -2  11   2   17.82    0.70
   1 -11  -2    4.44    0.38
   1 -11  -2    4.48    0.31
  -1  11   2    4.18    0.35
  -1  11   2    4.25    0.31
   0 -11  -2    1.45    0.26
   0 -11  -2    1.29    0.19
   0  11   2    1.78    0.24
   0  11   2    1.81    0.21
   1  11   2    1.16    0.19
  -2 -11  -2    9.24    0.56
  -2 -11  -2    8.47    0.49
   2  11   2   10.05    0.52
   2  11   2    9.92    0.57
  -3 -11  -2   10.84    0.57
  -3 -11  -2    9.85    0.60
   3  11   2   11.05    0.57
  -4 -11  -2   15.76    0.78
  -4 -11  -2   15.91    0.87
  -4 -11  -2   15.58    0.72
   4  11   2   16.05    0.75
  -5 -11  -2    0.00    0.15
  -5 -11  -2    0.46    0.13
  -5 -11  -2    0.44    0.22
   5  11   2    0.23    0.14
  -6 -11  -2   38.26    1.35
  -6 -11  -2   38.29    1.32
  -6 -11  -2   39.38    1.65
   6  11   2   39.68    1.41
  -7 -11  -2    0.27    0.17
  -7 -11  -2    0.82    0.30
  -7 -11  -2    0.38    0.17
   7  11   2    0.15    0.19
  -8 -11  -2   79.51    2.16
  -8 -11  -2   76.68    2.14
  -8 -11  -2   77.40    2.73
   8  11   2   73.63    2.37
   8  11   2   76.00    2.38
  -9 -11  -2    1.18    0.41
  -9 -11  -2    0.66    0.20
   9  11   2    0.68    0.25
 -10 -11  -2    3.27    0.72
  10  11   2    1.99    0.47
 -11 -11  -2   19.83    1.32
  11  11   2   20.49    1.14
 -11  12   2    0.93    0.46
  10 -12  -2   11.89    0.55
  10 -12  -2   11.38    0.94
  10 -12  -2   12.69    0.65
 -10  12   2   11.75    0.98
   9 -12  -2   46.11    1.79
   9 -12  -2   45.88    1.35
   9 -12  -2   48.65    1.44
  -9  12   2   43.78    1.92
   8 -12  -2    0.85    0.32
   8 -12  -2    0.96    0.24
   8 -12  -2    1.06    0.25
  -8  12   2    1.10    0.33
   7 -12  -2   11.47    0.52
   7 -12  -2   11.33    0.60
  -7  12   2   10.64    0.79
   6 -12  -2    3.87    0.29
   6 -12  -2    3.02    0.35
  -6  12   2    3.47    0.45
   5 -12  -2   31.14    1.11
   5 -12  -2   31.42    1.07
  -5  12   2   32.70    1.21
  -5  12   2   30.60    1.27
   4 -12  -2   81.79    2.20
   4 -12  -2   79.41    2.25
  -4  12   2   81.04    1.94
  -4  12   2   81.33    2.35
  -4  12   2   81.31    2.30
  -4  12   2   79.99    1.94
   3 -12  -2    3.46    0.38
  -3  12   2    3.36    0.32
   2 -12  -2   17.25    0.78
   2 -12  -2   18.00    0.81
  -2  12   2   18.76    0.74
  -2  12   2   17.99    0.74
   1 -12  -2    0.05    0.10
   1 -12  -2    0.34    0.14
  -1  12   2    0.24    0.11
  -1  12   2    0.14    0.14
   0 -12  -2   36.83    1.24
   0 -12  -2   35.75    1.27
   0  12   2   35.50    1.27
   0  12   2   38.94    1.27
  -1 -12  -2   17.79    0.82
  -1 -12  -2   16.42    0.74
   1  12   2   18.46    0.77
   1  12   2   18.40    0.82
  -2 -12  -2   58.53    1.80
  -2 -12  -2   59.69    1.84
   2  12   2   60.76    1.82
   2  12   2   62.54    1.85
  -3 -12  -2    1.05    0.23
  -4 -12  -2    0.98    0.23
  -4 -12  -2    0.55    0.25
   4  12   2    0.65    0.14
  -5 -12  -2   26.64    1.28
  -5 -12  -2   27.17    1.11
  -5 -12  -2   27.28    1.07
   5  12   2   27.80    1.10
  -6 -12  -2    0.50    0.19
  -6 -12  -2    0.04    0.27
  -6 -12  -2    0.55    0.17
   6  12   2    0.50    0.18
  -7 -12  -2   49.51    2.00
  -7 -12  -2   47.52    1.60
  -7 -12  -2   49.59    1.64
   7  12   2   51.26    1.77
   7  12   2   50.58    1.73
  -8 -12  -2   24.02    0.97
  -8 -12  -2   22.56    1.27
  -8 -12  -2   23.44    0.99
   8  12   2   22.85    1.15
   8  12   2   21.75    1.04
  -9 -12  -2    3.05    0.43
  -9 -12  -2    2.82    0.42
  -9 -12  -2    2.84    0.67
   9  12   2    2.10    0.46
 -10 -12  -2   10.93    0.97
 -10 -12  -2    9.08    0.89
  10  12   2   11.49    0.82
 -11  13   2    0.69    0.33
  10 -13  -2   21.75    0.90
  10 -13  -2   24.69    0.98
 -10  13   2   22.41    1.40
   9 -13  -2    1.79    0.34
   9 -13  -2    2.28    0.46
   9 -13  -2    1.78    0.40
  -9  13   2    2.30    0.51
   8 -13  -2   18.63    0.84
   8 -13  -2   20.15    0.97
   8 -13  -2   17.74    0.75
  -8  13   2   18.18    1.11
   7 -13  -2    3.77    0.39
   7 -13  -2    3.98    0.32
  -7  13   2    4.05    0.51
   6 -13  -2   17.12    0.79
   6 -13  -2   17.43    0.73
  -6  13   2   15.75    0.84
  -6  13   2   17.46    0.97
   5 -13  -2   31.86    1.15
   5 -13  -2   30.94    1.09
  -5  13   2   32.94    1.26
  -5  13   2   31.42    1.32
   4 -13  -2   24.32    0.93
   4 -13  -2   25.07    1.00
  -4  13   2   24.32    1.08
  -4  13   2   24.91    0.79
  -4  13   2   23.90    0.78
  -4  13   2   23.22    1.00
   3 -13  -2    4.16    0.36
   3 -13  -2    4.24    0.43
  -3  13   2    4.52    0.33
  -3  13   2    4.80    0.37
   2 -13  -2    0.02    0.11
   2 -13  -2   -0.02    0.13
  -2  13   2    0.02    0.12
  -2  13   2    0.00    0.13
   1 -13  -2    7.06    0.51
   1 -13  -2    6.66    0.43
  -1  13   2    6.76    0.48
  -1  13   2    7.12    0.46
   0 -13  -2    3.25    0.36
   0  13   2    3.85    0.39
   0  13   2    3.82    0.32
  -1 -13  -2  132.49    3.43
  -1 -13  -2  134.25    3.41
   1  13   2  131.06    3.40
   1  13   2  135.28    3.40
  -2 -13  -2    4.85    0.35
  -3 -13  -2    6.08    0.49
  -3 -13  -2    6.90    0.45
   3  13   2    6.20    0.42
   3  13   2    6.70    0.52
  -4 -13  -2    5.84    0.58
  -4 -13  -2    6.17    0.52
  -4 -13  -2    6.74    0.46
   4  13   2    6.49    0.51
   4  13   2    6.40    0.45
  -5 -13  -2    0.91    0.23
  -5 -13  -2    1.69    0.56
   5  13   2    0.90    0.25
   5  13   2    0.59    0.19
  -6 -13  -2    0.59    0.18
  -6 -13  -2    0.24    0.30
  -6 -13  -2    0.36    0.20
   6  13   2    0.21    0.21
   6  13   2    0.45    0.19
  -7 -13  -2    9.55    0.80
  -7 -13  -2    8.67    0.60
   7  13   2    9.51    0.71
   7  13   2    8.41    0.59
  -8 -13  -2   18.43    1.39
  -8 -13  -2   20.88    1.25
  -8 -13  -2   22.86    0.97
   8  13   2   21.32    1.10
  -9 -13  -2    9.28    0.66
  -9 -13  -2    8.38    0.95
  -9 -13  -2    8.91    0.88
   9  13   2    9.53    0.78
 -10 -13  -2    0.99    0.60
 -11  14   2    2.75    0.57
  10 -14  -2    2.00    0.38
   9 -14  -2    3.71    0.78
   9 -14  -2    5.06    0.53
   9 -14  -2    3.80    0.46
  -9  14   2    4.09    0.66
   8 -14  -2    3.28    0.45
   8 -14  -2    4.54    0.62
   8 -14  -2    3.25    0.40
  -8  14   2    4.45    0.66
   7 -14  -2   12.56    0.72
   7 -14  -2   11.21    0.60
  -7  14   2   11.95    0.87
   6 -14  -2    1.90    0.37
   6 -14  -2    2.39    0.30
  -6  14   2    2.07    0.41
   5 -14  -2    6.94    0.44
   5 -14  -2    6.83    0.53
  -5  14   2    6.83    0.59
  -5  14   2    5.59    0.49
   4 -14  -2    2.13    0.37
   4 -14  -2    2.20    0.30
  -4  14   2    2.62    0.39
  -4  14   2    2.01    0.34
  -4  14   2    2.29    0.28
  -4  14   2    1.88    0.23
   3 -14  -2   13.29    0.73
   3 -14  -2   12.42    0.63
  -3  14   2   12.84    0.62
  -3  14   2   11.76    0.57
   2 -14  -2    0.26    0.14
   2 -14  -2    0.53    0.19
  -2  14   2    0.25    0.17
  -2  14   2    0.34    0.14
   1 -14  -2   47.66    1.54
   1 -14  -2   47.70    1.60
  -1  14   2   43.54    1.48
  -1  14   2   46.79    1.50
   0 -14  -2    9.65    0.62
   0  14   2    9.69    0.61
   0  14   2   10.31    0.58
  -1 -14  -2    1.24    0.28
  -1 -14  -2    1.27    0.22
   1  14   2    1.74    0.30
   1  14   2    1.95    0.33
  -2 -14  -2    4.65    0.37
  -2 -14  -2    4.37    0.44
   2  14   2    4.80    0.45
   2  14   2    4.40    0.37
  -3 -14  -2    7.67    0.58
  -3 -14  -2    8.63    0.55
   3  14   2    8.94    0.54
   3  14   2    9.12    0.62
  -4 -14  -2    7.76    0.66
  -4 -14  -2    7.78    0.52
   4  14   2    6.57    0.50
   4  14   2    6.89    0.55
  -5 -14  -2    3.71    0.38
  -5 -14  -2    3.92    0.43
  -5 -14  -2    2.92    0.49
   5  14   2    3.61    0.40
   5  14   2    4.21    0.44
  -6 -14  -2    0.86    0.37
  -6 -14  -2    0.48    0.23
   6  14   2    0.64    0.22
   6  14   2    0.68    0.26
  -7 -14  -2   36.46    1.44
  -7 -14  -2   33.91    1.35
  -7 -14  -2   38.12    1.75
   7  14   2   37.65    1.51
  -9 -14  -2    5.62    0.89
  -9 -14  -2    4.91    0.61
   9  14   2    5.33    0.60
  10 -15  -2    2.01    0.41
 -10  15   2    1.77    0.41
   9 -15  -2   -0.06    0.66
   9 -15  -2    0.20    0.27
   9 -15  -2    0.10    0.29
  -9  15   2    0.01    0.32
   8 -15  -2   24.87    1.09
   8 -15  -2   21.89    0.94
  -8  15   2   22.75    1.32
   7 -15  -2    1.91    0.44
   7 -15  -2    1.55    0.38
  -7  15   2    1.57    0.36
  -7  15   2    1.62    0.42
   6 -15  -2   13.88    0.77
   6 -15  -2   13.16    0.66
  -6  15   2   13.95    0.92
  -6  15   2   13.06    0.81
   5 -15  -2    7.12    0.58
   5 -15  -2    6.57    0.49
  -5  15   2    7.57    0.64
  -5  15   2    7.08    0.58
   4 -15  -2   -0.05    0.18
  -4  15   2   -0.05    0.15
  -4  15   2    0.06    0.19
  -4  15   2    0.11    0.23
  -4  15   2   -0.15    0.14
   3 -15  -2    0.14    0.16
   3 -15  -2   -0.03    0.16
  -3  15   2   -0.08    0.15
  -3  15   2    0.20    0.15
   2 -15  -2   40.18    1.47
   2 -15  -2   40.20    1.40
  -2  15   2   38.24    1.33
  -2  15   2   38.52    1.33
   1 -15  -2    3.24    0.32
   0 -15  -2    0.73    0.24
   0  15   2    0.80    0.19
   0  15   2    0.87    0.25
  -1 -15  -2   28.04    1.27
  -1 -15  -2   26.14    1.09
   1  15   2   27.90    1.18
   1  15   2   30.08    1.16
  -2 -15  -2    3.96    0.43
  -2 -15  -2    3.39    0.33
   2  15   2    4.57    0.40
  -3 -15  -2   17.26    0.83
  -3 -15  -2   18.40    0.92
   3  15   2   17.82    0.90
   3  15   2   16.43    0.82
  -4 -15  -2   49.87    1.80
  -4 -15  -2   52.11    1.98
  -4 -15  -2   47.47    1.72
   4  15   2   51.53    1.79
   4  15   2   52.60    1.77
  -5 -15  -2    2.16    0.48
  -5 -15  -2    2.44    0.42
  -5 -15  -2    3.42    0.42
   5  15   2    3.66    0.43
   5  15   2    3.41    0.45
  -6 -15  -2   36.30    1.44
  -6 -15  -2   35.78    1.66
  -6 -15  -2   33.27    1.35
   6  15   2   34.62    1.45
  -7 -15  -2    2.71    0.47
  -7 -15  -2    2.93    0.67
   7  15   2    2.72    0.46
  -8 -15  -2    0.59    0.36
  -8 -15  -2    0.41    0.53
  -8 -15  -2    0.62    0.29
   8  15   2    0.58    0.29
  -9 -15  -2   36.64    1.87
  -9 -15  -2   36.11    1.46
   9  15   2   36.08    1.59
   9 -16  -2    9.58    0.78
  -9  16   2    6.72    0.88
   8 -16  -2   12.13    0.82
   8 -16  -2   10.80    0.67
  -8  16   2   12.11    1.01
   7 -16  -2    4.27    0.57
   7 -16  -2    2.85    0.47
  -7  16   2    5.08    0.63
  -7  16   2    3.90    0.70
   6 -16  -2   17.77    0.99
   6 -16  -2   16.39    0.84
  -6  16   2   18.46    1.11
  -6  16   2   16.33    0.95
   5 -16  -2    2.42    0.44
   5 -16  -2    1.77    0.38
  -5  16   2    2.65    0.44
  -5  16   2    1.80    0.48
   4 -16  -2    0.73    0.27
   4 -16  -2    0.52    0.21
  -4  16   2    0.69    0.18
  -4  16   2    0.81    0.28
  -4  16   2    1.11    0.27
  -4  16   2    0.78    0.20
   3 -16  -2    0.48    0.21
   3 -16  -2    0.84    0.25
  -3  16   2    0.75    0.23
  -3  16   2    0.50    0.19
   2 -16  -2   10.37    0.87
  -2  16   2    8.67    0.58
  -2  16   2    8.56    0.55
   1 -16  -2    3.31    0.50
  -1  16   2    3.10    0.40
   0 -16  -2   42.06    1.60
   0 -16  -2   48.55    1.71
   0  16   2   49.45    1.62
   0  16   2   48.42    1.67
  -2 -16  -2    7.70    0.62
  -2 -16  -2    7.69    0.57
   2  16   2    9.20    0.63
   2  16   2    7.34    0.56
  -3 -16  -2   17.31    0.89
  -3 -16  -2   18.21    0.97
   3  16   2   16.81    0.88
   3  16   2   17.77    0.97
  -4 -16  -2    6.53    0.51
  -4 -16  -2    4.93    0.60
  -4 -16  -2    6.63    0.59
   4  16   2    7.15    0.56
   4  16   2    5.19    0.51
  -5 -16  -2   34.40    1.38
  -5 -16  -2   38.32    1.70
  -5 -16  -2   39.90    1.57
   5  16   2   35.51    1.55
  -6 -16  -2   14.37    0.81
  -6 -16  -2   14.22    0.89
  -6 -16  -2   14.01    0.99
   6  16   2   15.51    0.93
  -7 -16  -2    8.68    0.86
  -7 -16  -2    6.42    0.67
  -7 -16  -2    7.58    0.69
   7  16   2    7.05    0.64
  -8 -16  -2    8.94    1.12
  -8 -16  -2    8.65    0.77
  -8 -16  -2   11.38    1.02
   8  16   2    8.92    0.75
  -9  17   2    2.82    0.58
   8 -17  -2    1.82    0.37
   7 -17  -2    9.07    0.65
   7 -17  -2   10.11    0.78
  -7  17   2   10.30    0.90
   6 -17  -2   13.10    0.87
   6 -17  -2   13.24    0.76
  -6  17   2   13.71    0.96
   5 -17  -2    9.40    0.71
   5 -17  -2    7.02    0.56
  -5  17   2    7.83    0.67
  -5  17   2    9.47    0.78
   4 -17  -2    9.81    0.69
   4 -17  -2    8.03    0.61
  -4  17   2    8.39    0.51
  -4  17   2    8.77    0.55
  -4  17   2    7.89    0.62
  -4  17   2    9.50    0.75
   3 -17  -2    0.02    0.23
   3 -17  -2   -0.23    0.24
  -3  17   2   -0.23    0.18
  -3  17   2    0.07    0.21
   2 -17  -2    0.43    0.23
   2 -17  -2   -0.01    0.23
  -2  17   2    0.50    0.22
  -2  17   2    0.19    0.21
   1 -17  -2   16.49    0.85
   1 -17  -2   19.10    0.99
  -1  17   2   19.63    0.93
  -1  17   2   18.26    0.93
   0 -17  -2   11.31    0.73
   0  17   2    9.20    0.66
   0  17   2    9.05    0.62
   1  17   2    0.94    0.25
   1  17   2    0.66    0.22
  -2 -17  -2    1.58    0.43
  -2 -17  -2    1.63    0.30
   2  17   2    1.88    0.38
  -3 -17  -2    0.48    0.36
  -3 -17  -2    0.45    0.30
  -3 -17  -2    0.21    0.22
   3  17   2    0.24    0.21
   3  17   2    0.07    0.30
  -4 -17  -2   10.42    0.74
  -4 -17  -2    8.05    0.83
   4  17   2    9.94    0.73
  -5 -17  -2   31.01    1.55
  -5 -17  -2   31.47    1.40
   5  17   2   30.58    1.36
  -6 -17  -2   22.50    1.16
  -6 -17  -2   22.59    1.34
   6  17   2   21.50    1.11
  -7 -17  -2    4.45    0.85
  -7 -17  -2    2.70    0.58
   7  17   2    2.88    0.58
  -8 -17  -2    2.46    0.64
   8  17   2    3.31    0.74
   8 -18  -2    0.29    0.42
  -8  18   2   -0.36    0.28
   7 -18  -2   13.28    0.91
   6 -18  -2    0.60    0.32
   6 -18  -2    0.51    0.42
  -6  18   2    0.83    0.36
   5 -18  -2   13.09    0.88
   5 -18  -2   13.23    0.78
  -5  18   2   12.56    0.92
   4 -18  -2    0.09    0.26
   4 -18  -2   -0.16    0.30
  -4  18   2    0.07    0.28
  -4  18   2   -0.27    0.20
  -4  18   2   -0.26    0.23
   3 -18  -2    1.29    0.31
  -3  18   2    2.05    0.41
  -3  18   2    1.78    0.38
   2 -18  -2   24.91    1.17
   2 -18  -2   30.33    1.38
  -2  18   2   25.80    1.13
  -2  18   2   26.08    1.11
   1 -18  -2   13.33    0.88
   1 -18  -2   11.89    0.89
  -1  18   2   12.42    0.74
  -1  18   2   12.51    0.78
   0 -18  -2    0.70    0.23
   0  18   2    0.54    0.22
   0  18   2    0.94    0.29
  -1 -18  -2   -0.17    0.23
   1  18   2    0.00    0.31
   1  18   2   -0.17    0.21
  -2 -18  -2    6.84    0.60
   2  18   2    8.22    0.68
  -3 -18  -2    4.63    0.63
  -3 -18  -2    4.82    0.55
   3  18   2    5.14    0.51
  -4 -18  -2   31.14    1.55
  -4 -18  -2   29.68    1.38
   4  18   2   30.11    1.35
  -5 -18  -2   28.64    1.55
  -5 -18  -2   30.20    1.45
   5  18   2   31.87    1.43
  -6 -18  -2    0.94    0.34
  -6 -18  -2    1.35    0.64
   6  18   2    0.68    0.33
  -7 -18  -2    1.46    0.70
  -7 -18  -2   -0.08    0.38
   7  18   2    0.30    0.39
   7 -19  -2    8.40    0.86
  -7  19   2    6.52    0.73
   6 -19  -2    1.28    0.37
   5 -19  -2    3.06    0.59
  -5  19   2    3.81    0.61
   4 -19  -2    4.05    0.60
  -4  19   2    2.85    0.46
  -4  19   2    3.22    0.47
  -4  19   2    4.19    0.58
   3 -19  -2    0.24    0.29
  -3  19   2    0.32    0.31
  -3  19   2    0.26    0.26
   2 -19  -2   11.30    0.78
  -2  19   2   10.12    0.76
  -2  19   2    9.91    0.71
   1 -19  -2    8.49    0.66
  -1  19   2    9.31    0.69
  -1  19   2    8.10    0.65
   0 -19  -2    0.12    0.27
   0  19   2    0.42    0.25
   0  19   2    0.45    0.35
  -1 -19  -2    6.28    0.63
   1  19   2    7.88    0.68
  -2 -19  -2   12.87    0.88
   2  19   2   15.34    0.97
  -3 -19  -2    0.52    0.46
  -4 -19  -2   14.26    1.12
  -4 -19  -2   14.73    0.93
   4  19   2   13.06    0.91
  -5 -19  -2   17.52    1.10
  -5 -19  -2   18.30    1.29
   5  19   2   19.57    1.08
  -6 -19  -2    6.72    1.07
  -6 -19  -2    5.78    0.73
   6  19   2    7.98    0.97
   6 -20  -2    3.50    0.75
  -6  20   2    2.27    0.47
   5 -20  -2   17.42    1.14
  -5  20   2   16.40    1.07
  -4  20   2    8.90    0.67
   3 -20  -2    0.41    0.35
  -3  20   2   -0.29    0.38
   2 -20  -2   27.54    1.32
  -2  20   2   23.74    1.14
  -2  20   2   24.69    1.18
   1 -20  -2    0.54    0.31
  -1  20   2    0.09    0.40
   0 -20  -2    6.71    0.67
   0  20   2    6.29    0.67
  -1 -20  -2    9.30    0.78
   1  20   2   12.27    0.83
  -2 -20  -2    1.10    0.33
   2  20   2    0.96    0.34
  -3 -20  -2    3.72    0.83
   3  20   2    2.88    0.60
  -4 -20  -2   23.01    1.49
  -4 -20  -2   19.52    1.18
   4  20   2   19.48    1.13
  -5 -20  -2    0.94    0.72
  -5 -20  -2    0.33    0.41
   5 -21  -2    6.32    0.93
  -5  21   2    6.63    0.67
   4 -21  -2    0.34    0.42
  -4  21   2    0.87    0.27
   3 -21  -2   27.38    1.43
  -3  21   2   21.17    1.13
   2 -21  -2    9.79    0.83
  -2  21   2    8.60    0.75
   1 -21  -2    0.35    0.37
  -1  21   2    0.45    0.35
   0 -21  -2   24.81    1.35
   0  21   2   21.81    1.22
  -1 -21  -2    0.09    0.36
   1  21   2    0.86    0.35
  -2 -21  -2    0.95    0.39
  -3 -21  -2   10.77    1.14
  -3 -21  -2   12.96    0.96
   3  21   2   10.83    0.91
  -2  22   2    2.98    0.67
   1 -22  -2    1.00    0.45
  -1  22   2    0.96    0.43
   0  22   2    0.50    0.42
   3  22  -3    3.43    0.73
  -3 -22   3    3.12    0.82
   2  22  -3   26.36    1.44
  -2 -22   3   32.51    1.48
   1  22  -3    1.11    0.41
  -1 -22   3    1.36    0.39
   0  22  -3   -0.47    0.36
   0 -22   3    0.22    0.37
  -2  22  -3    0.63    0.36
   2 -22   3    1.31    0.39
  -3  22  -3   10.38    0.82
   3 -22   3   13.46    1.01
  -4  22  -3    3.18    0.47
  -5 -21   3    1.11    0.42
  -5 -21   3   -0.11    0.81
   4  21  -3    1.95    0.38
  -4 -21   3    2.99    0.64
  -4 -21   3    2.69    0.62
   3  21  -3   11.03    0.90
  -3 -21   3   12.29    0.92
   2  21  -3    4.57    0.62
  -2 -21   3    4.81    0.63
   1  21  -3    2.85    0.56
  -1 -21   3    2.21    0.58
   0  21  -3   11.07    0.84
   0 -21   3   12.16    0.86
  -1  21  -3    1.87    0.43
   1 -21   3    2.25    0.56
  -2  21  -3    7.13    0.76
  -2  21  -3    7.50    0.68
   2 -21   3    9.16    0.78
  -3  21  -3   18.21    1.00
   3 -21   3   18.71    1.12
  -4  21  -3    4.53    0.57
  -4  21  -3    4.00    0.54
  -5  21  -3   14.79    1.02
   5 -21   3   13.73    1.07
  -6  21  -3    0.40    0.29
   6 -21   3    0.61    0.48
   6  20  -3    1.68    0.60
  -6 -20   3    2.04    0.46
  -6 -20   3    1.73    0.68
   5  20  -3   -0.01    0.36
  -5 -20   3    0.28    0.35
   4  20  -3    4.68    0.63
  -4 -20   3    4.95    0.62
   3  20  -3   -0.23    0.30
  -3 -20   3    0.42    0.29
   2  20  -3    0.01    0.30
  -2 -20   3    0.07    0.28
   1  20  -3    6.83    0.65
  -1 -20   3    5.91    0.64
   0  20  -3    0.79    0.29
   0  20  -3    0.21    0.35
   0 -20   3    0.64    0.27
  -1  20  -3    4.67    0.59
  -1  20  -3    4.01    0.53
   1 -20   3    4.01    0.53
  -2  20  -3   15.44    0.91
  -2  20  -3   16.76    0.93
   2 -20   3   19.03    1.08
  -3  20  -3    5.75    0.62
  -3  20  -3    6.34    0.59
   3 -20   3    5.32    0.64
  -4  20  -3   14.44    0.78
  -4  20  -3   14.41    1.04
   4 -20   3   14.61    0.98
   5 -20   3    2.00    0.41
  -6  20  -3    3.18    0.54
   6 -20   3    3.35    0.70
  -7  20  -3    0.70    0.28
   7 -20   3    1.00    0.44
  -7 -19   3    1.60    0.72
  -7 -19   3    1.45    0.45
  -6 -19   3    4.31    0.62
  -5 -19   3    0.20    0.50
  -5 -19   3    0.60    0.33
  -4 -19   3    0.85    0.29
  -3 -19   3    2.41    0.50
   2  19  -3    6.07    0.62
  -2 -19   3    7.51    0.66
   1  19  -3    4.60    0.58
   1  19  -3    4.35    0.57
  -1 -19   3    5.67    0.57
   0  19  -3    1.97    0.34
   0 -19   3    2.16    0.42
  -1  19  -3    7.49    0.58
  -1  19  -3    6.00    0.60
   1 -19   3    5.86    0.56
  -2  19  -3   37.34    1.43
   2 -19   3   40.50    1.60
  -3  19  -3    1.62    0.40
   3 -19   3    0.94    0.28
  -4  19  -3    0.40    0.29
  -4  19  -3    0.42    0.23
  -4  19  -3    0.26    0.26
  -5  19  -3    3.10    0.59
   5 -19   3    4.64    0.61
  -6  19  -3   -0.06    0.36
   6 -19   3    0.27    0.32
  -7  19  -3   11.23    0.93
   7 -19   3   11.20    0.93
  -8  19  -3   13.70    1.05
   8 -19   3   16.64    1.10
  -8 -18   3    2.98    0.67
  -7 -18   3    3.73    0.63
  -7 -18   3    2.30    0.60
  -6 -18   3    2.18    0.49
  -6 -18   3    2.55    0.56
  -5 -18   3    1.71    0.46
  -5 -18   3    1.13    0.45
  -4 -18   3   12.11    0.80
  -3 -18   3    0.32    0.23
  -3 -18   3   -0.01    0.36
   2  18  -3    0.68    0.28
  -2 -18   3   -0.05    0.28
  -2 -18   3    0.03    0.21
   1  18  -3    6.38    0.55
  -1 -18   3    5.15    0.51
   0  18  -3    1.59    0.41
   0  18  -3    1.98    0.41
  -1  18  -3   39.09    1.48
   1 -18   3   45.09    1.68
   1 -18   3   43.14    1.52
  -2  18  -3   18.40    0.94
  -2  18  -3   20.79    0.98
   2 -18   3   22.15    1.12
   2 -18   3   20.46    0.99
  -3  18  -3    6.20    0.50
  -3  18  -3    6.07    0.49
   3 -18   3    4.79    0.53
   3 -18   3    5.01    0.49
  -4  18  -3   30.95    1.07
  -4  18  -3   29.38    1.41
  -4  18  -3   28.60    1.04
   4 -18   3   33.44    1.39
   4 -18   3   28.61    1.20
   5 -18   3    0.79    0.28
  -6  18  -3   12.92    0.99
   6 -18   3   13.92    0.92
   6 -18   3   11.68    0.76
  -7  18  -3   41.29    1.99
   7 -18   3   42.91    1.50
   7 -18   3   44.10    1.69
  -8  18  -3   -0.18    0.28
   8 -18   3    0.34    0.42
   8 -18   3    0.32    0.38
  -9  18  -3    3.69    0.61
   9 -18   3    4.25    0.80
  -8 -17   3   21.43    1.33
  -8 -17   3   22.51    1.16
  -7 -17   3    3.40    0.74
  -7 -17   3    1.98    0.52
  -6 -17   3    3.60    0.67
  -6 -17   3    4.18    0.55
  -6 -17   3    4.62    0.59
   5  17  -3   12.20    0.82
  -5 -17   3   10.67    0.76
  -5 -17   3   10.32    0.84
  -5 -17   3   10.45    0.71
   4  17  -3   -0.11    0.30
   4  17  -3    0.37    0.21
  -4 -17   3    0.07    0.21
  -4 -17   3    0.42    0.27
   3  17  -3    7.95    0.58
  -3 -17   3    6.96    0.61
  -3 -17   3    7.73    0.61
   2  17  -3    6.12    0.51
  -2 -17   3    5.56    0.49
  -2 -17   3    5.87    0.52
   1  17  -3    2.28    0.37
  -1 -17   3    1.71    0.34
   0  17  -3   33.08    1.29
   0 -17   3   34.87    1.43
   0 -17   3   32.47    1.25
  -1  17  -3   57.10    1.81
  -1  17  -3   57.42    1.83
   1 -17   3   59.40    2.00
   1 -17   3   50.08    1.81
  -2  17  -3    3.98    0.45
  -2  17  -3    3.16    0.40
   2 -17   3    3.30    0.41
   2 -17   3    4.30    0.56
  -3  17  -3   39.52    1.30
  -3  17  -3   33.31    1.41
   3 -17   3   40.33    1.40
  -4  17  -3    0.39    0.18
  -4  17  -3    0.69    0.19
  -4  17  -3    0.28    0.23
  -5  17  -3   14.27    0.95
   5 -17   3   17.61    0.98
   5 -17   3   16.91    0.81
  -6  17  -3   56.49    2.19
   6 -17   3   57.60    1.85
   6 -17   3   62.26    2.12
  -7  17  -3    0.72    0.35
   7 -17   3    1.37    0.42
   7 -17   3    1.12    0.30
  -8  17  -3    0.18    0.54
   8 -17   3   -0.37    0.33
  -9  17  -3    1.50    0.43
  -9 -16   3   14.27    0.92
  -9 -16   3   16.56    1.23
  -8 -16   3    0.39    0.29
  -8 -16   3    0.41    0.37
  -8 -16   3   -0.15    0.54
   7  16  -3    0.82    0.26
  -7 -16   3    0.98    0.44
  -7 -16   3    0.39    0.32
  -7 -16   3    0.69    0.28
   6  16  -3    5.98    0.55
  -6 -16   3    5.34    0.56
  -6 -16   3    4.16    0.64
  -6 -16   3    4.13    0.51
   5  16  -3   18.84    0.95
   5  16  -3   14.31    0.83
  -5 -16   3   16.99    1.03
  -5 -16   3   17.31    0.88
  -5 -16   3   17.38    0.94
   4  16  -3   16.69    0.87
   4  16  -3   14.23    0.77
  -4 -16   3   14.51    0.79
  -4 -16   3   16.60    0.88
   3  16  -3   43.71    1.61
   3  16  -3   39.52    1.53
  -3 -16   3   42.12    1.55
  -3 -16   3   38.66    1.49
   2  16  -3    0.63    0.20
   2  16  -3    0.94    0.25
  -2 -16   3    0.90    0.20
   0  16  -3   26.98    1.09
   0 -16   3   26.73    1.20
   0 -16   3   24.75    1.04
  -1  16  -3    0.67    0.25
  -1  16  -3    0.48    0.17
   1 -16   3    0.85    0.22
   1 -16   3    0.65    0.19
  -2  16  -3   12.91    0.67
  -2  16  -3   13.07    0.70
   2 -16   3   13.82    0.69
   2 -16   3   13.25    0.80
  -3  16  -3    0.40    0.17
   3 -16   3    0.59    0.18
  -4  16  -3   11.77    0.57
  -4  16  -3   12.60    0.60
  -4  16  -3   12.63    0.84
  -4  16  -3   11.53    0.73
   4 -16   3   13.22    0.68
   4 -16   3   13.43    0.78
  -5  16  -3   22.89    1.13
  -5  16  -3   23.32    1.21
   5 -16   3   25.04    1.12
   5 -16   3   26.07    1.03
  -6  16  -3    0.00    0.33
  -6  16  -3    0.71    0.29
   6 -16   3    0.47    0.26
  -7  16  -3    9.55    0.84
   7 -16   3   11.55    0.78
   7 -16   3   11.42    0.68
  -8  16  -3    1.55    0.50
   8 -16   3    1.63    0.29
   8 -16   3    1.74    0.40
   9 -16   3    8.28    0.66
   9 -16   3   10.10    0.78
 -10  16  -3    1.42    0.43
  -9 -15   3    1.78    0.38
   8  15  -3   10.46    0.76
  -8 -15   3    9.80    0.73
  -8 -15   3   10.03    0.90
  -8 -15   3   10.65    0.73
   7  15  -3    0.59    0.22
  -7 -15   3    0.54    0.40
  -7 -15   3    0.09    0.28
  -7 -15   3    0.24    0.24
   6  15  -3    3.16    0.41
  -6 -15   3    2.89    0.43
  -6 -15   3    2.13    0.49
  -6 -15   3    2.37    0.40
   5  15  -3    2.17    0.39
   5  15  -3    1.74    0.35
  -5 -15   3    1.72    0.36
  -5 -15   3    2.04    0.43
  -5 -15   3    2.47    0.36
   4  15  -3   46.76    1.67
   4  15  -3   43.99    1.60
  -4 -15   3   44.04    1.55
  -4 -15   3   38.40    2.05
   3  15  -3    2.27    0.44
   3  15  -3    1.64    0.31
  -3 -15   3    2.06    0.33
  -3 -15   3    1.59    0.34
   2  15  -3   10.98    0.63
   2  15  -3   10.14    0.67
  -2 -15   3   10.57    0.58
  -2 -15   3   10.63    0.68
   1  15  -3   10.04    0.61
   1  15  -3   10.38    0.65
  -1 -15   3    8.42    0.60
  -1 -15   3    8.25    0.54
   0  15  -3   10.81    0.61
   0 -15   3    9.56    0.57
   0 -15   3   10.49    0.66
  -1  15  -3    2.05    0.28
   1 -15   3    1.87    0.27
   1 -15   3    1.86    0.33
  -2  15  -3    6.47    0.48
  -2  15  -3    7.08    0.49
   2 -15   3    7.32    0.46
   2 -15   3    7.51    0.57
  -3  15  -3   93.57    2.41
  -3  15  -3   89.63    2.64
  -3  15  -3   92.98    2.43
   3 -15   3   94.18    2.57
   3 -15   3   96.21    2.65
  -4  15  -3    0.30    0.17
  -4  15  -3    0.44    0.13
  -4  15  -3   -0.03    0.23
  -4  15  -3    0.19    0.16
   4 -15   3    0.30    0.20
  -5  15  -3    4.48    0.53
  -5  15  -3    3.86    0.47
   5 -15   3    4.80    0.50
   5 -15   3    5.64    0.42
  -6  15  -3   23.10    1.23
   6 -15   3   24.94    1.01
   6 -15   3   25.75    1.09
  -7  15  -3    0.60    0.30
   7 -15   3    0.82    0.25
   7 -15   3    0.89    0.21
  -8  15  -3    9.79    0.87
   8 -15   3    9.28    0.57
   8 -15   3    9.37    0.69
  -9  15  -3   10.34    1.01
   9 -15   3   11.21    0.65
   9 -15   3   10.42    0.76
 -10  15  -3    0.19    0.28
  10 -15   3    0.37    0.34
 -10 -14   3    1.26    0.63
  -9 -14   3    3.05    0.48
  -9 -14   3    2.31    0.56
   8  14  -3    0.51    0.25
  -8 -14   3    0.81    0.27
  -8 -14   3    1.08    0.40
  -8 -14   3    0.69    0.29
   7  14  -3    4.07    0.48
   7  14  -3    3.98    0.48
  -7 -14   3    4.44    0.58
  -7 -14   3    3.55    0.55
  -7 -14   3    4.02    0.47
   6  14  -3    2.56    0.41
   6  14  -3    2.33    0.40
  -6 -14   3    3.34    0.42
  -6 -14   3    3.03    0.48
  -6 -14   3    2.43    0.39
   5  14  -3    3.20    0.37
   5  14  -3    3.70    0.43
  -5 -14   3    3.59    0.38
  -5 -14   3    3.63    0.42
  -5 -14   3    3.40    0.48
   4  14  -3    8.89    0.55
   4  14  -3    8.78    0.59
  -4 -14   3    8.77    0.62
  -4 -14   3    9.24    0.55
   3  14  -3   44.10    1.51
   3  14  -3   43.62    1.55
  -3 -14   3   45.44    1.52
  -3 -14   3   43.85    1.54
   2  14  -3    1.97    0.36
   2  14  -3    2.80    0.31
  -2 -14   3    2.46    0.34
  -2 -14   3    2.13    0.26
   1  14  -3   16.85    0.83
   1  14  -3   17.54    0.79
  -1 -14   3   15.97    0.75
  -1 -14   3   15.97    0.82
   0  14  -3   20.91    0.89
   0  14  -3   22.31    0.92
   0 -14   3   21.93    0.96
   0 -14   3   21.04    0.88
  -2  14  -3  145.61    3.48
  -2  14  -3  139.78    3.49
  -2  14  -3  140.61    3.63
   2 -14   3  144.56    3.63
   2 -14   3  143.59    3.58
  -3  14  -3   11.49    0.57
  -3  14  -3   11.69    0.54
  -3  14  -3    9.51    0.57
   3 -14   3   11.18    0.66
   3 -14   3   10.89    0.56
  -4  14  -3   37.24    1.45
  -4  14  -3   37.85    1.39
  -4  14  -3   39.40    1.13
  -4  14  -3   39.92    1.13
   4 -14   3   39.83    1.37
   4 -14   3   38.78    1.29
  -5  14  -3   40.35    1.58
  -5  14  -3   40.95    1.50
   5 -14   3   42.03    1.34
   5 -14   3   41.51    1.43
  -6  14  -3    7.44    0.67
   6 -14   3    8.48    0.55
   6 -14   3    8.12    0.48
  -7  14  -3   19.76    1.15
   7 -14   3   22.42    0.94
   7 -14   3   20.77    0.84
  -8  14  -3   15.85    1.09
   8 -14   3   16.45    0.72
   8 -14   3   15.89    0.80
  -9  14  -3    3.66    0.65
   9 -14   3    3.90    0.48
   9 -14   3    4.13    0.44
  10 -14   3    1.96    0.49
 -11  14  -3    0.96    0.34
  10  13  -3    1.71    0.37
 -10 -13   3    2.46    0.57
 -10 -13   3    1.85    0.44
   9  13  -3    0.22    0.26
  -9 -13   3    0.11    0.22
  -9 -13   3    0.25    0.25
   8  13  -3    0.61    0.28
   8  13  -3    0.54    0.24
  -8 -13   3    0.75    0.23
  -8 -13   3    1.15    0.38
  -8 -13   3    0.53    0.22
   7  13  -3   23.05    1.02
   7  13  -3   25.24    1.15
  -7 -13   3   23.81    1.27
  -7 -13   3   22.32    1.00
  -7 -13   3   25.01    1.05
   6  13  -3    4.22    0.66
  -6 -13   3    5.65    0.56
  -6 -13   3    6.10    0.50
  -6 -13   3    5.27    0.43
   5  13  -3   21.46    1.02
   5  13  -3   22.21    0.95
  -5 -13   3   23.15    0.95
  -5 -13   3   21.96    1.11
  -5 -13   3   21.91    0.98
   4  13  -3   67.71    2.13
   4  13  -3   74.09    2.19
  -4 -13   3   73.07    2.11
  -4 -13   3   72.82    2.15
   3  13  -3    6.49    0.41
  -3 -13   3    5.17    0.46
  -3 -13   3    5.68    0.39
   2  13  -3   21.18    0.87
   1  13  -3  156.94    3.91
   1  13  -3  163.47    3.92
  -1 -13   3  161.85    3.93
  -1 -13   3  157.79    3.96
   0 -13   3    3.34    0.36
  -1  13  -3  227.65    5.31
   1 -13   3  230.04    5.40
   1 -13   3  235.81    5.38
  -2  13  -3    0.48    0.13
  -2  13  -3    0.29    0.14
   2 -13   3    0.51    0.19
  -3  13  -3    4.00    0.34
  -3  13  -3    4.21    0.32
   3 -13   3    3.34    0.40
   3 -13   3    3.01    0.30
  -4  13  -3   73.34    2.18
  -4  13  -3   74.87    1.83
  -4  13  -3   71.98    2.21
  -4  13  -3   74.91    1.82
   4 -13   3   72.80    2.08
   4 -13   3   72.38    2.03
  -5  13  -3    8.01    0.63
  -5  13  -3    7.67    0.56
   5 -13   3    9.02    0.51
   5 -13   3    8.00    0.54
  -6  13  -3    0.81    0.26
   6 -13   3    1.30    0.32
  -7  13  -3   27.22    1.36
   7 -13   3   30.60    1.04
   7 -13   3   30.38    1.08
  -8  13  -3    2.39    0.46
   8 -13   3    1.41    0.27
   8 -13   3    1.69    0.29
  -9  13  -3    8.92    0.83
   9 -13   3    7.72    0.80
   9 -13   3    8.56    0.59
   9 -13   3    8.18    0.50
 -10  13  -3    2.44    0.59
  10 -13   3    2.90    0.45
  10 -13   3    2.41    0.41
 -11  13  -3    3.64    0.59
 -11 -12   3   14.94    1.14
  10  12  -3    0.31    0.28
 -10 -12   3    0.87    0.47
   9  12  -3    0.69    0.25
   9  12  -3    0.92    0.35
  -9 -12   3    0.43    0.22
  -9 -12   3    1.14    0.38
  -9 -12   3    0.41    0.21
   8  12  -3    3.30    0.47
   8  12  -3    3.30    0.42
  -8 -12   3    3.03    0.39
  -8 -12   3    3.46    0.54
  -8 -12   3    3.51    0.38
   7  12  -3    2.43    0.36
  -7 -12   3    1.95    0.35
  -7 -12   3    2.08    0.36
  -7 -12   3    1.90    0.43
   6  12  -3    2.10    0.37
   6  12  -3    3.04    0.30
  -6 -12   3    2.38    0.30
  -6 -12   3    2.39    0.34
   5  12  -3   61.50    1.92
   5  12  -3   60.33    1.93
  -5 -12   3   63.08    2.15
  -5 -12   3   62.12    1.86
  -5 -12   3   63.53    1.89
   4  12  -3   13.06    0.69
   4  12  -3   12.95    0.63
  -4 -12   3   11.04    0.65
  -4 -12   3   12.51    0.62
   3  12  -3   10.26    0.52
   3  12  -3    8.68    0.56
  -3 -12   3    8.86    0.49
  -3 -12   3    7.86    0.54
   2  12  -3   95.41    2.54
   2  12  -3   94.78    2.54
  -2 -12   3   95.26    2.56
  -2 -12   3   95.41    2.53
   1  12  -3    4.31    0.41
   1  12  -3    3.90    0.45
  -1 -12   3    4.38    0.39
  -1 -12   3    4.31    0.33
   0  12  -3   33.13    1.14
   0  12  -3   33.35    1.12
   0 -12   3   32.76    1.16
   0 -12   3   30.58    1.45
  -1  12  -3    3.44    0.27
  -1  12  -3    3.08    0.33
   1 -12   3    2.65    0.25
   1 -12   3    2.87    0.34
  -2  12  -3    4.41    0.32
  -2  12  -3    3.90    0.32
   2 -12   3    3.47    0.36
  -3  12  -3   29.91    1.11
  -3  12  -3   30.13    0.96
  -3  12  -3   30.77    0.97
   3 -12   3   30.42    1.09
   3 -12   3   29.33    1.03
  -4  12  -3   12.89    0.50
  -4  12  -3   12.85    0.48
  -4  12  -3   13.14    0.73
  -4  12  -3   12.11    0.66
   4 -12   3   12.32    0.65
   4 -12   3   12.38    0.58
  -5  12  -3   29.43    1.23
  -5  12  -3   31.00    1.21
   5 -12   3   30.68    1.09
   5 -12   3   30.59    1.02
  -6  12  -3    2.56    0.40
   6 -12   3    3.39    0.27
   6 -12   3    2.64    0.34
  -7  12  -3   21.96    1.15
   7 -12   3   22.00    0.79
   7 -12   3   23.01    0.87
  -8  12  -3    0.42    0.28
   8 -12   3    0.55    0.14
   8 -12   3    0.34    0.19
   8 -12   3    0.44    0.33
  -9  12  -3    1.70    0.46
   9 -12   3    1.77    0.31
   9 -12   3    1.12    0.42
   9 -12   3    1.50    0.29
 -10  12  -3    2.34    0.59
  10 -12   3    2.53    0.34
  10 -12   3    1.99    0.41
  11 -12   3    5.99    0.71
  11  11  -3    0.66    0.31
 -11 -11   3    0.00    0.52
  10  11  -3    0.30    0.27
 -10 -11   3    0.03    0.44
   9  11  -3    0.65    0.24
   9  11  -3    0.78    0.26
  -9 -11   3    0.79    0.18
  -9 -11   3    0.85    0.21
  -9 -11   3    1.11    0.37
   8  11  -3    7.04    0.85
   8  11  -3    6.73    0.50
  -8 -11   3    6.84    0.45
  -8 -11   3    7.67    0.67
  -8 -11   3    6.94    0.49
   7  11  -3    3.10    0.31
   7  11  -3    3.18    0.42
  -7 -11   3    2.50    0.35
  -7 -11   3    2.43    0.34
  -7 -11   3    2.38    0.44
   6  11  -3   88.01    2.49
   6  11  -3   87.59    2.49
  -6 -11   3   88.76    2.37
  -6 -11   3   84.78    2.73
   5  11  -3   16.64    0.81
   5  11  -3   16.56    0.75
  -5 -11   3   16.34    0.91
  -5 -11   3   15.85    0.76
  -5 -11   3   15.54    0.85
   4  11  -3   20.77    0.89
   4  11  -3   20.30    0.84
  -4 -11   3   20.12    0.86
   3  11  -3    1.75    0.27
   3  11  -3    1.95    0.22
  -3 -11   3    1.51    0.26
  -3 -11   3    1.57    0.26
   2  11  -3    2.93    0.24
   2  11  -3    2.62    0.31
  -2 -11   3    2.33    0.28
  -2 -11   3    2.34    0.23
   0  11  -3   73.93    1.99
   0  11  -3   73.77    1.99
   0 -11   3   74.14    2.04
   0 -11   3   74.86    2.00
  -1  11  -3   91.16    2.34
  -1  11  -3   94.72    2.35
   1 -11   3   92.94    2.37
   1 -11   3   91.97    2.41
  -2  11  -3   25.90    0.95
  -2  11  -3   26.70    0.89
   2 -11   3   26.29    0.91
   2 -11   3   26.12    0.96
  -3  11  -3   -0.07    0.10
   3 -11   3   -0.10    0.11
  -4  11  -3   48.63    1.20
  -4  11  -3   47.00    1.18
  -4  11  -3   46.81    1.52
  -4  11  -3   45.64    1.53
   4 -11   3   47.09    1.36
   4 -11   3   46.95    1.41
  -5  11  -3    2.13    0.29
  -5  11  -3    2.15    0.33
   5 -11   3    1.96    0.22
  -6  11  -3   43.63    1.63
   6 -11   3   47.11    1.37
   6 -11   3   45.57    1.31
  -7  11  -3   11.67    0.80
   7 -11   3   12.08    0.51
   7 -11   3   12.05    0.58
  -8  11  -3    1.90    0.44
   8 -11   3    1.74    0.24
   8 -11   3    2.24    0.30
   8 -11   3    1.60    0.30
  -9  11  -3    3.53    0.56
   9 -11   3    4.22    0.32
   9 -11   3    3.28    0.36
   9 -11   3    2.62    0.58
 -10  11  -3   35.54    1.73
  10 -11   3   37.27    1.13
  10 -11   3   38.48    1.18
 -11  11  -3    1.97    0.69
  11 -11   3    1.63    0.42
 -12  11  -3    2.52    0.52
 -12 -10   3   -0.03    0.64
  11  10  -3    6.50    0.65
 -11 -10   3    5.31    0.80
  10  10  -3    1.88    0.44
  10  10  -3    1.21    0.34
 -10 -10   3    1.46    0.41
   9  10  -3    0.58    0.29
   9  10  -3    0.27    0.20
  -9 -10   3    0.34    0.13
  -9 -10   3    0.31    0.16
  -9 -10   3    0.75    0.35
   8  10  -3   10.22    0.60
   8  10  -3   10.60    0.69
  -8 -10   3   11.02    0.82
  -8 -10   3   10.89    0.54
  -8 -10   3   10.67    0.55
   7  10  -3   54.79    1.76
   7  10  -3   55.68    1.78
  -7 -10   3   55.87    2.07
  -7 -10   3   55.73    1.61
  -7 -10   3   56.45    1.63
   6  10  -3    9.84    0.64
   6  10  -3   10.31    0.57
  -6 -10   3    9.93    0.70
  -6 -10   3   10.34    0.53
  -6 -10   3   10.58    0.59
   5  10  -3   77.08    2.16
   5  10  -3   75.01    2.14
  -5 -10   3   76.32    2.09
  -5 -10   3   76.40    2.39
  -5 -10   3   79.02    2.10
   4  10  -3   13.63    0.70
   4  10  -3   14.54    0.67
  -4 -10   3   13.85    0.66
  -4 -10   3   13.48    0.63
   3  10  -3   15.14    0.66
   3  10  -3   14.71    0.69
  -3 -10   3   14.36    0.63
  -3 -10   3   14.16    0.67
   2  10  -3   75.08    2.01
   2  10  -3   72.52    1.99
  -2 -10   3   74.46    1.99
  -2 -10   3   73.63    2.01
   1  10  -3    5.05    0.38
   1  10  -3    5.46    0.33
  -1 -10   3    5.29    0.38
  -1 -10   3    4.95    0.32
   0  10  -3  342.11    7.42
   0  10  -3  338.11    7.40
   0 -10   3  335.30    7.44
   0 -10   3  340.19    7.42
  -1  10  -3   69.37    1.84
  -1  10  -3   70.34    1.84
   1 -10   3   70.86    1.90
   1 -10   3   72.59    1.88
  -2  10  -3   32.76    1.10
  -2  10  -3   33.76    1.02
  -2  10  -3   33.68    1.00
   2 -10   3   33.46    1.04
   2 -10   3   33.43    1.08
  -3  10  -3   27.93    0.84
  -3  10  -3   27.03    0.99
  -3  10  -3   28.01    0.83
   3 -10   3   27.13    0.94
   3 -10   3   26.33    0.88
  -4  10  -3    0.77    0.19
  -4  10  -3    0.84    0.14
  -4  10  -3    0.78    0.18
   4 -10   3    0.83    0.15
   4 -10   3    0.54    0.17
  -5  10  -3   21.24    0.96
   5 -10   3   22.47    0.81
   5 -10   3   22.74    0.76
  -6  10  -3  101.15    2.90
   6 -10   3  107.29    2.55
   6 -10   3  103.45    2.49
  -7  10  -3    0.56    0.21
   7 -10   3    0.40    0.15
   7 -10   3    0.31    0.10
  -8  10  -3    9.12    0.72
   8 -10   3    9.45    0.48
   8 -10   3    8.09    0.62
   8 -10   3    9.38    0.42
  -9  10  -3   20.57    1.21
   9 -10   3   22.70    0.79
   9 -10   3   21.94    0.73
   9 -10   3   21.51    1.13
 -10  10  -3    0.64    0.29
  10 -10   3    0.71    0.22
  10 -10   3    0.56    0.46
 -11  10  -3    7.24    0.86
 -12  10  -3    2.89    0.56
 -12  -9   3    5.93    0.89
  11   9  -3    0.47    0.26
  11   9  -3    0.99    0.30
 -11  -9   3    0.57    0.43
  10   9  -3    4.12    0.44
 -10  -9   3    3.99    0.60
   9   9  -3   12.04    0.69
   9   9  -3   12.00    0.74
  -9  -9   3   13.77    0.94
   8   9  -3   20.84    0.90
   8   9  -3   19.92    0.93
  -8  -9   3   20.98    1.15
  -8  -9   3   19.93    0.71
  -8  -9   3   20.74    0.74
   7   9  -3   15.59    0.79
   7   9  -3   15.88    0.74
  -7  -9   3   16.17    0.67
  -7  -9   3   15.45    0.64
  -7  -9   3   15.84    0.93
   6   9  -3   90.30    2.44
   6   9  -3   90.75    2.44
  -6  -9   3   88.30    2.72
  -6  -9   3   92.04    2.33
  -6  -9   3   90.92    2.33
   5   9  -3    7.60    0.53
   5   9  -3    6.18    0.51
  -5  -9   3    7.89    0.58
  -5  -9   3    7.99    0.48
  -5  -9   3    7.74    0.43
   4   9  -3    4.05    0.38
   4   9  -3    4.01    0.28
  -4  -9   3    3.48    0.33
  -4  -9   3    3.83    0.30
   3   9  -3   21.70    0.84
   3   9  -3   22.08    0.82
  -3  -9   3   21.98    0.83
  -3  -9   3   21.75    0.80
   2   9  -3    5.40    0.39
   2   9  -3    5.51    0.34
  -2  -9   3    5.37    0.38
  -2  -9   3    5.62    0.33
   1   9  -3  280.73    6.21
   1   9  -3  280.15    6.22
  -1  -9   3  281.28    6.24
  -1  -9   3  283.45    6.22
   0   9  -3   46.55    1.32
   0   9  -3   46.51    1.32
   0  -9   3   46.34    1.32
   0  -9   3   45.39    1.35
  -1   9  -3   50.55    1.38
  -1   9  -3   49.22    1.37
   1  -9   3   48.77    1.38
   1  -9   3   51.42    1.43
  -2   9  -3   61.69    1.56
  -2   9  -3   62.66    1.58
  -2   9  -3   61.79    1.70
   2  -9   3   59.42    1.60
   2  -9   3   60.88    1.64
  -3   9  -3   16.58    0.56
  -3   9  -3   16.38    0.68
  -3   9  -3   17.24    0.71
  -3   9  -3   16.03    0.55
   3  -9   3   16.11    0.64
   3  -9   3   16.12    0.60
   4  -9   3    0.86    0.15
   4  -9   3    1.19    0.23
  -5   9  -3   78.49    2.29
   5  -9   3   83.41    2.03
   5  -9   3   83.25    2.00
  -6   9  -3   12.07    0.73
   6  -9   3   12.38    0.53
   6  -9   3   12.63    0.48
  -7   9  -3    0.19    0.19
   7  -9   3    0.12    0.20
   7  -9   3    0.19    0.13
  -8   9  -3    0.14    0.21
   8  -9   3    0.01    0.25
   8  -9   3    0.21    0.12
   8  -9   3    0.29    0.09
  -9   9  -3    2.13    0.48
   9  -9   3    2.54    0.22
   9  -9   3    2.04    0.49
 -10   9  -3    0.05    0.23
  10  -9   3    0.05    0.40
 -11   9  -3    5.59    0.75
 -12   9  -3    6.01    0.74
 -12  -8   3    0.74    0.49
  11   8  -3    0.22    0.43
  11   8  -3    0.56    0.26
 -11  -8   3    0.55    0.43
  10   8  -3   38.03    1.37
  10   8  -3   38.55    1.40
 -10  -8   3   37.05    1.71
   9   8  -3   17.98    0.81
   9   8  -3   16.82    0.86
  -9  -8   3   18.48    1.08
   8   8  -3    5.37    0.48
   8   8  -3    5.66    0.40
  -8  -8   3    5.09    0.54
  -8  -8   3    5.26    0.33
  -8  -8   3    5.33    0.28
   7   8  -3   67.75    1.92
   7   8  -3   66.76    1.92
  -7  -8   3   66.06    1.72
  -7  -8   3   62.78    2.20
  -7  -8   3   67.47    1.73
   6   8  -3   23.68    0.94
  -6  -8   3   24.11    0.83
  -6  -8   3   23.86    1.13
  -6  -8   3   24.30    0.85
   5   8  -3    9.07    0.47
   5   8  -3    9.10    0.53
  -5  -8   3    8.91    0.60
  -5  -8   3    9.14    0.48
  -5  -8   3    9.90    0.47
   4   8  -3  119.05    2.93
   4   8  -3  120.78    2.94
  -4  -8   3  117.50    2.87
  -4  -8   3  119.56    3.13
  -4  -8   3  120.71    2.88
   3   8  -3    2.84    0.30
   3   8  -3    3.27    0.23
  -3  -8   3    2.89    0.23
  -3  -8   3    2.81    0.27
   2   8  -3   22.33    0.80
   2   8  -3   21.65    0.78
  -2  -8   3   21.27    0.79
  -2  -8   3   22.11    0.76
   1   8  -3   14.74    0.59
   1   8  -3   15.03    0.61
  -1  -8   3   15.29    0.59
  -1  -8   3   14.64    0.62
   0   8  -3   59.82    1.56
   0   8  -3   58.81    1.55
   0  -8   3   57.43    1.55
   0  -8   3   59.64    1.58
  -1   8  -3   28.20    0.88
  -1   8  -3   29.60    0.88
   1  -8   3   28.10    0.88
   1  -8   3   28.41    0.91
  -2   8  -3    0.57    0.13
   2  -8   3    0.61    0.15
   2  -8   3    0.66    0.13
  -3   8  -3    2.20    0.16
  -3   8  -3    2.14    0.19
  -3   8  -3    1.78    0.21
   3  -8   3    1.64    0.22
   3  -8   3    1.61    0.16
  -4   8  -3   60.81    1.74
  -4   8  -3   59.86    1.73
   4  -8   3   61.32    1.56
   4  -8   3   61.47    1.53
  -5   8  -3   13.59    0.68
   5  -8   3   12.32    0.48
   5  -8   3   13.59    0.53
  -6   8  -3    8.25    0.58
   6  -8   3    8.21    0.40
   6  -8   3    8.05    0.35
  -7   8  -3    3.49    0.43
   7  -8   3    3.20    0.26
   7  -8   3    3.70    0.38
   7  -8   3    2.89    0.37
   7  -8   3    3.17    0.21
  -8   8  -3    3.95    0.51
   8  -8   3    4.76    0.44
   8  -8   3    4.17    0.47
   8  -8   3    4.98    0.31
   8  -8   3    4.63    0.26
  -9   8  -3    4.61    0.58
   9  -8   3    4.49    0.46
   9  -8   3    3.72    0.50
 -10   8  -3    4.86    0.60
  10  -8   3    3.66    0.63
  10  -8   3    5.10    0.56
 -11   8  -3    1.19    0.43
  11  -8   3    1.63    0.40
  12   7  -3    0.86    0.31
 -12  -7   3    0.75    0.47
  11   7  -3    6.71    0.52
  11   7  -3    6.61    0.58
 -11  -7   3    7.18    0.77
  10   7  -3    8.42    0.54
  10   7  -3    8.38    0.59
 -10  -7   3    7.67    0.71
   9   7  -3   10.44    0.56
   9   7  -3   10.20    0.64
  -9  -7   3   10.42    0.78
   8   7  -3   36.16    1.24
   8   7  -3   35.63    1.21
  -8  -7   3   34.97    1.53
   7   7  -3    0.83    0.23
   7   7  -3    0.61    0.21
  -7  -7   3    0.74    0.15
  -7  -7   3    0.77    0.19
   6   7  -3    2.06    0.31
   6   7  -3    2.07    0.21
  -6  -7   3    2.11    0.25
  -6  -7   3    2.29    0.33
  -6  -7   3    2.63    0.21
   5   7  -3   40.17    1.23
   5   7  -3   39.21    1.21
  -5  -7   3   39.94    1.15
  -5  -7   3   38.51    1.41
  -5  -7   3   39.36    1.15
   4   7  -3   29.44    0.96
   4   7  -3   29.48    0.97
  -4  -7   3   29.67    0.93
  -4  -7   3   29.01    0.93
  -4  -7   3   28.94    1.10
   3   7  -3    8.30    0.45
   3   7  -3    8.08    0.40
  -3  -7   3    8.06    0.43
  -3  -7   3    8.48    0.40
   2   7  -3   11.50    0.49
   2   7  -3   11.23    0.50
  -2  -7   3   11.20    0.47
  -2  -7   3   11.36    0.51
   1   7  -3  145.09    3.30
   1   7  -3  142.58    3.29
  -1  -7   3  144.03    3.30
  -1  -7   3  143.00    3.29
   0   7  -3    8.85    0.40
   0   7  -3    8.12    0.41
   0  -7   3    8.27    0.42
   0  -7   3    8.56    0.39
  -1   7  -3   10.26    0.42
  -1   7  -3    9.64    0.43
   1  -7   3    9.63    0.41
   1  -7   3    9.85    0.44
  -2   7  -3   25.52    0.84
  -2   7  -3   25.18    0.73
  -2   7  -3   24.71    0.72
   2  -7   3   24.33    0.75
   2  -7   3   24.31    0.78
  -3   7  -3   47.53    1.34
  -3   7  -3   46.07    1.34
  -3   7  -3   48.30    1.12
   3  -7   3   45.09    1.19
   3  -7   3   45.67    1.22
  -4   7  -3   14.67    0.65
   4  -7   3   15.19    0.54
   4  -7   3   14.70    0.50
  -5   7  -3   37.32    1.28
   5  -7   3   38.58    1.24
   5  -7   3   37.52    1.00
   5  -7   3   39.18    1.04
  -6   7  -3   22.40    0.98
   6  -7   3   22.32    0.66
   6  -7   3   22.80    0.69
   6  -7   3   22.71    0.91
   6  -7   3   21.71    1.01
  -7   7  -3    0.83    0.24
   7  -7   3    0.78    0.13
   7  -7   3    0.97    0.17
   7  -7   3    1.26    0.28
  -8   7  -3   11.02    0.77
   8  -7   3   12.11    0.69
   8  -7   3   12.31    0.75
  -9   7  -3    0.17    0.19
   9  -7   3    0.02    0.29
   9  -7   3    0.30    0.19
 -10   7  -3    9.94    0.84
  10  -7   3    9.17    0.74
  10  -7   3   10.20    0.80
 -11   7  -3   -0.10    0.23
  11  -7   3    0.20    0.24
 -12   7  -3    0.86    0.65
  12  -7   3    0.82    0.30
 -13   7  -3   18.51    1.23
  13  -7   3   17.29    1.05
 -13  -6   3    4.39    0.87
  12   6  -3   -0.17    0.26
  12   6  -3    0.40    0.28
 -12  -6   3   -0.34    0.42
  11   6  -3    0.19    0.20
  11   6  -3    0.10    0.21
 -11  -6   3    0.35    0.37
  10   6  -3   21.83    0.88
  10   6  -3   21.36    0.93
 -10  -6   3   20.78    1.21
   9   6  -3    1.41    0.34
   9   6  -3    1.64    0.24
  -9  -6   3    0.97    0.49
   8   6  -3   13.10    0.65
   8   6  -3   12.77    0.84
  -8  -6   3   13.14    0.83
   7   6  -3   26.67    0.93
   7   6  -3   26.44    0.96
  -7  -6   3   26.04    0.72
  -7  -6   3   26.82    0.74
  -7  -6   3   24.97    1.18
   6   6  -3    1.51    0.17
   6   6  -3    1.89    0.26
  -6  -6   3    1.51    0.19
  -6  -6   3    1.65    0.28
  -6  -6   3    1.87    0.16
   5   6  -3    3.33    0.24
   5   6  -3    3.39    0.30
  -5  -6   3    3.12    0.35
  -5  -6   3    3.29    0.23
  -5  -6   3    3.20    0.25
   4   6  -3   74.63    1.90
   4   6  -3   74.38    1.89
  -4  -6   3   75.15    1.85
  -4  -6   3   74.88    1.84
  -4  -6   3   71.67    2.06
   3   6  -3   68.47    1.76
   3   6  -3   70.86    1.77
  -3  -6   3   69.09    1.74
  -3  -6   3   68.98    1.74
   2   6  -3  281.60    6.23
   2   6  -3  283.09    6.47
  -2  -6   3  282.25    6.52
  -2  -6   3  280.49    6.22
   1   6  -3   12.40    0.50
   1   6  -3   13.06    0.50
  -1  -6   3   13.04    0.49
  -1  -6   3   12.90    0.51
   0   6  -3    2.76    0.20
   0   6  -3    2.65    0.23
   0  -6   3    2.70    0.23
   0  -6   3    2.85    0.20
  -1   6  -3  203.90    4.39
  -1   6  -3  199.41    4.46
   1  -6   3  201.49    4.54
   1  -6   3  201.30    4.39
  -2   6  -3   10.06    0.45
  -2   6  -3    9.23    0.37
  -2   6  -3   10.36    0.37
   2  -6   3    9.82    0.41
   2  -6   3    9.56    0.38
  -3   6  -3   32.58    0.74
  -3   6  -3   30.83    0.96
  -3   6  -3   30.84    0.97
   3  -6   3   29.66    0.82
   3  -6   3   30.23    0.85
   3  -6   3   29.23    0.95
  -4   6  -3  283.92    6.31
   4  -6   3  282.99    6.11
   4  -6   3  274.99    6.26
   4  -6   3  293.83    6.34
  -5   6  -3    1.29    0.22
   5  -6   3    1.02    0.16
   5  -6   3    1.15    0.12
   5  -6   3    1.37    0.22
  -6   6  -3    8.40    0.55
   6  -6   3    7.94    0.30
   6  -6   3    8.33    0.34
   6  -6   3    7.78    0.49
   6  -6   3    8.21    0.51
  -7   6  -3   16.54    0.87
   7  -6   3   16.45    0.79
   7  -6   3   16.67    0.85
   7  -6   3   17.04    0.53
   7  -6   3   16.45    0.51
  -8   6  -3    0.85    0.25
   8  -6   3    0.81    0.22
   8  -6   3    0.69    0.21
  -9   6  -3   12.42    0.85
   9  -6   3   12.46    0.80
   9  -6   3   13.05    0.74
 -10   6  -3    6.20    0.66
  10  -6   3    6.55    0.65
  10  -6   3    6.08    0.57
 -11   6  -3    2.22    0.51
  11  -6   3    2.46    0.42
 -12   6  -3   10.98    1.03
  12  -6   3   11.79    0.81
 -13   6  -3   21.89    1.34
  13  -6   3   23.08    1.21
 -13  -5   3    0.97    0.55
  12   5  -3    0.01    0.25
  12   5  -3    0.16    0.22
 -12  -5   3    0.48    0.43
  11   5  -3   20.64    0.91
  11   5  -3   19.55    0.84
 -11  -5   3   21.12    1.22
  10   5  -3    4.82    0.42
  10   5  -3    4.98    0.37
 -10  -5   3    5.44    0.58
   9   5  -3    5.42    0.45
  -9  -5   3    5.51    0.56
   8   5  -3   44.33    1.34
   8   5  -3   44.49    1.35
  -8  -5   3   44.26    1.72
  -8  -5   3   47.16    1.56
   7   5  -3    9.94    0.52
   7   5  -3    9.65    0.47
  -7  -5   3   10.05    0.70
   6   5  -3   71.66    1.85
   6   5  -3   73.74    1.87
  -6  -5   3   70.67    2.17
  -6  -5   3   72.73    1.68
  -6  -5   3   70.73    1.67
   5   5  -3   27.03    0.87
   5   5  -3   27.02    0.86
  -5  -5   3   26.93    0.78
  -5  -5   3   26.41    1.06
  -5  -5   3   27.10    0.79
   4   5  -3    7.13    0.36
   4   5  -3    6.74    0.39
  -4  -5   3    7.42    0.35
  -4  -5   3    7.09    0.33
  -4  -5   3    7.14    0.47
   3   5  -3  178.32    3.98
   3   5  -3  179.85    3.99
  -3  -5   3  180.89    3.96
  -3  -5   3  178.74    4.24
   2   5  -3  222.40    5.14
   2   5  -3  231.30    5.17
  -2  -5   3  228.24    5.47
  -2  -5   3  224.79    5.01
   1   5  -3   18.48    0.61
   1   5  -3   17.83    0.60
  -1  -5   3   19.04    0.62
  -1  -5   3   18.50    0.60
   0   5  -3    0.48    0.14
   0   5  -3    0.54    0.10
   0  -5   3    0.38    0.10
   0  -5   3    0.32    0.11
  -1   5  -3    0.08    0.07
   1  -5   3    0.13    0.05
   1  -5   3    0.16    0.08
  -2   5  -3   24.73    0.73
  -2   5  -3   23.59    0.63
  -2   5  -3   22.08    0.73
  -2   5  -3   22.79    0.62
   2  -5   3   22.15    0.73
   2  -5   3   22.57    0.67
   2  -5   3   23.00    0.65
  -3   5  -3  493.04   11.12
   3  -5   3  475.42   10.60
   3  -5   3  496.42   10.78
   3  -5   3  484.78   11.61
  -4   5  -3   11.65    0.55
   4  -5   3   11.40    0.38
   4  -5   3   11.17    0.39
   4  -5   3   11.37    0.54
  -5   5  -3    5.26    0.39
   5  -5   3    4.97    0.21
   5  -5   3    5.02    0.38
   5  -5   3    5.18    0.35
   5  -5   3    5.30    0.24
  -6   5  -3    4.68    0.41
   6  -5   3    4.75    0.38
   6  -5   3    4.97    0.40
  -7   5  -3    3.11    0.38
   7  -5   3    2.94    0.34
   7  -5   3    3.17    0.34
  -8   5  -3    0.26    0.17
   8  -5   3    0.42    0.19
   8  -5   3    0.42    0.19
  -9   5  -3   12.46    0.85
   9  -5   3   12.64    0.77
   9  -5   3   13.57    0.76
  10  -5   3    1.35    0.34
  10  -5   3    1.65    0.36
 -11   5  -3    0.05    0.26
  11  -5   3    0.16    0.22
 -12   5  -3    9.78    0.99
  12  -5   3   11.36    0.80
 -13   5  -3    0.57    0.30
  13  -5   3    0.53    0.38
 -13  -4   3   -0.44    0.54
  12   4  -3    7.06    0.51
  12   4  -3    7.32    0.56
 -12  -4   3    6.40    0.76
 -12  -4   3    7.59    0.73
  11   4  -3   33.65    1.16
  11   4  -3   33.91    1.18
 -11  -4   3   36.19    1.54
 -11  -4   3   33.89    1.60
  10   4  -3    0.64    0.26
  10   4  -3    0.67    0.21
 -10  -4   3    1.22    0.29
 -10  -4   3    0.85    0.25
   9   4  -3   61.61    1.69
   9   4  -3   59.95    1.66
  -9  -4   3   59.70    2.16
  -9  -4   3   60.68    1.97
   8   4  -3    9.37    0.51
   8   4  -3    9.37    0.46
  -8  -4   3    9.89    0.70
  -8  -4   3    9.70    0.62
   7   4  -3   38.91    1.13
   7   4  -3   37.85    1.11
  -7  -4   3   36.44    1.44
  -7  -4   3   37.22    1.29
   6   4  -3  266.80    5.78
   6   4  -3  264.62    5.77
  -6  -4   3  270.83    5.98
  -6  -4   3  256.84    6.18
   5   4  -3    0.19    0.11
  -5  -4   3    0.29    0.16
  -5  -4   3    0.20    0.06
  -5  -4   3    0.33    0.11
   4   4  -3   13.48    0.50
   4   4  -3   14.74    0.53
  -4  -4   3   13.00    0.46
  -4  -4   3   14.58    0.47
  -4  -4   3   13.51    0.65
   3   4  -3  299.41    6.84
   3   4  -3  306.77    7.14
  -3  -4   3  305.88    7.09
  -3  -4   3  303.40    6.80
  -3  -4   3  308.67    7.58
   2   4  -3   49.71    1.25
   2   4  -3   50.62    1.26
  -2  -4   3   49.98    1.25
  -2  -4   3   49.58    1.24
   1   4  -3  133.94    3.04
  -1  -4   3  130.88    2.94
  -1  -4   3  133.79    3.04
   0   4  -3    0.61    0.11
   0   4  -3    0.36    0.10
   0  -4   3    0.51    0.13
   0  -4   3    0.46    0.11
  -1   4  -3  143.38    3.21
  -1   4  -3  146.97    3.17
  -1   4  -3  139.57    3.16
   1  -4   3  144.13    3.21
   1  -4   3  142.57    3.11
  -2   4  -3  208.38    4.62
  -2   4  -3  209.78    4.68
  -2   4  -3  212.84    4.53
   2  -4   3  206.10    5.19
   2  -4   3  208.46    4.78
   2  -4   3  204.87    4.63
  -3   4  -3    0.04    0.08
   3  -4   3    0.01    0.07
   3  -4   3    0.00    0.04
   3  -4   3    0.08    0.10
  -4   4  -3   24.14    0.90
   4  -4   3   23.98    0.84
   4  -4   3   25.22    0.67
   4  -4   3   23.74    0.62
  -5   4  -3   18.37    0.78
   5  -4   3   19.08    0.51
   5  -4   3   18.30    0.74
   5  -4   3   18.75    0.79
  -6   4  -3   37.95    1.33
   6  -4   3   38.00    1.35
  -7   4  -3   16.29    0.85
   7  -4   3   17.89    0.89
  -8   4  -3  108.75    3.14
   8  -4   3  116.75    3.26
   8  -4   3  112.66    2.97
  -9   4  -3    6.42    0.62
   9  -4   3    7.63    0.57
   9  -4   3    8.00    0.63
 -10   4  -3    2.35    0.47
  10  -4   3    2.16    0.49
  10  -4   3    3.15    0.41
 -11   4  -3    6.35    0.76
  11  -4   3    7.33    0.60
  11  -4   3    6.19    0.82
 -12   4  -3    0.01    0.41
  12  -4   3    0.85    0.32
 -13   4  -3    2.40    0.51
  13  -4   3    2.79    0.61
 -13  -3   3   15.19    1.00
  12   3  -3   10.45    0.58
  12   3  -3   10.22    0.62
 -12  -3   3    9.29    0.91
 -12  -3   3   10.24    0.84
  11   3  -3    0.20    0.16
  11   3  -3   -0.03    0.16
 -11  -3   3    0.04    0.31
 -11  -3   3    0.21    0.21
  10   3  -3    5.46    0.41
  10   3  -3    5.61    0.36
 -10  -3   3    5.83    0.60
 -10  -3   3    5.37    0.54
   9   3  -3    5.38    0.39
   9   3  -3    5.32    0.34
   9   3  -3    5.05    0.47
  -9  -3   3    6.12    0.57
  -9  -3   3    5.31    0.51
   8   3  -3    7.94    0.44
   8   3  -3    7.64    0.38
   8   3  -3    7.87    0.52
  -8  -3   3    7.92    0.64
  -8  -3   3    7.14    0.54
   7   3  -3   61.83    1.59
   7   3  -3   64.97    1.61
  -7  -3   3   62.85    1.86
  -7  -3   3   59.79    1.99
   6   3  -3    7.93    0.47
   6   3  -3    7.17    0.34
   6   3  -3    8.21    0.39
  -6  -3   3    7.12    0.45
  -6  -3   3    7.23    0.52
   5   3  -3   45.43    1.18
   5   3  -3   45.81    1.18
  -5  -3   3   45.14    1.32
  -5  -3   3   45.11    1.45
   4   3  -3   86.79    2.02
   4   3  -3   86.90    2.02
  -4  -3   3   90.18    2.02
  -4  -3   3   87.87    2.12
  -4  -3   3   86.85    2.26
  -4  -3   3   84.41    1.93
   3   3  -3   19.42    0.58
   3   3  -3   18.12    0.58
  -3  -3   3   21.09    0.62
  -3  -3   3   18.43    0.55
  -3  -3   3   19.42    0.71
  -3  -3   3   19.01    0.55
   2   3  -3   83.52    1.92
   2   3  -3   84.42    1.92
  -2  -3   3   84.18    1.91
  -2  -3   3   84.24    1.90
   1   3  -3   13.92    0.45
   1   3  -3   14.94    0.46
  -1  -3   3   14.97    0.46
  -1  -3   3   13.81    0.44
   0   3  -3  132.41    3.00
   0   3  -3  127.93    3.02
   0   3  -3  132.04    2.91
   0  -3   3  131.35    3.06
   0  -3   3  133.13    2.98
  -1   3  -3   32.71    0.79
  -1   3  -3   31.31    0.84
  -1   3  -3   31.11    0.78
   1  -3   3   31.31    0.84
   1  -3   3   31.68    0.81
   1  -3   3   32.16    0.79
  -2   3  -3    7.12    0.23
  -2   3  -3    7.40    0.31
   2  -3   3    6.87    0.34
   2  -3   3    6.92    0.25
   2  -3   3    7.27    0.28
  -3   3  -3   12.83    0.51
   3  -3   3   12.36    0.36
  -4   3  -3    9.77    0.48
   4  -3   3    9.42    0.30
   4  -3   3   10.03    0.50
  -5   3  -3   30.38    1.06
   5  -3   3   30.63    0.76
   5  -3   3   30.81    1.11
  -6   3  -3   67.81    2.00
   6  -3   3   68.19    2.07
   6  -3   3   71.66    1.58
  -7   3  -3   21.14    0.97
   7  -3   3   22.06    0.60
   7  -3   3   20.25    0.95
   7  -3   3   21.25    0.60
  -8   3  -3    7.51    0.63
   8  -3   3    8.11    0.57
  -9   3  -3    1.50    0.34
   9  -3   3    0.83    0.15
   9  -3   3    1.07    0.25
 -10   3  -3   25.94    1.34
  10  -3   3   27.82    0.82
  10  -3   3   28.75    0.82
  10  -3   3   24.65    1.29
 -11   3  -3   21.19    1.27
  11  -3   3   22.12    0.73
  11  -3   3   21.54    1.36
  11  -3   3   20.46    1.09
  11  -3   3   22.30    0.74
  12  -3   3    0.50    0.27
 -13   3  -3    5.66    0.68
  13  -3   3    7.61    0.76
 -13  -2   3    9.46    0.81
  12   2  -3    0.25    0.22
  12   2  -3    0.35    0.19
 -12  -2   3    0.81    0.28
  11   2  -3    0.02    0.37
  11   2  -3    0.36    0.16
  11   2  -3    0.49    0.14
 -11  -2   3    0.75    0.24
 -11  -2   3    0.53    0.31
  10   2  -3    2.39    0.44
  10   2  -3    3.10    0.27
  10   2  -3    2.94    0.32
 -10  -2   3    3.66    0.52
 -10  -2   3    3.40    0.46
   9   2  -3    3.64    0.39
   9   2  -3    3.34    0.25
   9   2  -3    3.98    0.32
  -9  -2   3    3.83    0.46
  -9  -2   3    3.36    0.42
   8   2  -3   11.41    0.46
   8   2  -3   12.47    0.70
   8   2  -3   12.19    0.50
  -8  -2   3   11.67    0.76
  -8  -2   3   10.67    0.67
   7   2  -3    0.53    0.15
   7   2  -3    0.45    0.13
  -7  -2   3    0.69    0.19
  -7  -2   3    0.45    0.19
   6   2  -3  332.39    7.33
   6   2  -3  329.94    7.25
   6   2  -3  335.70    7.57
  -6  -2   3  312.90    7.19
  -6  -2   3  310.75    7.33
   5   2  -3   26.42    0.74
   5   2  -3   27.17    0.75
   5   2  -3   26.42    0.96
  -5  -2   3   27.82    0.93
  -5  -2   3   26.06    1.00
   4   2  -3    5.08    0.25
   4   2  -3    4.85    0.23
   4   2  -3    4.95    0.31
  -4  -2   3    4.97    0.29
  -4  -2   3    4.85    0.36
   3   2  -3    1.57    0.13
   3   2  -3    1.84    0.16
  -3  -2   3    1.57    0.21
  -3  -2   3    1.42    0.12
  -3  -2   3    1.75    0.14
  -3  -2   3    1.79    0.11
   2   2  -3    0.85    0.10
   2   2  -3    0.80    0.13
  -2  -2   3    1.13    0.10
  -2  -2   3    0.82    0.15
  -2  -2   3    0.88    0.10
   1   2  -3  135.54    3.16
   1   2  -3  139.75    3.27
  -1  -2   3  138.85    3.25
  -1  -2   3  135.50    3.15
   0   2  -3    3.09    0.17
   0   2  -3    3.06    0.15
   0   2  -3    3.18    0.16
   0  -2   3    3.30    0.17
   0  -2   3    3.09    0.16
  -1   2  -3    4.03    0.17
  -1   2  -3    3.56    0.16
   1  -2   3    3.72    0.17
  -2   2  -3   54.41    1.17
  -2   2  -3   54.01    1.32
  -2   2  -3   51.38    1.18
   2  -2   3   53.75    1.21
  -3   2  -3    0.17    0.07
  -4   2  -3   46.46    1.33
   4  -2   3   46.01    1.39
   4  -2   3   46.45    1.07
  -5   2  -3  147.96    3.56
   5  -2   3  150.35    3.28
   5  -2   3  149.22    3.41
   5  -2   3  145.13    3.65
  -6   2  -3    0.25    0.12
   6  -2   3    0.05    0.12
   6  -2   3    0.21    0.06
   6  -2   3    0.23    0.08
  -7   2  -3   12.13    0.71
   7  -2   3   12.53    0.43
   7  -2   3   12.11    0.72
   7  -2   3   13.17    0.43
  -8   2  -3   32.36    1.36
   8  -2   3   36.20    0.94
   8  -2   3   34.92    0.93
   8  -2   3   33.34    1.38
  -9   2  -3   21.37    1.10
   9  -2   3   20.87    0.68
   9  -2   3   22.14    0.68
   9  -2   3   20.79    1.08
 -10   2  -3   14.64    0.96
  10  -2   3   12.87    0.84
  10  -2   3   14.51    0.55
  10  -2   3   14.47    0.56
 -11   2  -3   18.36    1.16
  11  -2   3   17.83    0.67
  11  -2   3   18.59    1.28
  11  -2   3   18.01    0.68
  12  -2   3   -0.34    0.26
  12  -2   3    0.30    0.17
 -13   2  -3   19.94    1.25
  13  -2   3   20.77    1.13
  13   1  -3    2.01    0.54
 -13  -1   3    2.53    0.58
  12   1  -3    0.31    0.19
  12   1  -3    0.65    0.18
 -12  -1   3    0.44    0.25
  11   1  -3    6.75    0.64
  11   1  -3    7.12    0.44
  11   1  -3    6.78    0.39
 -11  -1   3    7.67    0.69
  10   1  -3   10.59    0.49
  10   1  -3   10.42    0.73
  10   1  -3   10.67    0.46
 -10  -1   3    8.72    1.03
 -10  -1   3    9.73    0.74
   9   1  -3    1.56    0.33
   9   1  -3    1.46    0.22
  -9  -1   3    1.45    0.36
   8   1  -3    2.65    0.20
   8   1  -3    2.92    0.35
   8   1  -3    3.39    0.26
  -8  -1   3    3.08    0.39
  -8  -1   3    2.94    0.39
   7   1  -3  131.03    2.86
   7   1  -3  128.80    2.85
   7   1  -3  129.90    3.37
  -7  -1   3  128.07    3.39
  -7  -1   3  123.43    3.26
   6   1  -3   15.73    0.48
   6   1  -3   14.77    0.70
   6   1  -3   15.16    0.49
  -6  -1   3   15.06    0.70
  -6  -1   3   15.44    0.76
   5   1  -3   70.60    1.93
   5   1  -3   70.27    1.59
   5   1  -3   72.49    1.60
  -5  -1   3   69.37    1.89
  -5  -1   3   68.12    1.94
   4   1  -3   71.38    1.77
   4   1  -3   55.97    1.61
   4   1  -3   69.13    1.49
  -4  -1   3   68.37    1.71
  -4  -1   3   66.25    1.77
   3   1  -3   28.34    0.85
   3   1  -3   28.78    0.69
  -3  -1   3   28.29    0.81
  -3  -1   3   27.60    0.86
  -2  -1   3  664.03   14.84
  -2  -1   3  692.57   14.49
  -2  -1   3  646.32   14.13
   1   1  -3   28.77    0.70
  -1  -1   3   30.28    0.67
  -1  -1   3   27.82    0.69
   0   1  -3    8.75    0.27
   0  -1   3    8.38    0.27
  -1   1  -3   75.33    1.62
  -1   1  -3   71.39    1.69
   1  -1   3   70.33    1.65
  -2   1  -3  496.30   10.77
  -2   1  -3  489.21   10.49
   2  -1   3  481.13   11.20
   2  -1   3  475.48   10.54
  -3   1  -3    9.51    0.41
   3  -1   3    9.00    0.35
   3  -1   3    9.16    0.44
   3  -1   3    8.89    0.30
  -4   1  -3   28.32    1.01
  -4   1  -3   30.60    0.97
   4  -1   3   30.78    0.76
   4  -1   3   28.95    1.02
   4  -1   3   30.20    0.76
  -5   1  -3    0.31    0.11
   5  -1   3    0.11    0.07
   5  -1   3    0.09    0.09
  -6   1  -3   17.00    0.78
   6  -1   3   17.99    0.84
   6  -1   3   18.42    0.55
   6  -1   3   18.83    0.56
  -7   1  -3  103.16    2.86
   7  -1   3  104.53    2.97
   7  -1   3  110.22    2.42
   7  -1   3  105.74    2.40
  -8   1  -3    6.52    0.58
   8  -1   3    6.55    0.34
   8  -1   3    6.68    0.33
   8  -1   3    5.97    0.52
  -9   1  -3   22.94    1.14
   9  -1   3   22.69    0.74
   9  -1   3   21.48    1.06
   9  -1   3   23.49    0.75
 -10   1  -3   40.98    1.71
  10  -1   3   41.61    1.71
  10  -1   3   43.21    1.21
  10  -1   3   42.18    1.19
 -11   1  -3    5.77    0.68
  11  -1   3    6.26    0.40
  11  -1   3    5.59    1.10
  11  -1   3    6.04    0.41
 -12   1  -3    9.47    0.93
  12  -1   3   11.41    0.57
 -13   1  -3   -0.15    0.25
  13  -1   3    0.35    0.35
 -13   0   3   20.37    1.45
  12   0  -3    0.26    0.27
  12   0  -3    0.37    0.16
 -12   0   3    0.80    0.31
  11   0  -3   67.12    2.33
  11   0  -3   67.63    1.69
  11   0  -3   67.24    1.70
 -11   0   3   65.06    2.34
  10   0  -3   31.59    0.91
  10   0  -3   31.73    1.36
  10   0  -3   31.68    0.93
 -10   0   3   31.06    1.40
   9   0  -3   17.81    0.57
   9   0  -3   18.21    0.94
   9   0  -3   18.48    0.60
  -9   0   3   17.47    0.96
  -9   0   3   17.57    0.97
   8   0  -3   90.63    2.04
   8   0  -3   91.12    2.63
   8   0  -3   91.08    2.04
  -8   0   3   87.42    2.57
  -8   0   3   87.62    2.61
   7   0  -3    3.24    0.31
  -7   0   3    3.99    0.41
  -7   0   3    3.93    0.38
   6   0  -3    9.92    0.56
  -6   0   3    9.99    0.55
  -6   0   3   10.24    0.59
   5   0  -3   70.12    1.88
  -5   0   3   64.99    1.96
  -5   0   3   67.42    1.87
   4   0  -3   72.77    1.85
  -4   0   3   70.08    1.85
  -4   0   3   71.24    1.81
   3   0  -3  234.03    5.28
  -3   0   3  242.42    5.13
  -3   0   3  234.12    5.76
   2   0  -3  486.12   10.23
   2   0  -3  470.68   10.14
   2   0  -3  475.19   10.63
  -2   0   3  483.20   10.31
  -2   0   3  460.81   10.63
   1   0  -3  112.49    2.52
   1   0  -3  109.52    2.56
  -1   0   3  107.93    2.48
  -1   0   3  112.91    2.36
  -1   0   3  113.99    2.64
   0   0  -3  125.40    2.96
   0   0   3  125.99    2.89
  -1   0  -3   69.52    1.69
  -1   0  -3   76.05    1.69
  -1   0  -3   75.50    1.63
  -1   0  -3   72.66    1.64
   1   0   3   74.34    1.69
   1   0   3   75.68    1.76
   1   0   3   73.95    1.89
  -2   0  -3  209.55    4.55
  -2   0  -3  210.34    4.97
  -2   0  -3  211.16    4.81
   2   0   3  219.82    4.93
   2   0   3  211.60    4.83
   2   0   3  210.99    4.98
  -3   0  -3   13.27    0.35
  -3   0  -3   11.66    0.54
  -3   0  -3   12.14    0.47
   3   0   3   12.77    0.40
   3   0   3   12.54    0.39
   3   0   3   11.49    0.52
  -4   0  -3   21.35    0.75
  -4   0  -3   20.48    0.82
   4   0   3   20.97    0.81
   4   0   3   21.83    0.60
   4   0   3   21.73    0.60
  -5   0  -3   17.08    0.71
  -5   0  -3   16.48    0.77
   5   0   3   16.63    0.76
   5   0   3   17.61    0.53
  -6   0  -3   46.78    1.60
  -6   0  -3   48.20    1.53
   6   0   3   49.75    1.63
   6   0   3   51.04    1.25
  -7   0  -3    6.68    0.50
  -7   0  -3    6.71    0.52
   7   0   3    6.32    0.47
   7   0   3    6.72    0.32
   7   0   3    6.06    0.33
  -8   0  -3    0.62    0.21
  -8   0  -3    0.68    0.28
   8   0   3    0.89    0.20
   8   0   3    0.68    0.13
  -9   0  -3   22.17    1.09
   9   0   3   20.88    0.73
   9   0   3   21.01    0.72
   9   0   3   19.68    1.02
 -10   0  -3    0.51    0.26
  10   0   3   -0.39    0.32
  10   0   3    0.18    0.12
  10   0   3    0.21    0.15
 -11   0  -3    9.60    0.84
  11   0   3    9.18    0.50
  11   0   3    9.58    0.51
 -12   0  -3    6.71    0.78
  12   0   3    6.57    0.47
  12   0   3    6.86    0.47
 -13   0  -3   17.58    1.15
 -13   1   3    0.40    0.38
  12  -1  -3    8.34    0.65
 -12   1   3    8.21    0.78
  11  -1  -3    8.54    0.59
  11  -1  -3    7.89    0.70
 -11   1   3    9.18    0.77
  10  -1  -3    7.76    0.63
  10  -1  -3    8.18    0.54
 -10   1   3    8.15    0.70
   9  -1  -3   53.66    1.88
  -9   1   3   51.93    1.86
   8  -1  -3    1.32    0.29
  -8   1   3    1.35    0.32
   7  -1  -3   12.30    0.66
  -7   1   3   12.98    0.71
  -7   1   3   12.64    0.71
   6  -1  -3   58.29    1.73
  -6   1   3   57.02    1.70
  -6   1   3   57.03    1.71
   5  -1  -3  188.85    4.22
  -5   1   3  183.51    4.19
  -5   1   3  166.95    4.25
   4  -1  -3  117.22    2.79
  -4   1   3  117.90    2.77
  -4   1   3  114.43    2.77
   3  -1  -3    2.47    0.19
   3  -1  -3    2.93    0.17
  -3   1   3    2.99    0.23
  -3   1   3    2.90    0.20
   2  -1  -3   25.56    0.70
   2  -1  -3   25.36    0.61
   2  -1  -3   29.04    0.63
  -2   1   3   27.97    0.72
  -2   1   3   27.32    0.64
  -2   1   3   24.45    0.76
   1  -1  -3    1.21    0.10
   1  -1  -3    1.14    0.07
  -1   1   3    1.22    0.08
  -1   1   3    1.04    0.09
   0  -1  -3    1.64    0.13
   0  -1  -3    1.67    0.11
   0  -1  -3    1.64    0.14
   0   1   3    1.47    0.13
   0   1   3    1.63    0.14
  -1  -1  -3   41.03    0.97
  -1  -1  -3   40.01    1.01
  -1  -1  -3   40.45    0.97
   1   1   3   40.29    1.01
   1   1   3   41.26    0.98
   1   1   3   40.50    0.98
  -2  -1  -3   17.88    0.54
  -2  -1  -3   18.75    0.51
  -2  -1  -3   16.97    0.61
  -2  -1  -3   17.92    0.51
   2   1   3   17.21    0.60
   2   1   3   18.16    0.53
   2   1   3   18.03    0.52
  -3  -1  -3    6.63    0.27
  -3  -1  -3    6.51    0.41
  -3  -1  -3    6.55    0.32
  -3  -1  -3    6.86    0.26
   3   1   3    6.50    0.38
   3   1   3    6.77    0.28
   3   1   3    6.58    0.29
  -4  -1  -3    9.84    0.31
  -4  -1  -3    9.51    0.53
  -4  -1  -3    9.38    0.44
  -4  -1  -3    9.73    0.32
   4   1   3    9.72    0.50
   4   1   3    9.72    0.37
  -5  -1  -3   68.70    1.88
  -5  -1  -3   68.74    2.01
   5   1   3   72.72    1.68
   5   1   3   67.77    1.99
  -6  -1  -3   14.43    0.77
  -6  -1  -3   14.61    0.70
   6   1   3   14.44    0.73
   6   1   3   15.43    0.54
  -7  -1  -3   37.88    1.47
  -7  -1  -3   39.78    1.39
   7   1   3   39.22    1.46
   7   1   3   41.39    1.12
  -8  -1  -3   -0.06    0.16
  -8  -1  -3    0.35    0.22
   8   1   3    0.04    0.19
   8   1   3    0.19    0.12
   8   1   3    0.11    0.08
  -9  -1  -3    3.88    0.46
  -9  -1  -3    3.45    0.46
   9   1   3    3.09    0.43
   9   1   3    3.29    0.28
   9   1   3    3.78    0.32
 -10  -1  -3    0.96    0.29
  10   1   3    1.02    0.20
  10   1   3    1.31    0.26
 -11  -1  -3    2.72    0.52
  11   1   3    2.22    0.31
  11   1   3    2.70    0.34
 -12  -1  -3   26.01    1.42
  12   1   3   25.84    0.98
  12   1   3   26.16    0.99
 -13  -1  -3   -0.07    0.22
  13   1   3   -0.26    0.33
 -13   2   3    0.64    0.34
  12  -2  -3    0.19    0.27
 -12   2   3    0.29    0.28
  11  -2  -3    4.70    0.63
  11  -2  -3    5.02    0.48
 -11   2   3    5.35    0.63
  10  -2  -3   25.86    1.22
  10  -2  -3   26.21    1.03
 -10   2   3   27.39    1.32
   9  -2  -3    3.70    0.42
   9  -2  -3    4.32    0.41
  -9   2   3    4.48    0.51
   8  -2  -3   55.36    1.59
   8  -2  -3   57.58    1.88
  -8   2   3   55.35    1.87
   7  -2  -3   42.95    1.47
   7  -2  -3   42.22    1.24
  -7   2   3   42.00    1.46
   6  -2  -3   44.39    1.22
   6  -2  -3   43.58    1.42
  -6   2   3   43.63    1.41
   5  -2  -3    4.52    0.32
   5  -2  -3    5.15    0.29
  -5   2   3    4.64    0.35
   4  -2  -3   17.77    0.56
   4  -2  -3   17.62    0.66
  -4   2   3   18.93    0.68
   3  -2  -3  169.62    3.81
  -3   2   3  174.50    3.82
   2  -2  -3   92.85    1.97
   2  -2  -3   84.87    1.96
  -2   2   3   95.83    2.07
   1  -2  -3   97.58    2.20
   1  -2  -3   95.82    2.14
  -1   2   3   98.10    2.18
  -1   2   3   92.53    2.08
   0  -2  -3   27.29    0.71
   0  -2  -3   27.58    0.72
   0   2   3   27.84    0.72
   0   2   3   27.78    0.72
  -1  -2  -3    3.20    0.19
  -1  -2  -3    2.96    0.22
  -1  -2  -3    3.12    0.20
   1   2   3    3.01    0.20
   1   2   3    3.04    0.19
   1   2   3    3.11    0.19
  -2  -2  -3  299.68    7.07
  -2  -2  -3  307.21    7.10
  -2  -2  -3  311.12    7.10
   2   2   3  314.96    7.06
   2   2   3  309.47    7.09
   2   2   3  308.29    7.45
  -3  -2  -3   87.50    1.97
  -3  -2  -3   82.73    2.18
  -3  -2  -3   85.75    2.05
  -3  -2  -3   87.45    1.97
   3   2   3   88.51    2.01
   3   2   3   86.40    2.18
  -4  -2  -3    0.42    0.10
  -4  -2  -3    0.34    0.09
  -4  -2  -3    0.57    0.13
  -4  -2  -3    0.22    0.13
   4   2   3    0.37    0.10
   4   2   3    0.46    0.12
  -5  -2  -3   29.30    0.73
  -5  -2  -3   26.60    1.08
  -5  -2  -3   27.27    0.96
  -5  -2  -3   29.05    0.73
   5   2   3   28.91    1.07
   5   2   3   28.76    0.85
  -6  -2  -3   54.77    1.65
  -6  -2  -3   52.67    1.78
   6   2   3   56.08    1.78
   6   2   3   56.81    1.45
  -7  -2  -3    0.25    0.17
  -7  -2  -3    0.17    0.13
   7   2   3   -0.06    0.14
   7   2   3   -0.04    0.07
  -8  -2  -3   63.67    2.19
  -8  -2  -3   63.02    2.03
   8   2   3   66.61    2.18
   8   2   3   68.05    1.75
  -9  -2  -3   30.08    1.38
  -9  -2  -3   29.85    1.29
   9   2   3   30.18    0.99
   9   2   3   30.41    1.34
   9   2   3   30.53    1.01
 -10  -2  -3    0.11    0.18
 -10  -2  -3   -0.24    0.25
  10   2   3    0.36    0.15
  10   2   3   -0.04    0.33
 -11  -2  -3   49.64    1.95
  11   2   3   48.14    1.48
  11   2   3   48.01    1.48
 -12  -2  -3   13.36    0.99
  12   2   3   12.45    0.68
  12   2   3   11.49    0.64
 -13  -2  -3    5.81    0.59
  13   2   3    5.02    0.57
  13  -3  -3    0.52    0.42
 -13   3   3    0.83    0.34
  12  -3  -3    8.27    0.64
 -12   3   3    7.49    0.77
  11  -3  -3    2.03    0.42
  11  -3  -3    1.57    0.35
 -11   3   3    1.97    0.48
  10  -3  -3    2.65    0.36
  10  -3  -3    2.23    0.47
 -10   3   3    2.61    0.48
   9  -3  -3   92.59    2.74
   9  -3  -3   91.45    2.38
  -9   3   3   86.66    2.72
   8  -3  -3   27.40    1.14
   8  -3  -3   26.07    0.95
  -8   3   3   26.95    1.18
   7  -3  -3   71.21    1.86
   7  -3  -3   73.60    2.14
  -7   3   3   68.47    2.10
   6  -3  -3   42.15    1.20
   6  -3  -3   43.14    1.39
  -6   3   3   41.38    1.38
   5  -3  -3    2.12    0.21
   5  -3  -3    1.70    0.19
  -5   3   3    2.07    0.26
   4  -3  -3   50.66    1.40
  -4   3   3   50.67    1.41
   3  -3  -3  147.72    3.10
   3  -3  -3  142.78    3.23
   3  -3  -3  138.24    3.07
  -3   3   3  147.95    3.26
  -3   3   3  141.69    3.15
   2  -3  -3   38.13    0.94
   2  -3  -3   40.41    0.95
  -2   3   3   41.20    1.02
  -2   3   3   39.55    0.90
   1  -3  -3  226.89    5.16
   1  -3  -3  234.28    5.15
  -1   3   3  230.54    5.21
  -1   3   3  236.75    5.31
   0  -3  -3    0.25    0.08
   0   3   3    0.32    0.08
   0   3   3    0.22    0.07
  -1  -3  -3  161.18    3.91
  -1  -3  -3  158.28    3.53
   1   3   3  162.32    3.90
   1   3   3  160.64    3.51
  -2  -3  -3  199.45    4.78
  -2  -3  -3  210.47    4.84
  -2  -3  -3  204.02    4.76
   2   3   3  207.63    4.79
   2   3   3  204.09    4.77
   2   3   3  204.80    4.53
  -3  -3  -3   18.08    0.58
  -3  -3  -3   18.20    0.57
  -3  -3  -3   17.31    0.71
   3   3   3   17.73    0.59
   3   3   3   17.92    0.68
  -4  -3  -3    4.83    0.27
  -4  -3  -3    4.98    0.39
  -4  -3  -3    4.80    0.25
  -4  -3  -3    3.91    0.34
   4   3   3    5.24    0.28
   4   3   3    4.67    0.32
  -5  -3  -3  163.98    3.97
  -5  -3  -3  174.24    3.84
  -5  -3  -3  166.41    4.20
  -5  -3  -3  174.63    3.83
   5   3   3  179.09    3.88
   5   3   3  171.11    4.17
  -6  -3  -3    1.21    0.20
  -6  -3  -3    1.08    0.14
  -6  -3  -3    0.91    0.11
  -6  -3  -3    1.36    0.26
   6   3   3    0.83    0.14
   6   3   3    1.27    0.19
  -7  -3  -3   39.51    1.37
  -7  -3  -3   38.47    1.52
   7   3   3   40.36    1.49
   7   3   3   40.70    1.19
  -8  -3  -3  118.39    3.24
  -8  -3  -3  119.54    3.47
   8   3   3  124.33    2.97
   8   3   3  124.09    3.44
  -9  -3  -3    0.31    0.20
   9   3   3    0.30    0.17
   9   3   3    0.47    0.26
   9   3   3    0.47    0.12
 -10  -3  -3   19.38    1.10
 -10  -3  -3   18.59    1.04
  10   3   3   18.67    0.77
  10   3   3   18.82    0.79
  10   3   3   15.90    0.93
 -11  -3  -3   10.43    0.85
 -11  -3  -3   11.77    0.87
  11   3   3    9.58    0.56
  11   3   3   10.91    0.63
 -12  -3  -3    2.67    0.56
  12   3   3    1.58    0.43
  12   3   3    2.56    0.41
  13   3   3   23.45    1.12
 -13   4   3   29.20    1.55
  12  -4  -3    3.05    0.45
 -12   4   3    3.27    0.57
  11  -4  -3    2.34    0.39
  11  -4  -3    2.60    0.44
 -11   4   3    2.12    0.48
  10  -4  -3   16.59    0.80
  10  -4  -3   17.56    0.98
 -10   4   3   17.05    1.06
   9  -4  -3   36.12    1.21
   9  -4  -3   36.34    1.44
  -9   4   3   34.98    1.47
   8  -4  -3   28.26    1.17
   8  -4  -3   28.48    1.00
  -8   4   3   28.59    1.23
   7  -4  -3   83.96    2.37
   7  -4  -3   82.11    2.10
  -7   4   3   80.00    2.36
   6  -4  -3   14.01    0.66
   6  -4  -3   13.58    0.57
  -6   4   3   13.50    0.69
   5  -4  -3  140.34    3.36
  -5   4   3  136.83    3.36
   4  -4  -3   63.57    1.67
  -4   4   3   63.53    1.59
  -4   4   3   63.14    1.69
   3  -4  -3    4.67    0.22
   3  -4  -3    4.68    0.20
  -3   4   3    4.81    0.25
  -3   4   3    5.00    0.28
   2  -4  -3  261.45    5.67
   2  -4  -3  250.20    5.68
  -2   4   3  260.57    5.69
  -2   4   3  259.03    5.62
   1  -4  -3    0.54    0.12
   1  -4  -3    0.51    0.09
  -1   4   3    0.60    0.09
  -1   4   3    0.58    0.12
   0  -4  -3   16.02    0.54
   0   4   3   16.43    0.53
   0   4   3   16.27    0.53
  -1  -4  -3  233.03    5.15
  -1  -4  -3  226.06    5.32
   1   4   3  228.21    5.36
   1   4   3  228.63    5.22
  -2  -4  -3   12.67    0.49
  -2  -4  -3   12.39    0.54
  -2  -4  -3   12.01    0.46
   2   4   3   11.91    0.48
   2   4   3   12.73    0.48
  -3  -4  -3    5.80    0.32
  -3  -4  -3    6.01    0.31
  -3  -4  -3    5.84    0.40
   3   4   3    5.81    0.30
  -4  -4  -3  101.78    2.70
  -4  -4  -3  105.13    2.43
  -4  -4  -3  103.79    2.43
   4   4   3  105.19    2.49
   4   4   3  104.78    2.67
  -5  -4  -3    1.93    0.27
  -5  -4  -3    1.71    0.20
  -5  -4  -3    1.79    0.17
   5   4   3    2.17    0.21
   5   4   3    1.78    0.18
  -6  -4  -3    0.56    0.11
  -6  -4  -3    0.86    0.20
  -6  -4  -3    0.35    0.17
  -6  -4  -3    0.58    0.13
   6   4   3    0.24    0.21
   6   4   3    0.53    0.11
  -7  -4  -3   43.06    1.65
  -7  -4  -3   44.14    1.47
   7   4   3   44.30    1.32
   7   4   3   44.77    1.60
  -8  -4  -3    3.61    0.40
  -8  -4  -3    3.77    0.46
   8   4   3    3.38    0.37
   8   4   3    3.88    0.31
  -9  -4  -3    2.20    0.36
  -9  -4  -3    1.34    0.30
   9   4   3    1.56    0.25
   9   4   3    1.19    0.25
   9   4   3    1.75    0.30
 -10  -4  -3   35.02    1.47
 -10  -4  -3   34.23    1.58
  10   4   3   34.69    1.20
  10   4   3   31.09    1.43
  10   4   3   33.61    1.17
 -11  -4  -3   13.43    0.90
  11   4   3   12.53    0.68
  11   4   3   13.78    0.74
 -12  -4  -3   22.50    1.34
  12   4   3   22.40    1.01
  12   4   3   21.94    0.96
  13   4   3    1.54    0.35
 -13   5   3   20.98    1.29
 -12   5   3    5.62    0.69
  11  -5  -3    3.52    0.62
 -11   5   3    4.02    0.59
  10  -5  -3    4.63    0.57
 -10   5   3    4.25    0.58
   9  -5  -3    1.21    0.28
  -9   5   3    1.56    0.38
   8  -5  -3   79.58    2.37
  -8   5   3   75.97    2.38
   7  -5  -3    9.65    0.56
  -7   5   3    9.11    0.62
   6  -5  -3   15.41    0.70
  -6   5   3   15.41    0.74
   5  -5  -3   15.29    0.66
  -5   5   3   15.30    0.69
   4  -5  -3    4.37    0.22
   4  -5  -3    4.81    0.20
  -4   5   3    4.27    0.27
  -4   5   3    4.59    0.33
   3  -5  -3   13.14    0.45
   3  -5  -3   13.89    0.44
  -3   5   3   13.82    0.51
  -3   5   3   14.42    0.55
   2  -5  -3   14.78    0.51
   2  -5  -3   15.44    0.50
  -2   5   3   15.08    0.47
  -2   5   3   15.38    0.47
   1  -5  -3  345.74    7.99
   1  -5  -3  371.62    8.19
  -1   5   3  355.78    7.96
  -1   5   3  367.42    8.12
   0  -5  -3   39.31    1.04
   0  -5  -3   36.98    1.04
   0   5   3   38.30    1.04
   0   5   3   38.04    1.03
  -1  -5  -3   30.60    0.91
  -1  -5  -3   31.33    0.90
   1   5   3   30.75    0.90
   1   5   3   29.63    0.90
  -2  -5  -3    9.42    0.41
  -2  -5  -3    9.65    0.48
  -2  -5  -3    9.66    0.44
   2   5   3    9.56    0.42
   2   5   3    9.49    0.45
  -3  -5  -3   13.22    0.52
  -3  -5  -3   13.56    0.55
  -3  -5  -3   13.56    0.64
   3   5   3   13.57    0.54
  -4  -5  -3   30.80    0.94
  -4  -5  -3   31.38    0.93
  -4  -5  -3   29.72    1.13
   4   5   3   30.33    0.96
  -5  -5  -3    1.03    0.23
  -5  -5  -3    0.99    0.14
  -5  -5  -3    0.87    0.18
   5   5   3    0.94    0.14
  -6  -5  -3   67.84    1.68
  -6  -5  -3   65.08    2.12
  -6  -5  -3   66.30    1.67
   6   5   3   67.22    1.81
  -7  -5  -3   11.80    0.46
  -7  -5  -3   11.23    0.44
  -7  -5  -3   12.09    0.78
   7   5   3   12.36    0.57
  -8  -5  -3    5.25    0.54
   8   5   3    5.82    0.39
  -9  -5  -3   12.60    0.87
   9   5   3   12.75    0.68
   9   5   3   12.78    0.63
 -10  -5  -3   24.31    1.29
  10   5   3   24.30    1.01
  10   5   3   25.08    0.98
 -11  -5  -3   11.24    0.84
  11   5   3   10.24    0.65
  11   5   3    8.06    0.57
 -12  -5  -3    0.43    0.47
  12   5   3   -0.22    0.24
 -13   6   3    4.65    0.62
 -12   6   3    7.63    0.81
  11  -6  -3    0.55    0.40
 -11   6   3    0.78    0.36
  10  -6  -3   13.97    0.86
 -10   6   3   13.28    0.92
   9  -6  -3    3.06    0.44
  -9   6   3    3.29    0.46
   8  -6  -3   31.90    1.26
  -8   6   3   30.60    1.31
   7  -6  -3   30.19    1.16
  -7   6   3   28.92    1.20
   6  -6  -3    3.55    0.31
  -6   6   3    3.35    0.36
   5  -6  -3  146.80    3.12
   5  -6  -3  141.90    3.12
  -5   6   3  139.94    3.48
   4  -6  -3    5.04    0.24
   4  -6  -3    4.88    0.26
  -4   6   3    5.43    0.31
  -4   6   3    5.22    0.35
   3  -6  -3   11.57    0.44
   3  -6  -3   11.95    0.43
  -3   6   3   10.42    0.56
  -3   6   3   11.80    0.35
  -3   6   3   12.32    0.36
   2  -6  -3   85.31    2.07
   2  -6  -3   88.10    2.06
  -2   6   3   88.16    2.02
  -2   6   3   89.06    2.02
   1  -6  -3   -0.12    0.07
  -1   6   3   -0.06    0.08
  -1   6   3   -0.08    0.04
   0  -6  -3   35.49    1.00
   0  -6  -3   33.57    1.00
   0   6   3   33.80    0.98
   0   6   3   33.88    0.99
  -1  -6  -3   71.09    1.77
  -1  -6  -3   69.33    1.77
   1   6   3   68.64    1.77
   1   6   3   70.81    1.78
  -2  -6  -3   54.92    1.47
  -2  -6  -3   55.34    1.46
  -2  -6  -3   54.22    1.54
   2   6   3   55.19    1.48
   2   6   3   53.50    1.47
  -3  -6  -3    0.26    0.12
  -3  -6  -3    0.30    0.09
  -3  -6  -3    0.38    0.14
   3   6   3    0.21    0.06
  -4  -6  -3   78.36    2.25
  -4  -6  -3   79.58    2.00
  -4  -6  -3   79.14    2.01
   4   6   3   79.24    2.05
  -5  -6  -3   19.67    0.72
  -5  -6  -3   19.49    0.70
  -5  -6  -3   18.80    0.92
   5   6   3   20.41    0.77
  -6  -6  -3   56.41    1.50
  -6  -6  -3   55.98    1.51
  -6  -6  -3   54.73    1.91
   6   6   3   56.20    1.62
  -7  -6  -3    7.54    0.37
  -7  -6  -3    7.43    0.40
  -7  -6  -3    7.03    0.59
   7   6   3    6.84    0.42
  -8  -6  -3    2.22    0.42
   8   6   3    2.20    0.27
  -9  -6  -3   51.07    2.01
   9   6   3   52.31    1.64
   9   6   3   51.73    1.66
 -10  -6  -3   52.18    2.08
  10   6   3   50.50    1.64
  10   6   3   50.31    1.68
  11   6   3    0.89    0.27
  11   6   3    1.15    0.45
 -12  -6  -3   28.95    1.54
  12   6   3   27.03    1.32
  12   6   3   28.61    1.24
 -13   7   3   -0.02    0.28
 -12   7   3    0.35    0.35
  11  -7  -3   20.50    1.14
 -11   7   3   21.03    1.24
  10  -7  -3    1.52    0.36
 -10   7   3    1.26    0.33
   9  -7  -3   -0.07    0.26
  -9   7   3   -0.16    0.21
   8  -7  -3   49.11    1.68
  -8   7   3   45.29    1.72
   7  -7  -3   24.11    1.01
  -7   7   3   22.91    1.07
   6  -7  -3  123.46    2.76
   6  -7  -3  124.34    3.16
   6  -7  -3  124.39    2.74
  -6   7   3  121.01    3.21
   5  -7  -3   54.30    1.32
   5  -7  -3   52.09    1.32
  -5   7   3   50.22    1.59
  -5   7   3   53.86    1.52
   4  -7  -3   22.26    0.68
   4  -7  -3   21.52    0.70
  -4   7   3   22.08    0.79
  -4   7   3   22.55    0.84
   3  -7  -3    1.19    0.18
  -3   7   3    1.40    0.14
  -3   7   3    1.38    0.18
  -3   7   3    1.26    0.12
   2  -7  -3    1.58    0.21
  -2   7   3    1.42    0.15
  -2   7   3    1.67    0.19
   1  -7  -3   12.76    0.54
   1  -7  -3   13.51    0.53
  -1   7   3   13.30    0.51
  -1   7   3   13.24    0.52
   0  -7  -3  164.21    3.83
   0  -7  -3  173.48    3.84
   0   7   3  169.42    3.82
   0   7   3  168.49    3.83
  -1  -7  -3   77.41    1.98
  -1  -7  -3   75.97    1.98
   1   7   3   81.90    2.01
   1   7   3   78.87    1.99
  -2  -7  -3    3.27    0.28
  -2  -7  -3    3.23    0.24
   2   7   3    3.39    0.25
   2   7   3    3.17    0.29
  -3  -7  -3  102.37    2.72
  -3  -7  -3  103.65    2.58
  -3  -7  -3  107.66    2.59
   3   7   3  106.94    2.62
  -4  -7  -3   38.36    1.18
  -4  -7  -3   38.49    1.17
  -4  -7  -3   37.06    1.36
   4   7   3   39.00    1.21
  -5  -7  -3   21.81    0.80
  -5  -7  -3   22.49    0.83
  -5  -7  -3   22.17    1.03
   5   7   3   22.57    0.86
  -6  -7  -3  120.31    2.91
  -6  -7  -3  117.51    3.35
  -6  -7  -3  123.47    2.92
   6   7   3  121.06    3.05
  -7  -7  -3    4.37    0.31
  -7  -7  -3    4.90    0.52
  -7  -7  -3    4.86    0.35
   7   7   3    4.66    0.37
  -8  -7  -3    0.34    0.12
  -8  -7  -3    0.44    0.14
   8   7   3    0.28    0.13
  -9  -7  -3   49.19    1.99
   9   7   3   48.97    1.63
   9   7   3   49.24    1.62
 -10  -7  -3    1.20    0.35
  10   7   3    1.22    0.31
 -11  -7  -3   13.54    1.00
  11   7   3   11.44    0.74
 -12  -7  -3    5.91    0.80
  12   7   3    4.62    0.62
  11  -8  -3    0.42    0.47
 -11   8   3    0.20    0.24
  10  -8  -3    0.72    0.37
 -10   8   3    0.62    0.28
   9  -8  -3   43.43    1.62
  -9   8   3   40.24    1.70
   8  -8  -3   16.39    0.83
  -8   8   3   15.80    0.93
   7  -8  -3   79.39    1.88
  -7   8   3   77.63    2.39
   6  -8  -3   35.94    1.24
   6  -8  -3   33.54    0.97
  -6   8   3   33.56    1.29
   5  -8  -3   17.50    0.62
  -5   8   3   17.29    0.72
  -5   8   3   17.71    0.81
   4  -8  -3   49.45    1.35
  -4   8   3   51.11    1.48
  -4   8   3   51.82    1.53
   3  -8  -3   18.22    0.68
   3  -8  -3   19.12    0.66
  -3   8   3   19.23    0.59
  -3   8   3   19.30    0.60
   2  -8  -3    1.02    0.20
  -2   8   3    1.34    0.19
  -2   8   3    1.44    0.15
   1  -8  -3  208.09    4.77
   1  -8  -3  220.68    4.78
  -1   8   3  210.59    4.73
  -1   8   3  213.01    4.74
   0  -8  -3   87.31    2.23
   0  -8  -3   90.43    2.23
   0   8   3   89.34    2.22
   0   8   3   88.22    2.21
  -1  -8  -3    0.24    0.08
  -1  -8  -3    0.32    0.12
   1   8   3    0.33    0.12
   1   8   3    0.34    0.09
  -2  -8  -3    3.24    0.30
  -2  -8  -3    3.46    0.27
   2   8   3    3.60    0.31
   2   8   3    3.48    0.26
  -3  -8  -3    4.44    0.31
  -3  -8  -3    4.51    0.41
  -3  -8  -3    4.46    0.36
   3   8   3    4.78    0.31
  -4  -8  -3    1.09    0.24
  -4  -8  -3    1.10    0.18
  -4  -8  -3    1.44    0.26
   4   8   3    1.37    0.16
  -5  -8  -3  158.76    4.17
  -5  -8  -3  163.91    3.83
  -5  -8  -3  161.97    3.82
   5   8   3  163.16    3.93
  -6  -8  -3    1.52    0.30
  -6  -8  -3    0.97    0.24
  -6  -8  -3    1.09    0.19
   6   8   3    0.90    0.20
  -7  -8  -3   10.06    0.76
  -7  -8  -3    9.37    0.49
  -7  -8  -3    9.92    0.53
   7   8   3    9.87    0.57
  -8  -8  -3    0.96    0.31
  -8  -8  -3    0.86    0.17
  -8  -8  -3    0.78    0.19
   8   8   3    0.76    0.20
   8   8   3    0.73    0.22
  -9  -8  -3    4.65    0.62
   9   8   3    5.13    0.49
   9   8   3    4.69    0.43
 -10  -8  -3   19.77    1.16
  10   8   3   17.04    0.88
  10   8   3   21.02    0.99
 -11  -8  -3    0.58    0.44
  11   8   3    0.78    0.28
 -12  -8  -3    1.36    0.58
  12   8   3    1.40    0.38
 -12   9   3   12.72    1.18
  11  -9  -3    0.25    0.51
 -11   9   3   -0.06    0.27
  10  -9  -3   37.53    1.54
 -10   9   3   37.29    1.70
   9  -9  -3    6.93    0.38
   9  -9  -3    6.47    0.58
  -9   9   3    5.85    0.67
   8  -9  -3    1.96    0.26
   8  -9  -3    2.03    0.38
   8  -9  -3    1.87    0.18
  -8   9   3    2.29    0.40
   7  -9  -3    5.12    0.35
   7  -9  -3    5.08    0.29
   7  -9  -3    5.26    0.43
  -7   9   3    4.78    0.49
   6  -9  -3   -0.03    0.07
  -6   9   3    0.00    0.15
   5  -9  -3   15.56    0.62
   5  -9  -3   15.11    0.57
  -5   9   3   14.93    0.76
  -5   9   3   15.98    0.71
   4  -9  -3   22.05    0.79
   4  -9  -3   22.11    0.75
  -4   9   3   21.78    0.88
  -4   9   3   22.35    0.85
   3  -9  -3   19.84    0.71
   3  -9  -3   20.00    0.75
  -3   9   3   19.99    0.65
  -3   9   3   20.23    0.65
   2  -9  -3   19.37    0.71
   2  -9  -3   18.56    0.74
  -2   9   3   20.29    0.69
  -2   9   3   19.98    0.70
   1  -9  -3   16.51    0.70
   1  -9  -3   17.07    0.67
  -1   9   3   17.44    0.68
  -1   9   3   17.26    0.66
   0  -9  -3    3.39    0.25
   0  -9  -3    3.86    0.33
   0   9   3    3.96    0.28
   0   9   3    3.74    0.32
  -1  -9  -3    0.90    0.19
  -1  -9  -3    0.77    0.14
   1   9   3    0.99    0.15
   1   9   3    0.92    0.20
  -2  -9  -3    0.71    0.20
  -2  -9  -3    0.74    0.16
   2   9   3    0.93    0.21
   2   9   3    0.93    0.16
  -3  -9  -3   11.14    0.66
  -3  -9  -3   11.61    0.60
  -3  -9  -3   12.04    0.57
   3   9   3   11.77    0.61
   3   9   3   11.82    0.58
  -4  -9  -3   67.35    1.90
  -4  -9  -3   69.12    1.91
  -4  -9  -3   65.84    2.09
   4   9   3   68.23    1.94
  -5  -9  -3    9.24    0.68
  -5  -9  -3    9.26    0.55
  -5  -9  -3    9.15    0.51
   5   9   3    9.65    0.53
  -6  -9  -3    7.23    0.58
  -6  -9  -3    7.49    0.45
  -6  -9  -3    6.68    0.47
   6   9   3    7.03    0.45
  -7  -9  -3   12.82    0.87
  -7  -9  -3   12.19    0.59
  -7  -9  -3   12.45    0.63
   7   9   3   12.50    0.73
   7   9   3   13.59    0.69
  -8  -9  -3   13.24    0.92
  -8  -9  -3   13.37    0.63
  -8  -9  -3   12.75    0.59
   8   9   3   12.83    0.76
   8   9   3   11.99    0.69
  -9  -9  -3    7.10    0.41
  -9  -9  -3    6.85    0.43
  -9  -9  -3    6.86    0.66
   9   9   3    7.05    0.57
 -10  -9  -3    2.01    0.44
  10   9   3    1.14    0.27
  10   9   3    1.82    0.40
 -11  -9  -3   10.72    0.95
  11   9   3   10.37    0.77
 -12  10   3    1.16    0.36
  11 -10  -3   14.81    1.16
 -11  10   3   11.66    0.99
  10 -10  -3    1.86    0.44
 -10  10   3    1.78    0.48
   9 -10  -3   25.12    0.87
   9 -10  -3   24.23    1.14
   9 -10  -3   24.41    0.78
  -9  10   3   23.77    1.27
   8 -10  -3    1.07    0.19
   8 -10  -3    1.48    0.27
   8 -10  -3    1.72    0.30
  -8  10   3    1.05    0.28
   7 -10  -3   18.54    0.71
   7 -10  -3   18.63    0.67
   7 -10  -3   19.78    0.89
  -7  10   3   19.25    1.02
   6 -10  -3   -0.03    0.08
   6 -10  -3   -0.16    0.11
  -6  10   3    0.01    0.21
   5 -10  -3    0.37    0.10
   5 -10  -3    0.30    0.15
  -5  10   3    0.60    0.18
   4 -10  -3  112.19    2.74
   4 -10  -3  112.60    2.72
  -4  10   3  112.88    2.49
  -4  10   3  114.91    2.88
  -4  10   3  107.97    2.90
   3 -10  -3    1.99    0.28
   3 -10  -3    1.66    0.20
  -3  10   3    2.37    0.19
  -3  10   3    2.15    0.23
   2 -10  -3    0.08    0.13
   2 -10  -3   -0.04    0.08
  -2  10   3    0.05    0.10
   1 -10  -3    1.72    0.26
   1 -10  -3    1.92    0.18
  -1  10   3    1.49    0.22
  -1  10   3    1.90    0.20
   0 -10  -3   15.92    0.67
   0 -10  -3   16.96    0.73
   0  10   3   17.27    0.72
   0  10   3   16.65    0.68
  -1 -10  -3    8.42    0.46
  -1 -10  -3    9.01    0.52
   1  10   3    8.77    0.47
   1  10   3    8.86    0.50
  -2 -10  -3   58.28    1.69
  -2 -10  -3   54.78    1.65
   2  10   3   51.57    1.83
   2  10   3   57.10    1.66
  -3 -10  -3    7.47    0.55
  -3 -10  -3    7.89    0.51
   3  10   3    8.00    0.52
   3  10   3    8.27    0.47
  -4 -10  -3   38.50    1.48
  -4 -10  -3   39.77    1.33
  -4 -10  -3   39.55    1.31
   4  10   3   39.93    1.35
   4  10   3   39.58    1.35
  -5 -10  -3    5.49    0.52
  -5 -10  -3    5.63    0.38
  -5 -10  -3    5.30    0.44
   5  10   3    4.86    0.37
   5  10   3    6.24    0.49
  -6 -10  -3    1.87    0.33
  -6 -10  -3    2.42    0.40
  -6 -10  -3    2.44    0.29
   6  10   3    2.61    0.38
   6  10   3    1.64    0.27
  -7 -10  -3   16.20    0.99
  -7 -10  -3   16.25    0.76
  -7 -10  -3   17.23    0.81
   7  10   3   15.56    0.80
   7  10   3   17.16    0.87
  -8 -10  -3   33.14    1.15
  -8 -10  -3   32.41    1.53
  -8 -10  -3   36.20    1.24
   8  10   3   32.12    1.34
   8  10   3   31.88    1.28
  -9 -10  -3    2.33    0.33
  -9 -10  -3    1.61    0.33
  -9 -10  -3    2.30    0.56
   9  10   3    2.11    0.40
   9  10   3    1.60    0.29
 -10 -10  -3   31.33    1.58
  10  10   3   31.34    1.35
  11  10   3    4.15    0.60
 -12  11   3    0.42    0.33
 -11  11   3    0.53    0.44
  10 -11  -3   17.71    1.05
  10 -11  -3   16.99    0.64
  10 -11  -3   17.82    0.72
 -10  11   3   16.87    1.14
   9 -11  -3    0.00    0.17
   9 -11  -3    0.07    0.14
   9 -11  -3    0.20    0.37
  -9  11   3    0.46    0.24
   8 -11  -3    0.35    0.18
   8 -11  -3    0.07    0.28
   8 -11  -3    0.34    0.12
  -8  11   3    0.30    0.28
   7 -11  -3    0.18    0.15
   7 -11  -3   -0.05    0.11
  -7  11   3    0.05    0.21
   6 -11  -3    0.18    0.10
   6 -11  -3    0.23    0.15
  -6  11   3    0.52    0.25
  -6  11   3   -0.13    0.18
   5 -11  -3   63.35    1.74
   5 -11  -3   63.56    1.77
  -5  11   3   66.32    1.93
  -5  11   3   61.69    1.98
   4 -11  -3    7.83    0.45
   4 -11  -3    8.56    0.54
  -4  11   3    9.69    0.61
  -4  11   3    8.87    0.37
  -4  11   3    8.77    0.39
  -4  11   3    9.18    0.53
   3 -11  -3   15.43    0.70
   3 -11  -3   14.20    0.65
  -3  11   3   15.71    0.62
  -3  11   3   15.93    0.60
   2 -11  -3   43.93    1.39
   2 -11  -3   45.82    1.38
  -2  11   3   44.24    1.31
  -2  11   3   44.30    1.31
   1 -11  -3    0.01    0.12
   1 -11  -3   -0.01    0.09
  -1  11   3   -0.06    0.09
   0 -11  -3    0.31    0.12
   0 -11  -3    0.08    0.11
   0  11   3    0.21    0.12
   0  11   3    0.22    0.10
  -1 -11  -3   82.91    2.26
  -1 -11  -3   82.68    2.27
   1  11   3   83.68    2.26
  -2 -11  -3    1.51    0.21
  -3 -11  -3    2.14    0.32
  -3 -11  -3    2.49    0.37
  -3 -11  -3    2.29    0.26
   3  11   3    2.73    0.32
   3  11   3    2.69    0.27
  -4 -11  -3   41.86    1.40
  -4 -11  -3   41.79    1.58
  -4 -11  -3   41.72    1.42
   4  11   3   41.48    1.42
   4  11   3   41.03    1.44
  -5 -11  -3   -0.16    0.21
  -5 -11  -3    0.11    0.14
  -5 -11  -3   -0.10    0.13
   5  11   3   -0.09    0.15
   6  11   3    1.27    0.32
   6  11   3    1.13    0.19
  -7 -11  -3   47.98    1.91
  -7 -11  -3   46.42    1.52
  -7 -11  -3   46.53    1.54
   7  11   3   48.94    1.71
   7  11   3   45.32    1.64
  -8 -11  -3    1.61    0.34
  -8 -11  -3    0.72    0.36
  -8 -11  -3    1.38    0.33
   8  11   3    1.55    0.37
   8  11   3    0.96    0.25
  -9 -11  -3   43.15    1.92
  -9 -11  -3   45.80    1.52
  -9 -11  -3   42.27    1.37
   9  11   3   39.79    1.61
 -10 -11  -3    4.54    0.76
  10  11   3    3.69    0.52
 -11 -11  -3    3.75    0.92
  11  11   3    2.54    0.60
 -11  12   3   27.79    1.78
  10 -12  -3    0.42    0.53
  10 -12  -3    0.25    0.20
  10 -12  -3    0.05    0.23
 -10  12   3    0.04    0.29
   9 -12  -3   14.39    0.93
   9 -12  -3   15.53    0.71
   9 -12  -3   14.17    0.65
  -9  12   3   14.25    1.01
   8 -12  -3   10.39    0.71
   8 -12  -3   10.72    0.61
   8 -12  -3   10.72    0.55
  -8  12   3   10.07    0.79
   7 -12  -3    0.07    0.13
   7 -12  -3   -0.09    0.16
  -7  12   3    0.22    0.23
   6 -12  -3   22.98    0.89
   6 -12  -3   22.37    0.94
  -6  12   3   21.83    0.99
  -6  12   3   21.93    1.08
   5 -12  -3    5.96    0.46
  -5  12   3    7.01    0.57
  -5  12   3    6.23    0.47
   4 -12  -3    2.73    0.38
  -4  12   3    3.04    0.23
  -4  12   3    3.03    0.31
  -4  12   3    2.68    0.27
   3 -12  -3   93.10    2.48
   3 -12  -3   91.24    2.46
  -3  12   3   94.78    2.34
  -3  12   3   94.72    2.33
   2 -12  -3    3.54    0.38
  -2  12   3    2.89    0.31
  -2  12   3    3.57    0.29
   1 -12  -3    4.30    0.32
   1 -12  -3    5.79    0.45
  -1  12   3    4.85    0.39
  -1  12   3    5.20    0.35
   0 -12  -3   71.64    2.03
   0 -12  -3   70.39    2.06
   0  12   3   72.19    2.02
  -1 -12  -3   57.41    1.78
  -1 -12  -3   57.26    1.75
   1  12   3   58.75    1.77
   1  12   3   60.12    1.78
  -2 -12  -3   10.34    0.56
  -2 -12  -3   11.22    0.65
   2  12   3   11.51    0.65
   2  12   3   11.45    0.59
  -3 -12  -3  103.68    2.82
  -3 -12  -3  105.54    2.81
  -3 -12  -3  103.28    2.97
   3  12   3  105.72    2.85
   3  12   3  105.91    2.85
  -4 -12  -3    0.61    0.26
   4  12   3    0.28    0.15
  -5 -12  -3    2.08    0.37
  -5 -12  -3    1.44    0.31
   5  12   3    1.51    0.29
   5  12   3    0.99    0.24
  -6 -12  -3   18.93    1.09
  -6 -12  -3   17.17    0.83
  -6 -12  -3   18.27    0.88
   6  12   3   17.19    0.85
   6  12   3   17.80    0.94
  -7 -12  -3    1.85    0.42
  -7 -12  -3    1.51    0.34
  -7 -12  -3    1.44    0.34
   7  12   3    1.71    0.37
   7  12   3    1.11    0.24
  -8 -12  -3   18.46    0.87
  -8 -12  -3   18.05    0.89
  -8 -12  -3   18.93    1.19
   8  12   3   19.66    1.05
  -9 -12  -3    1.33    0.30
  -9 -12  -3    1.68    0.44
  -9 -12  -3    1.26    0.47
   9  12   3    1.20    0.31
  10  12   3    4.57    0.61
 -11  13   3    0.36    0.30
  10 -13  -3    0.09    0.26
  10 -13  -3    0.45    0.59
 -10  13   3    0.01    0.34
   9 -13  -3    4.82    0.69
   9 -13  -3    5.81    0.53
   9 -13  -3    4.67    0.41
  -9  13   3    5.71    0.66
   8 -13  -3   -0.09    0.18
   8 -13  -3    0.11    0.35
  -8  13   3    0.32    0.27
   7 -13  -3    8.19    0.56
   7 -13  -3    8.05    0.47
  -7  13   3    8.31    0.71
   6 -13  -3    2.65    0.35
   6 -13  -3    3.09    0.32
  -6  13   3    2.82    0.43
   5 -13  -3    0.10    0.18
  -5  13   3    0.10    0.20
   4 -13  -3    1.66    0.26
   4 -13  -3    2.35    0.34
  -4  13   3    2.00    0.26
  -4  13   3    2.39    0.30
  -4  13   3    1.56    0.21
  -4  13   3    2.58    0.36
   3 -13  -3    3.83    0.33
   3 -13  -3    4.18    0.41
  -3  13   3    4.18    0.32
  -3  13   3    4.25    0.34
   2 -13  -3    0.32    0.17
   2 -13  -3   -0.08    0.12
  -2  13   3    0.20    0.12
  -2  13   3   -0.04    0.12
   1 -13  -3    0.21    0.12
   1 -13  -3    0.43    0.17
  -1  13   3    0.21    0.13
   0 -13  -3    5.86    0.42
   0 -13  -3    7.50    0.52
   0  13   3    7.09    0.51
   0  13   3    7.98    0.48
  -1 -13  -3   -0.10    0.12
  -2 -13  -3  106.72    2.87
  -2 -13  -3   99.62    2.80
   2  13   3  109.40    2.87
   2  13   3   99.62    2.82
  -3 -13  -3   12.42    0.79
  -3 -13  -3   12.96    0.68
  -3 -13  -3   12.90    0.73
   3  13   3   13.46    0.68
   3  13   3   13.37    0.73
  -4 -13  -3   10.19    0.59
  -4 -13  -3   10.09    0.73
  -4 -13  -3    9.38    0.62
   4  13   3   10.36    0.70
   4  13   3    9.90    0.56
  -5 -13  -3    0.57    0.21
   5  13   3    0.47    0.19
   5  13   3    0.58    0.18
  -6 -13  -3   18.79    1.13
  -6 -13  -3   18.15    0.88
   6  13   3   19.24    0.97
   6  13   3   18.89    0.91
  -7 -13  -3    3.83    0.57
  -7 -13  -3    3.69    0.46
   7  13   3    3.85    0.45
   7  13   3    3.60    0.63
  -8 -13  -3    1.13    0.45
  -8 -13  -3    1.73    0.42
   8  13   3    1.06    0.25
  -9 -13  -3   40.50    1.88
  -9 -13  -3   35.49    1.60
   9  13   3   38.40    1.64
 -10 -13  -3    1.53    0.63
  10  13   3    0.37    0.33
  10 -14  -3    0.15    0.30
   9 -14  -3    2.06    0.47
   9 -14  -3    1.60    0.28
   9 -14  -3    2.36    0.54
  -9  14   3    2.92    0.58
   8 -14  -3   12.46    0.79
   8 -14  -3   11.06    0.61
   8 -14  -3   11.37    0.68
  -8  14   3   11.80    0.94
   7 -14  -3    5.91    0.56
   7 -14  -3    5.55    0.43
  -7  14   3    6.05    0.63
  -7  14   3    5.19    0.57
   6 -14  -3    3.78    0.44
   6 -14  -3    3.17    0.36
  -6  14   3    2.79    0.47
  -6  14   3    3.57    0.51
   5 -14  -3    0.99    0.17
   5 -14  -3    0.95    0.23
  -5  14   3    1.09    0.27
  -5  14   3    1.24    0.33
   4 -14  -3    0.14    0.18
   4 -14  -3   -0.06    0.19
  -4  14   3   -0.14    0.19
  -4  14   3   -0.10    0.18
   3 -14  -3    8.56    0.58
   3 -14  -3    8.22    0.50
  -3  14   3    8.43    0.50
  -3  14   3    8.00    0.47
   2 -14  -3    6.58    0.52
   2 -14  -3    5.18    0.39
  -2  14   3    5.95    0.42
  -2  14   3    5.95    0.44
   1 -14  -3    2.58    0.34
  -1  14   3    1.91    0.30
  -1  14   3    2.28    0.28
   0 -14  -3    9.68    0.55
   0 -14  -3   10.88    0.64
   0  14   3   11.19    0.61
   0  14   3   11.06    0.65
   1  14   3    2.07    0.33
   1  14   3    1.95    0.29
  -2 -14  -3    1.05    0.24
  -2 -14  -3    1.27    0.27
  -3 -14  -3   22.67    1.11
  -3 -14  -3   22.12    0.96
   3  14   3   21.98    0.97
  -4 -14  -3    1.85    0.41
  -4 -14  -3    1.28    0.32
  -4 -14  -3    1.82    0.33
   4  14   3    1.98    0.35
  -5 -14  -3   34.83    1.39
  -5 -14  -3   34.21    1.33
  -5 -14  -3   34.54    1.56
   5  14   3   35.18    1.39
   5  14   3   32.28    1.33
  -6 -14  -3   11.66    0.72
  -6 -14  -3    9.55    0.64
  -6 -14  -3   11.07    0.88
   6  14   3    8.93    0.67
   6  14   3    9.72    0.70
  -7 -14  -3   13.78    0.83
  -7 -14  -3   14.25    1.00
   7  14   3   14.81    0.86
  -8 -14  -3   47.68    2.08
  -8 -14  -3   42.34    1.58
  -8 -14  -3   45.49    1.67
   8  14   3   49.72    1.82
  -9 -14  -3    2.62    0.60
  -9 -14  -3    2.49    0.54
   9  14   3    3.41    0.59
 -10  15   3    2.52    0.54
   9 -15  -3   -0.01    0.59
   9 -15  -3    0.77    0.28
   9 -15  -3    0.99    0.33
  -9  15   3    1.14    0.50
   8 -15  -3    8.17    0.78
   8 -15  -3    7.36    0.61
  -8  15   3    7.71    0.78
   7 -15  -3    7.95    0.57
   7 -15  -3    8.80    0.67
  -7  15   3    8.11    0.71
  -7  15   3    8.59    0.77
   6 -15  -3    5.98    0.47
   6 -15  -3    7.02    0.59
  -6  15   3    6.34    0.59
  -6  15   3    7.23    0.68
   5 -15  -3    4.92    0.51
   5 -15  -3    4.39    0.42
  -5  15   3    4.08    0.50
  -5  15   3    5.68    0.56
   4 -15  -3    2.36    0.39
   4 -15  -3    2.02    0.34
  -4  15   3    1.94    0.30
  -4  15   3    1.68    0.27
  -4  15   3    2.47    0.41
  -4  15   3    2.51    0.38
   3 -15  -3    0.72    0.18
   3 -15  -3    0.38    0.22
  -3  15   3    0.68    0.18
  -3  15   3    0.69    0.20
   2 -15  -3    2.34    0.38
   2 -15  -3    2.23    0.32
  -2  15   3    2.33    0.34
  -2  15   3    2.30    0.33
   1 -15  -3   81.17    2.42
   1 -15  -3   80.52    2.48
  -1  15   3   85.36    2.38
  -1  15   3   86.76    2.38
   0 -15  -3    4.73    0.47
   0  15   3    6.04    0.52
   0  15   3    6.72    0.48
  -1 -15  -3   -0.08    0.24
   1  15   3    0.14    0.18
   1  15   3    0.06    0.15
  -2 -15  -3   28.34    1.23
  -2 -15  -3   29.60    1.19
   2  15   3   29.41    1.21
   2  15   3   31.30    1.33
  -3 -15  -3    1.53    0.39
  -3 -15  -3    1.36    0.34
  -3 -15  -3    1.20    0.32
   3  15   3    1.74    0.37
  -4 -15  -3   16.05    0.84
  -4 -15  -3   16.71    1.01
  -4 -15  -3   16.48    0.87
   4  15   3   14.53    0.82
   4  15   3   16.93    0.88
  -5 -15  -3   41.57    1.59
  -5 -15  -3   47.34    1.92
  -5 -15  -3   44.78    1.69
   5  15   3   44.24    2.06
   5  15   3   47.82    1.80
  -6 -15  -3    8.09    0.65
  -6 -15  -3    8.11    0.61
  -6 -15  -3    7.93    0.79
   6  15   3    7.79    0.64
  -7 -15  -3   21.99    1.31
  -7 -15  -3   18.01    0.96
  -7 -15  -3   18.96    1.04
   7  15   3   19.46    1.09
  -8 -15  -3    2.60    0.54
  -8 -15  -3    3.58    0.84
   8  15   3    3.07    0.53
  -9 -15  -3    0.09    0.36
  -9 -15  -3    1.64    0.67
   9  15   3    0.29    0.34
   9 -16  -3    0.15    0.35
  -9  16   3   -0.41    0.29
   8 -16  -3   11.62    0.72
   8 -16  -3   12.69    0.83
  -8  16   3   12.32    1.04
   7 -16  -3   11.69    0.77
   7 -16  -3    9.54    0.65
  -7  16   3   13.17    1.02
  -7  16   3   12.05    0.92
   6 -16  -3    0.90    0.25
  -6  16   3    1.02    0.36
   5 -16  -3   13.83    0.81
   5 -16  -3   11.75    0.68
  -5  16   3   13.12    0.87
  -5  16   3   12.94    0.80
   4 -16  -3    1.58    0.40
   4 -16  -3    1.71    0.26
  -4  16   3    1.68    0.41
  -4  16   3    1.44    0.31
  -4  16   3    1.39    0.30
  -4  16   3    1.91    0.39
   3 -16  -3    3.06    0.40
   3 -16  -3    3.04    0.67
  -3  16   3    2.71    0.42
  -3  16   3    3.14    0.37
   2 -16  -3   22.05    0.98
   2 -16  -3   22.15    1.42
  -2  16   3   23.19    0.98
  -2  16   3   22.76    0.95
   1 -16  -3   14.24    0.78
   1 -16  -3   18.05    0.96
  -1  16   3   18.06    0.88
  -1  16   3   15.64    0.79
   0 -16  -3    2.74    0.38
   0  16   3    2.42    0.38
   0  16   3    1.65    0.36
  -1 -16  -3   89.67    2.64
  -1 -16  -3   81.53    2.57
   1  16   3   92.62    2.64
   1  16   3   81.23    2.53
  -2 -16  -3    3.45    0.40
  -2 -16  -3    3.98    0.44
  -3 -16  -3    8.43    0.62
  -3 -16  -3    8.06    0.65
  -3 -16  -3    9.55    0.77
   3  16   3    8.71    0.68
   3  16   3    8.56    0.62
  -4 -16  -3   56.63    1.96
  -4 -16  -3   59.92    2.26
  -4 -16  -3   62.62    2.14
   4  16   3   65.38    2.24
  -5 -16  -3    1.68    0.42
  -5 -16  -3    0.92    0.32
  -5 -16  -3    0.87    0.40
   5  16   3    0.94    0.25
  -6 -16  -3    4.45    0.66
  -6 -16  -3    4.34    0.54
  -6 -16  -3    4.53    0.77
   6  16   3    4.87    0.53
  -7 -16  -3    0.40    0.31
  -7 -16  -3    0.80    0.54
  -8 -16  -3    5.68    0.69
   8  16   3    5.48    0.66
   9 -17  -3    2.53    0.67
  -9  17   3    1.77    0.36
   8 -17  -3    8.21    0.71
   8 -17  -3   10.82    0.84
   7 -17  -3    0.00    0.29
   7 -17  -3   -0.12    0.32
  -7  17   3    0.43    0.32
   6 -17  -3   21.71    1.06
   6 -17  -3   19.73    0.94
  -6  17   3   20.99    1.21
   5 -17  -3    3.32    0.47
   5 -17  -3    4.32    0.54
  -5  17   3    4.11    0.61
  -5  17   3    3.44    0.51
   4 -17  -3    2.30    0.44
  -4  17   3    2.04    0.37
  -4  17   3    2.20    0.43
  -4  17   3    1.76    0.33
  -4  17   3    1.89    0.36
   3 -17  -3    6.32    0.54
   3 -17  -3    8.27    0.67
  -3  17   3    8.02    0.57
  -3  17   3    6.73    0.54
   2 -17  -3    9.21    0.67
  -2  17   3    9.12    0.62
  -2  17   3    9.01    0.63
   1 -17  -3   10.52    0.72
  -1  17   3   10.42    0.68
   0 -17  -3   35.59    1.49
   0 -17  -3   30.23    1.31
   0  17   3   31.59    1.32
   0  17   3   33.53    1.34
  -1 -17  -3    0.65    0.26
  -1 -17  -3    0.73    0.22
  -2 -17  -3    0.22    0.21
  -2 -17  -3   -0.03    0.28
   2  17   3    0.24    0.29
   2  17   3    0.21    0.21
  -3 -17  -3   21.34    1.19
  -3 -17  -3   19.87    1.05
   3  17   3   20.37    1.04
  -4 -17  -3    0.61    0.41
   4  17   3    0.67    0.24
  -5 -17  -3    1.05    0.46
  -5 -17  -3    0.62    0.28
   5  17   3    0.50    0.27
  -6 -17  -3    8.45    0.97
  -6 -17  -3    6.44    0.66
   6  17   3    8.04    0.66
  -7 -17  -3    6.78    0.74
  -7 -17  -3    7.65    1.03
   7  17   3    7.64    0.69
   8 -18  -3    2.46    0.50
  -8  18   3    1.79    0.37
   7 -18  -3    4.51    0.70
   6 -18  -3    5.07    0.63
  -6  18   3    4.93    0.69
   5 -18  -3    0.49    0.30
  -5  18   3    0.60    0.27
  -4  18   3    3.17    0.40
  -4  18   3    3.05    0.43
  -4  18   3    3.88    0.53
   3 -18  -3    4.97    0.56
  -3  18   3    5.59    0.53
  -3  18   3    4.89    0.50
  -2  18   3    2.44    0.48
  -2  18   3    2.58    0.54
   1 -18  -3    4.65    0.55
  -1  18   3    5.44    0.54
  -1  18   3    5.24    0.54
   0 -18  -3    2.33    0.44
   0  18   3    3.11    0.52
   0  18   3    3.63    0.47
  -1 -18  -3   17.55    0.97
   1  18   3   14.08    0.85
   1  18   3   17.63    0.96
  -2 -18  -3    0.18    0.25
  -3 -18  -3   10.35    0.77
  -3 -18  -3   10.20    0.85
   3  18   3    9.67    0.74
  -4 -18  -3   12.34    0.81
  -4 -18  -3   10.91    0.90
   4  18   3   11.03    0.75
  -5 -18  -3    1.71    0.57
   5  18   3    2.14    0.52
  -6 -18  -3   15.05    0.98
  -6 -18  -3   14.89    1.24
   6  18   3   14.12    0.93
   7 -19  -3    0.22    0.40
  -7  19   3   -0.21    0.28
   6 -19  -3    3.47    0.67
  -6  19   3    2.21    0.61
   5 -19  -3   -0.07    0.33
  -5  19   3    0.97    0.39
   4 -19  -3    0.13    0.30
  -4  19   3    0.55    0.30
   3 -19  -3   20.66    1.14
  -3  19   3   18.31    0.94
  -3  19   3   17.82    0.95
  -2  19   3    1.18    0.31
  -2  19   3    1.33    0.34
   1 -19  -3    3.96    0.52
  -1  19   3    2.92    0.49
  -1  19   3    3.09    0.57
   0 -19  -3   16.89    1.00
   0  19   3   15.31    0.93
   0  19   3   17.64    0.99
  -1 -19  -3    0.11    0.28
  -2 -19  -3    9.18    0.79
   2  19   3    8.11    0.70
  -3 -19  -3   41.62    1.90
  -3 -19  -3   42.81    1.73
   3  19   3   45.20    1.85
  -4 -19  -3    2.48    0.58
  -4 -19  -3    2.39    0.57
  -5 -19  -3   22.05    1.22
  -5 -19  -3   21.87    1.43
   6 -20  -3    0.20    0.44
  -6  20   3    0.39    0.27
   5 -20  -3    1.38    0.42
  -5  20   3    1.97    0.42
   4 -20  -3   13.10    1.00
  -4  20   3    9.70    0.71
   3 -20  -3   27.53    1.42
  -3  20   3   23.26    1.35
   2 -20  -3    0.94    0.35
  -2  20   3    0.28    0.38
  -2  20   3    0.43    0.31
   1 -20  -3   11.95    0.90
  -1  20   3   10.59    0.80
  -1  20   3   11.45    0.85
   0 -20  -3   -0.14    0.32
   0  20   3    0.47    0.30
  -1 -20  -3    5.04    0.65
   1  20   3    6.12    0.65
  -2 -20  -3   14.76    1.04
   2  20   3   15.42    0.99
  -3 -20  -3    0.28    0.59
   3  20   3    0.14    0.34
  -4 -20  -3    4.72    0.72
  -4 -20  -3    4.92    0.94
   4 -21  -3   18.04    1.21
  -4  21   3   16.60    1.04
  -3  21   3    0.99    0.39
   2 -21  -3   21.02    1.26
  -2  21   3   22.40    1.13
   1 -21  -3    0.95    0.39
   0 -21  -3   -0.01    0.37
   0  21   3   -0.30    0.35
  -1 -21  -3   14.81    0.98
   1  21   3   16.09    1.08
  -2 -21  -3   -0.29    0.43
  -2 -21  -3   -0.26    0.63
   2  21   3    0.66    0.38
  -3 -21  -3    2.81    0.73
   3  21   3    2.09    0.49
   0  23  -4    0.62    0.42
  -1  23  -4    1.36    0.45
   2 -23   4   10.06    0.96
   3  22  -4    0.50    0.41
  -3 -22   4    1.07    0.46
   2  22  -4    5.53    0.76
  -2 -22   4    6.67    0.73
   1  22  -4   34.75    1.61
  -1 -22   4   40.07    1.76
   0  22  -4    0.34    0.37
   0 -22   4    0.89    0.38
  -1  22  -4    8.12    0.81
   1 -22   4   11.30    0.87
  -2  22  -4    4.49    0.64
   2 -22   4    5.94    0.73
  -3  22  -4    1.13    0.39
   3 -22   4    1.51    0.41
  -4  22  -4   16.06    1.05
   4 -22   4   19.10    1.20
  -5 -21   4    8.32    1.08
  -5 -21   4    8.64    0.85
   4  21  -4    2.48    0.66
  -4 -21   4    2.83    0.66
   2  21  -4   44.46    1.86
  -2 -21   4   48.35    1.90
   1  21  -4    3.19    0.59
  -1 -21   4    2.50    0.58
   0  21  -4    9.19    0.76
   0 -21   4    9.42    0.79
  -1  21  -4   19.95    1.10
  -1  21  -4   21.07    1.10
   1 -21   4   22.50    1.22
  -2  21  -4    4.41    0.68
  -2  21  -4    4.34    0.61
   2 -21   4    5.32    0.61
  -3  21  -4   13.67    0.86
   3 -21   4   13.50    1.00
  -4  21  -4    7.00    0.81
  -4  21  -4    7.83    0.67
   4 -21   4    8.22    0.83
  -5  21  -4    1.96    0.44
   5 -21   4    2.94    0.69
  -6  21  -4    1.35    0.33
   6 -21   4    1.51    0.51
  -6 -20   4    3.97    0.72
  -6 -20   4    3.05    0.56
  -5 -20   4   -0.12    0.56
  -5 -20   4   -0.36    0.35
  -4 -20   4   11.45    0.87
  -3 -20   4   18.28    1.08
   2  20  -4   -0.37    0.27
  -2 -20   4    0.18    0.28
   1  20  -4    0.32    0.28
  -1 -20   4   -0.14    0.28
   0  20  -4    3.87    0.54
   0  20  -4    4.61    0.60
   0 -20   4    3.66    0.54
  -1  20  -4    7.94    0.68
  -1  20  -4    9.16    0.71
   1 -20   4    9.21    0.71
  -2  20  -4    1.26    0.34
  -2  20  -4    1.22    0.31
   2 -20   4    1.08    0.30
  -3  20  -4   10.52    0.75
  -3  20  -4   10.31    0.74
   3 -20   4   10.99    0.84
  -4  20  -4    2.23    0.47
  -4  20  -4    1.81    0.50
   4 -20   4    2.97    0.58
   5 -20   4    2.07    0.41
  -6  20  -4    1.29    0.34
   6 -20   4    2.46    0.66
  -7  20  -4    4.13    0.59
   7 -20   4    5.16    0.79
  -7 -19   4    8.93    1.01
  -7 -19   4    7.76    0.79
  -6 -19   4    0.56    0.35
  -6 -19   4    0.81    0.54
  -5 -19   4   12.01    0.87
  -5 -19   4   11.20    0.95
  -4 -19   4    2.49    0.49
  -3 -19   4    0.52    0.27
  -2 -19   4    4.60    0.54
   1  19  -4   11.68    0.76
  -1 -19   4   12.83    0.84
   0  19  -4   40.52    1.56
   0  19  -4   36.97    1.48
   0 -19   4   39.95    1.63
  -1  19  -4   44.71    1.60
  -1  19  -4   40.65    1.57
   1 -19   4   45.85    1.79
  -2  19  -4    4.88    0.51
   2 -19   4    4.44    0.50
  -3  19  -4   15.08    0.79
  -3  19  -4   14.19    0.81
   3 -19   4   13.09    0.89
  -4  19  -4   -0.19    0.24
  -4  19  -4    0.31    0.23
  -4  19  -4   -0.05    0.27
   4 -19   4    0.17    0.27
  -5  19  -4   20.18    1.23
   5 -19   4   22.78    1.18
  -6  19  -4   22.71    1.41
   6 -19   4   25.68    1.31
  -7  19  -4    1.12    0.33
  -8  19  -4    2.49    0.52
   8 -19   4    3.83    0.79
  -8 -18   4   -0.39    1.12
  -8 -18   4    0.94    0.40
  -7 -18   4    0.84    0.57
  -7 -18   4    0.70    0.33
  -6 -18   4    4.83    0.77
  -6 -18   4    5.10    0.64
   5  18  -4    0.33    0.25
  -5 -18   4   -0.05    0.25
  -5 -18   4   -0.07    0.43
   4  18  -4    4.47    0.47
  -4 -18   4    2.92    0.47
   3  18  -4   29.02    1.36
  -3 -18   4   24.31    1.17
  -3 -18   4   22.98    1.18
   2  18  -4   15.36    0.83
  -2 -18   4   14.23    0.85
  -2 -18   4   15.31    0.87
   1  18  -4   14.72    0.81
  -1 -18   4   11.79    0.75
  -1 -18   4   14.95    0.86
   0  18  -4   30.47    1.25
   0 -18   4   34.78    1.40
   0 -18   4   28.27    1.25
  -1  18  -4    3.83    0.45
   1 -18   4    3.40    0.45
  -2  18  -4   21.87    1.00
  -2  18  -4   24.42    1.04
   2 -18   4   21.33    1.01
   2 -18   4   24.45    1.19
  -3  18  -4   23.61    1.01
  -3  18  -4   25.33    1.03
   3 -18   4   26.43    1.22
   3 -18   4   22.66    1.05
  -4  18  -4    5.23    0.42
  -4  18  -4    4.33    0.57
  -4  18  -4    5.49    0.46
   4 -18   4    5.60    0.51
  -5  18  -4   27.02    1.40
   5 -18   4   29.03    1.18
   5 -18   4   29.64    1.30
  -6  18  -4    3.66    0.59
   6 -18   4    3.22    0.53
   6 -18   4    3.49    0.55
   7 -18   4    3.86    0.60
   7 -18   4    4.48    0.61
  -8  18  -4    2.79    0.56
   8 -18   4    2.30    0.43
   9 -18   4    0.67    0.44
  -8 -17   4    3.29    0.80
  -8 -17   4    3.30    0.60
   7  17  -4   16.00    0.95
  -7 -17   4   12.47    0.85
  -7 -17   4   14.75    0.92
  -7 -17   4   14.52    1.06
   6  17  -4   17.10    1.00
  -6 -17   4   17.20    0.97
  -6 -17   4   20.16    1.23
  -6 -17   4   18.84    1.02
   5  17  -4    3.27    0.43
  -5 -17   4    2.23    0.43
  -5 -17   4    2.48    0.51
   4  17  -4   22.31    1.10
   4  17  -4   27.28    1.24
  -4 -17   4   24.26    1.18
  -4 -17   4   24.68    1.08
   3  17  -4    5.24    0.51
   3  17  -4    6.60    0.54
  -3 -17   4    5.36    0.53
  -3 -17   4    5.72    0.52
   2  17  -4   10.29    0.65
   2  17  -4    9.52    0.68
  -2 -17   4    8.67    0.64
  -2 -17   4    9.52    0.63
   1  17  -4   49.24    1.66
  -1 -17   4   49.35    1.79
  -1 -17   4   46.59    1.70
   0 -17   4    1.67    0.37
  -1  17  -4   14.24    0.74
  -1  17  -4   12.68    0.76
   1 -17   4   11.41    0.66
   1 -17   4   13.01    0.83
  -2  17  -4   21.03    0.93
  -2  17  -4   20.57    0.94
  -2  17  -4   17.95    0.94
   2 -17   4   19.04    1.29
   2 -17   4   21.82    0.93
  -3  17  -4    2.88    0.39
   3 -17   4    2.88    0.41
   3 -17   4    2.49    0.63
  -4  17  -4   38.53    1.22
  -4  17  -4   37.91    1.57
  -4  17  -4   36.24    1.19
  -4  17  -4   33.37    1.42
   4 -17   4   36.10    1.36
   4 -17   4   43.46    1.72
  -5  17  -4    0.07    0.24
   5 -17   4    0.14    0.27
   5 -17   4    0.51    0.24
  -6  17  -4    6.60    0.72
   6 -17   4    7.37    0.57
   6 -17   4    7.83    0.73
  -7  17  -4    0.57    0.35
   7 -17   4    0.39    0.35
   7 -17   4    0.23    0.29
  -8  17  -4   -0.16    0.44
   8 -17   4   -0.15    0.32
  -9  17  -4    1.33    0.42
   9  16  -4    2.33    0.61
  -9 -16   4    1.91    0.64
  -9 -16   4    1.24    0.42
   8  16  -4    5.12    0.62
  -8 -16   4    4.42    0.59
  -8 -16   4    4.60    0.63
  -8 -16   4    4.15    0.81
  -7 -16   4    2.81    0.49
  -7 -16   4    3.00    0.54
  -7 -16   4    2.80    0.65
   6  16  -4    1.43    0.38
   5  16  -4   39.89    1.59
   5  16  -4   38.88    1.48
  -5 -16   4   38.62    1.49
  -5 -16   4   40.34    1.56
  -5 -16   4   42.20    1.79
   4  16  -4    0.81    0.23
  -4 -16   4    0.88    0.22
   3  16  -4    1.97    0.37
  -3 -16   4    1.58    0.36
  -3 -16   4    2.33    0.38
   2  16  -4   20.12    0.96
   2  16  -4   19.51    1.22
  -2 -16   4   21.93    0.98
  -2 -16   4   24.50    1.14
   1  16  -4    2.15    0.33
   1  16  -4    1.86    0.34
  -1 -16   4    1.10    0.33
  -1 -16   4    1.50    0.21
   0 -16   4    0.34    0.18
   0 -16   4    0.18    0.17
  -1  16  -4   19.26    0.89
   1 -16   4   20.18    0.98
   1 -16   4   19.41    0.90
  -2  16  -4   29.81    1.27
  -2  16  -4   34.95    1.24
  -2  16  -4   35.64    1.24
   2 -16   4   34.86    1.27
   2 -16   4   36.41    1.38
  -3  16  -4   10.67    0.70
  -3  16  -4   13.59    0.68
  -3  16  -4   13.03    0.63
   3 -16   4   12.15    0.67
   3 -16   4   14.05    0.81
  -4  16  -4    2.30    0.40
  -4  16  -4    1.90    0.31
   4 -16   4    2.22    0.39
   4 -16   4    1.89    0.34
  -5  16  -4    6.99    0.59
  -5  16  -4    8.45    0.71
   5 -16   4    9.57    0.56
   5 -16   4    9.38    0.68
  -6  16  -4    2.92    0.50
   6 -16   4    3.11    0.41
  -7  16  -4    1.36    0.43
   7 -16   4    1.26    0.27
   7 -16   4    0.78    0.32
  -8  16  -4    5.14    0.76
   8 -16   4    4.19    0.50
   8 -16   4    4.39    0.63
   9 -16   4    3.71    0.54
   9 -16   4    2.69    0.47
 -10  16  -4    4.12    0.65
   9  15  -4    2.13    0.53
   8  15  -4    1.40    0.32
  -8 -15   4    1.75    0.47
  -8 -15   4    1.21    0.32
   7  15  -4    0.39    0.22
  -7 -15   4    0.70    0.37
  -7 -15   4   -0.01    0.22
  -7 -15   4   -0.04    0.26
   6  15  -4    1.39    0.36
  -6 -15   4    0.84    0.24
  -6 -15   4    0.50    0.22
  -6 -15   4    0.87    0.35
   5  15  -4    1.52    0.40
   5  15  -4    2.12    0.36
  -5 -15   4    1.80    0.42
  -5 -15   4    1.83    0.37
  -5 -15   4    1.82    0.36
   4  15  -4   10.01    0.67
   4  15  -4    9.49    0.56
  -4 -15   4    9.49    0.58
   3  15  -4   26.96    1.14
   3  15  -4   29.79    1.31
  -3 -15   4   28.01    1.12
  -3 -15   4   29.63    1.24
   2  15  -4    0.84    0.25
   2  15  -4    1.08    0.18
  -2 -15   4    0.81    0.22
  -2 -15   4    0.93    0.17
   1  15  -4    1.52    0.28
  -1 -15   4    1.14    0.18
  -1 -15   4    1.17    0.28
   0 -15   4    0.70    0.22
   0 -15   4    0.79    0.15
  -1  15  -4   38.22    1.32
   1 -15   4   37.81    1.41
   1 -15   4   38.00    1.34
  -2  15  -4   13.39    0.73
   2 -15   4   13.74    0.76
   2 -15   4   13.39    0.65
  -3  15  -4   14.70    0.67
  -3  15  -4   12.43    0.69
  -3  15  -4   15.16    0.66
   3 -15   4   13.28    0.77
   3 -15   4   14.50    0.67
  -4  15  -4   58.05    1.59
  -4  15  -4   57.11    1.97
  -4  15  -4   56.97    1.90
  -4  15  -4   59.90    1.59
   4 -15   4   60.52    1.81
   4 -15   4   60.76    1.89
  -5  15  -4   -0.07    0.27
  -5  15  -4    0.20    0.26
   5 -15   4    0.54    0.23
  -6  15  -4    3.38    0.50
   6 -15   4    3.41    0.47
   6 -15   4    3.96    0.39
  -7  15  -4    2.40    0.52
   7 -15   4    2.10    0.36
   7 -15   4    1.81    0.40
  -8  15  -4    0.47    0.31
   8 -15   4    0.38    0.23
   8 -15   4    0.22    0.23
   9 -15   4    2.40    0.51
   9 -15   4    2.32    0.47
 -10  15  -4    0.03    0.33
  10 -15   4    0.86    0.34
  10  14  -4    0.88    0.37
 -10 -14   4    1.71    0.63
   9  14  -4    3.52    0.54
  -9 -14   4    3.00    0.51
  -9 -14   4    2.72    0.49
  -9 -14   4    4.50    0.74
   8  14  -4    3.70    0.51
  -8 -14   4    3.34    0.49
  -8 -14   4    3.89    0.50
  -8 -14   4    4.22    0.62
   7  14  -4    9.39    0.71
   7  14  -4   10.47    0.65
  -7 -14   4   12.67    0.89
  -7 -14   4   10.56    0.69
  -7 -14   4   10.58    0.66
   6  14  -4    2.77    0.39
   6  14  -4    3.84    0.43
  -6 -14   4    2.91    0.40
  -6 -14   4    3.28    0.40
  -6 -14   4    3.48    0.50
   5  14  -4   44.37    1.66
   5  14  -4   43.15    1.59
  -5 -14   4   44.23    1.54
  -5 -14   4   47.01    1.84
  -5 -14   4   47.80    1.61
   4  14  -4    9.70    0.59
   4  14  -4   10.27    0.64
  -4 -14   4    9.35    0.64
  -4 -14   4   11.00    0.59
   3  14  -4    3.05    0.32
   3  14  -4    3.44    0.42
  -3 -14   4    2.83    0.38
   2  14  -4   70.34    2.11
   2  14  -4   69.58    2.08
  -2 -14   4   70.67    2.13
  -2 -14   4   71.23    2.09
   1  14  -4   26.92    1.08
   1  14  -4   27.20    1.05
  -1 -14   4   26.04    1.02
  -1 -14   4   26.65    1.10
   0  14  -4   13.60    0.70
   0  14  -4   13.20    0.66
   0 -14   4   13.07    0.72
   0 -14   4   12.33    0.62
  -1  14  -4   18.17    0.81
   1 -14   4   18.53    0.77
   1 -14   4   17.92    0.87
  -3  14  -4  113.99    2.77
  -3  14  -4  111.98    2.79
  -3  14  -4  108.99    3.02
   3 -14   4  112.81    2.93
   3 -14   4  114.56    2.98
  -4  14  -4   23.32    1.04
  -4  14  -4   26.08    0.83
  -4  14  -4   25.83    0.85
  -4  14  -4   24.27    1.12
   4 -14   4   26.68    0.99
   4 -14   4   26.28    1.05
  -5  14  -4    3.18    0.45
  -5  14  -4    4.32    0.42
   5 -14   4    3.50    0.44
   5 -14   4    3.94    0.33
  -6  14  -4    9.86    0.77
   6 -14   4   10.37    0.62
   6 -14   4   10.56    0.56
  -7  14  -4    4.64    0.61
   7 -14   4    5.90    0.49
   7 -14   4    5.61    0.42
  -8  14  -4   18.02    1.16
   8 -14   4   20.23    0.90
   8 -14   4   19.21    0.82
  -9  14  -4   14.38    1.10
   9 -14   4   16.08    0.80
   9 -14   4   15.12    0.75
  10 -14   4    1.21    0.31
  11  13  -4    1.40    0.42
  10  13  -4    5.79    0.67
 -10 -13   4    5.36    0.85
 -10 -13   4    4.95    0.59
  -9 -13   4    0.09    0.22
  -9 -13   4    0.13    0.26
   8  13  -4    5.27    0.51
   8  13  -4    5.65    0.56
  -8 -13   4    6.12    0.50
  -8 -13   4    6.52    0.53
   7  13  -4    2.70    0.40
   7  13  -4    3.46    0.43
  -7 -13   4    2.37    0.37
  -7 -13   4    2.70    0.39
  -7 -13   4    2.96    0.48
   6  13  -4  119.79    3.28
  -6 -13   4  118.78    3.58
  -6 -13   4  122.46    3.19
  -6 -13   4  122.80    3.20
  -5 -13   4    1.69    0.31
  -5 -13   4    2.26    0.28
   4  13  -4    5.10    0.37
  -4 -13   4    4.34    0.43
   3  13  -4   94.38    2.63
   3  13  -4   93.68    2.63
  -3 -13   4   97.49    2.63
  -3 -13   4   95.99    2.64
   2  13  -4    7.81    0.48
   2  13  -4    7.55    0.57
  -2 -13   4    8.47    0.56
  -2 -13   4    8.22    0.48
   1  13  -4   31.07    1.14
   1  13  -4   33.02    1.18
  -1 -13   4   33.54    1.15
  -1 -13   4   30.65    1.18
   0  13  -4   37.26    1.27
   0 -13   4   38.52    1.34
   0 -13   4   37.34    1.26
  -2  13  -4   27.44    0.97
  -2  13  -4   25.68    1.02
   2 -13   4   27.55    1.00
   2 -13   4   27.68    1.07
  -3  13  -4   18.71    0.73
  -3  13  -4   18.47    0.72
  -3  13  -4   18.66    0.84
   3 -13   4   18.21    0.77
   3 -13   4   18.52    0.85
  -4  13  -4   11.32    0.72
  -4  13  -4   13.26    0.52
  -4  13  -4   12.89    0.53
  -4  13  -4   12.13    0.67
   4 -13   4   13.18    0.62
   4 -13   4   12.29    0.68
  -5  13  -4    8.34    0.64
  -5  13  -4    7.68    0.55
   5 -13   4    7.82    0.54
   5 -13   4    8.23    0.47
  -6  13  -4   -0.14    0.20
   6 -13   4    0.13    0.13
   6 -13   4   -0.10    0.16
  -7  13  -4   11.91    0.86
   7 -13   4   12.70    0.59
   7 -13   4   12.67    0.67
  -8  13  -4   34.94    1.63
   8 -13   4   38.12    1.29
   8 -13   4   36.74    1.19
  -9  13  -4    0.48    0.27
   9 -13   4    0.81    0.79
   9 -13   4    0.76    0.28
   9 -13   4    1.32    0.34
 -10  13  -4    0.76    0.41
  10 -13   4    1.89    0.42
  10 -13   4    1.18    0.29
 -11  13  -4    3.04    0.61
  11  12  -4    8.01    0.75
 -11 -12   4    7.06    0.91
  10  12  -4    1.55    0.35
 -10 -12   4    2.35    0.49
   9  12  -4    6.10    0.60
  -9 -12   4    6.35    0.47
  -9 -12   4    5.38    0.44
  -9 -12   4    7.09    0.68
   8  12  -4    1.88    0.29
   8  12  -4    1.39    0.38
  -8 -12   4    1.43    0.38
  -8 -12   4    2.03    0.36
   7  12  -4   29.34    1.59
   7  12  -4   27.04    1.15
  -7 -12   4   28.63    1.10
  -7 -12   4   30.00    1.11
  -7 -12   4   28.43    1.38
   6  12  -4    0.55    0.20
   6  12  -4    0.46    0.16
  -6 -12   4    1.00    0.27
  -6 -12   4    0.75    0.24
  -6 -12   4    0.70    0.16
   5  12  -4   39.47    1.42
   5  12  -4   39.15    1.37
  -5 -12   4   39.00    1.32
  -5 -12   4   39.34    1.36
  -5 -12   4   38.49    1.57
   4  12  -4   64.43    1.96
   4  12  -4   66.12    1.96
  -4 -12   4   66.06    1.93
  -4 -12   4   65.96    1.95
   3  12  -4    0.29    0.11
   3  12  -4   -0.01    0.11
  -3 -12   4    0.00    0.13
  -3 -12   4    0.09    0.11
   2  12  -4   30.55    1.08
   2  12  -4   29.79    1.11
  -2 -12   4   29.90    1.06
  -2 -12   4   29.45    1.11
   1  12  -4   64.56    1.87
   1  12  -4   66.61    2.17
  -1 -12   4   66.34    1.93
  -1 -12   4   65.53    1.88
   0  12  -4   23.89    0.93
   0  12  -4   24.53    0.91
   0 -12   4   23.44    0.95
  -1  12  -4   44.62    1.36
  -1  12  -4   45.41    1.38
   1 -12   4   46.02    1.49
   1 -12   4   44.34    1.43
  -2  12  -4    0.35    0.11
  -2  12  -4    0.14    0.12
  -2  12  -4    0.06    0.13
   2 -12   4    0.19    0.09
  -3  12  -4   21.41    0.76
  -3  12  -4   21.28    0.88
   3 -12   4   20.47    0.86
   3 -12   4   20.23    0.81
  -4  12  -4    0.03    0.16
  -4  12  -4    0.14    0.13
  -4  12  -4    0.25    0.14
   4 -12   4   -0.04    0.16
   4 -12   4    0.15    0.11
  -5  12  -4    5.34    0.51
  -5  12  -4    5.73    0.45
   5 -12   4    5.03    0.45
   5 -12   4    5.33    0.37
  -6  12  -4   22.77    1.12
   6 -12   4   24.74    0.93
   6 -12   4   23.83    0.84
  -7  12  -4   16.84    1.01
   7 -12   4   18.25    0.78
   7 -12   4   18.59    0.71
  -8  12  -4    8.92    0.79
   8 -12   4   10.02    0.57
   8 -12   4   10.19    0.50
   8 -12   4   11.17    0.75
   9 -12   4   -0.06    0.17
 -10  12  -4    4.62    0.70
  10 -12   4    4.07    0.46
 -11  12  -4    2.49    0.57
  11 -12   4    2.41    0.56
  11  11  -4    0.17    0.30
 -11 -11   4   -0.39    0.55
  10  11  -4    0.41    0.28
 -10 -11   4    1.06    0.44
   9  11  -4   -0.16    0.24
   9  11  -4    0.36    0.20
  -9 -11   4   -0.03    0.15
  -9 -11   4    0.36    0.36
  -9 -11   4    0.05    0.16
   8  11  -4   20.33    0.93
   8  11  -4   22.11    1.09
  -8 -11   4   21.51    0.85
  -8 -11   4   21.23    0.83
  -8 -11   4   20.76    1.17
   7  11  -4    1.89    0.36
   7  11  -4    2.32    0.31
  -7 -11   4    1.91    0.41
  -7 -11   4    2.14    0.29
  -7 -11   4    2.11    0.31
   6  11  -4   48.43    1.62
   6  11  -4   51.88    1.67
  -6 -11   4   47.59    1.84
  -6 -11   4   51.00    1.57
   5  11  -4    0.41    0.17
   5  11  -4    0.42    0.12
  -5 -11   4    0.28    0.18
  -5 -11   4    0.36    0.17
   4  11  -4    1.77    0.30
   4  11  -4    1.83    0.22
  -4 -11   4    1.34    0.26
   3  11  -4    5.21    0.36
   3  11  -4    5.07    0.42
  -3 -11   4    5.04    0.41
  -3 -11   4    4.75    0.36
   2  11  -4   19.17    0.82
   2  11  -4   19.42    0.78
  -2 -11   4   18.97    0.82
  -2 -11   4   18.92    0.76
   1  11  -4  124.82    3.08
   1  11  -4  126.37    3.10
  -1 -11   4  122.68    3.11
  -1 -11   4  125.22    3.09
  -1  11  -4    5.68    0.40
  -1  11  -4    6.30    0.37
   1 -11   4    5.64    0.41
   1 -11   4    6.53    0.36
  -2  11  -4   23.83    0.82
  -2  11  -4   23.48    0.82
  -2  11  -4   22.84    0.89
   2 -11   4   23.70    0.85
   2 -11   4   23.07    0.89
  -3  11  -4    0.38    0.12
   3 -11   4    0.24    0.10
   3 -11   4    0.50    0.19
  -4  11  -4   27.95    0.77
  -4  11  -4   26.05    1.01
  -4  11  -4   26.63    0.76
  -4  11  -4   25.80    1.04
   4 -11   4   26.65    0.96
   4 -11   4   25.73    0.90
  -5  11  -4   59.62    1.95
   5 -11   4   64.83    1.76
   5 -11   4   65.19    1.71
  -6  11  -4   15.69    0.88
   6 -11   4   17.00    0.64
   6 -11   4   16.33    0.70
  -7  11  -4   19.83    1.07
   7 -11   4   21.31    0.76
   7 -11   4   22.23    0.83
  -8  11  -4    7.99    0.72
   8 -11   4    7.32    0.40
   8 -11   4    6.76    0.62
   8 -11   4    8.38    0.49
  -9  11  -4    0.02    0.23
   9 -11   4    0.13    0.15
   9 -11   4   -0.12    0.40
   9 -11   4    0.27    0.19
 -10  11  -4    0.94    0.36
  10 -11   4    1.13    0.24
  10 -11   4    0.99    0.19
 -11  11  -4   13.19    1.49
  11 -11   4   14.40    0.71
 -12  11  -4   -0.18    0.27
  12  10  -4    4.41    0.67
 -12 -10   4    4.12    0.97
  11  10  -4   -0.06    0.28
 -11 -10   4    0.15    0.50
  10  10  -4    0.39    0.26
  10  10  -4    0.50    0.25
 -10 -10   4    0.79    0.42
   9  10  -4    0.62    0.22
  -9 -10   4    1.02    0.35
  -9 -10   4    0.68    0.13
   8  10  -4    2.50    0.34
   8  10  -4    3.29    0.41
  -8 -10   4    2.83    0.32
  -8 -10   4    2.90    0.46
  -8 -10   4    2.70    0.28
   7  10  -4   34.00    1.23
   7  10  -4   35.20    1.30
  -7 -10   4   34.35    1.15
  -7 -10   4   33.65    1.51
  -7 -10   4   33.65    1.11
   6  10  -4   25.00    0.98
   6  10  -4   24.98    1.03
  -6 -10   4   23.99    1.16
  -6 -10   4   25.03    0.92
  -6 -10   4   24.92    0.95
   5  10  -4   15.17    0.69
   5  10  -4   15.99    0.77
  -5 -10   4   16.18    0.69
  -5 -10   4   13.74    0.80
  -5 -10   4   14.20    0.68
   4  10  -4   50.62    1.58
   4  10  -4   50.29    1.56
  -4 -10   4   48.99    1.51
  -4 -10   4   52.12    1.52
   3  10  -4    0.05    0.11
  -3 -10   4   -0.10    0.10
   2  10  -4  164.19    3.86
   2  10  -4  161.04    3.84
  -2 -10   4  158.83    3.85
  -2 -10   4  165.47    3.85
   1  10  -4  155.15    3.64
   1  10  -4  151.53    3.61
  -1 -10   4  152.34    3.65
  -1 -10   4  152.36    3.62
   0 -10   4   15.00    0.68
   0 -10   4   16.57    0.65
  -1  10  -4  223.85    4.96
  -1  10  -4  218.80    4.97
   1 -10   4  220.21    5.00
   1 -10   4  224.19    5.04
  -2  10  -4    0.30    0.12
   2 -10   4    0.26    0.08
   2 -10   4    0.16    0.12
  -3  10  -4   14.94    0.66
  -3  10  -4   15.13    0.68
  -3  10  -4   14.89    0.55
   3 -10   4   13.83    0.58
   3 -10   4   14.60    0.64
  -4  10  -4   61.36    1.85
  -4  10  -4   64.93    1.49
  -4  10  -4   64.47    1.49
  -4  10  -4   60.44    1.99
   4 -10   4   65.70    1.73
   4 -10   4   63.45    1.68
  -5  10  -4    1.01    0.25
   5 -10   4    1.04    0.17
   5 -10   4    0.97    0.26
  -6  10  -4    9.97    0.68
   6 -10   4    9.95    0.45
   6 -10   4   10.24    0.52
  -7  10  -4   26.84    1.24
   7 -10   4   26.01    0.85
   7 -10   4   27.18    0.91
  -8  10  -4   21.55    1.16
   8 -10   4   22.84    0.81
   8 -10   4   22.79    1.10
   8 -10   4   22.54    0.76
  -9  10  -4    2.32    0.50
   9 -10   4    2.76    0.32
   9 -10   4    1.80    0.38
   9 -10   4    2.35    0.26
 -10  10  -4   30.23    1.59
  10 -10   4   38.11    1.96
  10 -10   4   33.70    1.06
  10 -10   4   32.62    1.01
 -11  10  -4   -0.18    0.27
 -12  10  -4   16.85    1.17
  12   9  -4    2.98    0.59
 -12  -9   4    2.85    0.60
  11   9  -4   10.18    0.75
  11   9  -4    9.35    0.69
 -11  -9   4    9.39    0.94
  10   9  -4    6.20    0.49
  10   9  -4    5.11    0.66
 -10  -9   4    5.33    0.66
   9   9  -4    0.59    0.25
   9   9  -4    0.47    0.18
  -9  -9   4    1.14    0.36
   8   9  -4   53.07    1.73
   8   9  -4   53.69    1.68
  -8  -9   4   52.23    1.41
  -8  -9   4   52.86    1.43
  -8  -9   4   51.40    2.26
   7   9  -4    7.48    0.55
   7   9  -4    6.49    0.44
  -7  -9   4    7.22    0.40
  -7  -9   4    7.37    0.61
  -7  -9   4    6.82    0.43
   6   9  -4   30.34    1.09
   6   9  -4   31.10    1.15
  -6  -9   4   30.09    1.03
  -6  -9   4   28.95    1.29
  -6  -9   4   32.69    1.04
   5   9  -4  166.54    3.96
  -5  -9   4  161.33    4.21
  -5  -9   4  167.59    3.88
  -5  -9   4  165.14    3.87
   4   9  -4    0.57    0.15
   4   9  -4    0.56    0.19
  -4  -9   4    0.43    0.13
  -4  -9   4    0.50    0.17
   3   9  -4   14.94    0.67
   3   9  -4   15.51    0.64
  -3  -9   4   15.72    0.64
  -3  -9   4   14.49    0.65
   2   9  -4  141.55    3.39
   2   9  -4  143.24    3.40
  -2  -9   4  142.42    3.40
  -2  -9   4  143.56    3.38
   1   9  -4   32.01    1.03
   1   9  -4   31.59    1.02
  -1  -9   4   31.41    1.04
  -1  -9   4   32.08    1.01
   0   9  -4  253.19    5.68
   0   9  -4  260.80    5.71
   0  -9   4  260.70    5.71
   0  -9   4  255.10    5.73
  -1   9  -4  129.86    3.04
  -1   9  -4  130.13    3.05
   1  -9   4  132.25    3.08
   1  -9   4  127.86    3.09
  -2   9  -4   17.24    0.68
  -2   9  -4   16.50    0.61
  -2   9  -4   16.72    0.61
   2  -9   4   15.54    0.66
   2  -9   4   15.70    0.62
  -3   9  -4   39.09    1.25
  -3   9  -4   40.05    1.07
  -3   9  -4   40.21    1.25
   3  -9   4   38.57    1.13
   3  -9   4   38.83    1.17
  -4   9  -4    3.13    0.27
  -4   9  -4    2.88    0.30
   4  -9   4    2.78    0.28
   4  -9   4    2.61    0.22
  -5   9  -4    2.56    0.32
   5  -9   4    2.25    0.21
   5  -9   4    2.21    0.27
  -6   9  -4    1.21    0.30
   6  -9   4    0.83    0.16
   6  -9   4    0.85    0.18
  -7   9  -4    1.31    0.32
   7  -9   4    0.75    0.16
   7  -9   4    1.02    0.21
  -8   9  -4    0.14    0.21
   8  -9   4    0.25    0.10
   8  -9   4    0.09    0.18
   8  -9   4    0.36    0.26
   8  -9   4    0.20    0.14
  -9   9  -4   23.58    1.27
   9  -9   4   25.68    1.18
   9  -9   4   25.44    0.80
   9  -9   4   24.63    1.20
   9  -9   4   26.71    0.85
 -10   9  -4    2.07    0.49
  10  -9   4    2.58    0.44
  10  -9   4    3.03    0.28
 -11   9  -4    2.84    0.60
  12   8  -4    0.56    0.30
 -12  -8   4    1.02    0.53
  11   8  -4   11.81    0.71
 -11  -8   4   11.31    0.95
  10   8  -4    3.41    0.43
  10   8  -4    4.08    0.38
 -10  -8   4    2.47    0.52
   9   8  -4   69.11    2.05
   9   8  -4   69.85    2.07
  -9  -8   4   69.17    2.47
   8   8  -4   19.50    0.88
   8   8  -4   18.94    0.81
  -8  -8   4   18.38    1.05
  -8  -8   4   18.34    0.60
  -8  -8   4   19.14    0.63
   7   8  -4    4.90    0.35
   7   8  -4    4.76    0.44
  -7  -8   4    5.25    0.31
  -7  -8   4    4.29    0.33
  -7  -8   4    4.54    0.46
   6   8  -4   80.01    2.72
   6   8  -4   88.84    2.34
  -6  -8   4   90.56    2.21
  -6  -8   4   90.34    2.21
  -6  -8   4   88.29    2.63
   5   8  -4    4.26    0.38
   5   8  -4    4.13    0.30
  -5  -8   4    4.31    0.30
  -5  -8   4    4.34    0.34
  -5  -8   4    4.20    0.40
   4   8  -4    2.20    0.30
   4   8  -4    2.16    0.20
  -4  -8   4    2.14    0.26
  -4  -8   4    2.40    0.23
   3   8  -4   55.70    1.56
   3   8  -4   56.32    1.56
  -3  -8   4   55.15    1.53
  -3  -8   4   56.11    1.55
   2   8  -4   96.46    2.40
   2   8  -4   97.70    2.41
  -2  -8   4   97.78    2.39
  -2  -8   4   96.56    2.41
   1   8  -4   22.45    0.78
   1   8  -4   22.21    0.77
  -1  -8   4   22.04    0.79
  -1  -8   4   22.23    0.77
   0   8  -4   46.50    1.29
   0   8  -4   45.67    1.28
   0  -8   4   46.46    1.29
   0  -8   4   45.72    1.31
  -1   8  -4   36.81    1.05
  -1   8  -4   36.44    1.05
   1  -8   4   35.14    1.08
   1  -8   4   36.44    1.06
  -2   8  -4   10.15    0.43
  -2   8  -4    9.96    0.42
  -2   8  -4   10.93    0.50
   2  -8   4    9.54    0.43
   2  -8   4    9.46    0.47
  -3   8  -4    0.52    0.13
  -3   8  -4    0.83    0.18
  -3   8  -4    0.41    0.09
   3  -8   4    0.34    0.13
   3  -8   4    0.44    0.10
  -4   8  -4   15.83    0.70
   4  -8   4   15.89    0.56
   4  -8   4   16.52    0.61
  -5   8  -4   81.95    2.30
   5  -8   4   82.88    2.24
   5  -8   4   84.20    2.03
   5  -8   4   82.74    1.99
  -6   8  -4    1.28    0.28
   6  -8   4    1.37    0.27
   6  -8   4    1.21    0.21
   6  -8   4    1.29    0.15
  -7   8  -4   14.00    0.84
   7  -8   4   15.45    0.78
   7  -8   4   14.61    0.53
   7  -8   4   15.46    0.57
   7  -8   4   15.40    0.83
  -8   8  -4    1.32    0.35
   8  -8   4    1.57    0.29
   8  -8   4    1.31    0.17
   8  -8   4    1.19    0.25
   8  -8   4    1.45    0.23
  -9   8  -4    3.49    0.53
   9  -8   4    3.56    0.51
   9  -8   4    3.78    0.26
   9  -8   4    4.10    0.44
   9  -8   4    4.19    0.31
 -10   8  -4    0.39    0.28
  10  -8   4    0.30    0.23
  10  -8   4    0.32    0.39
 -11   8  -4   29.26    1.57
  11  -8   4   30.03    1.32
  12  -8   4    6.66    0.66
  12   7  -4   -0.05    0.30
  12   7  -4   -0.03    0.28
 -12  -7   4    1.13    0.51
  11   7  -4    0.85    0.26
  11   7  -4    0.95    0.23
 -11  -7   4    0.95    0.38
  10   7  -4    4.06    0.36
  10   7  -4    3.61    0.42
 -10  -7   4    3.48    0.56
   9   7  -4   10.94    0.69
   9   7  -4   11.49    0.60
  -9  -7   4   11.90    0.85
   8   7  -4   43.53    1.40
   8   7  -4   43.07    1.37
  -8  -7   4   42.43    1.71
   7   7  -4   22.80    0.91
   7   7  -4   23.80    0.94
  -7  -7   4   22.94    0.71
  -7  -7   4   22.23    1.10
  -7  -7   4   23.10    0.73
   6   7  -4    0.06    0.08
   6   7  -4    0.05    0.14
  -6  -7   4    0.19    0.11
  -6  -7   4    0.21    0.08
  -6  -7   4    0.15    0.17
   5   7  -4    5.75    0.40
   5   7  -4    5.83    0.35
  -5  -7   4    6.00    0.36
  -5  -7   4    5.54    0.46
  -5  -7   4    5.74    0.32
   4   7  -4   49.52    1.41
   4   7  -4   49.89    1.42
  -4  -7   4   50.58    1.58
  -4  -7   4   49.19    1.36
  -4  -7   4   48.90    1.37
   3   7  -4   61.72    1.64
   3   7  -4   61.42    1.64
  -3  -7   4   61.47    1.61
  -3  -7   4   60.82    1.62
   2   7  -4   50.39    1.39
  -2  -7   4   50.50    1.37
  -2  -7   4   50.66    1.39
   1   7  -4   21.46    0.74
   1   7  -4   21.60    0.73
  -1  -7   4   21.57    0.72
  -1  -7   4   20.96    0.74
   0   7  -4   29.73    0.90
   0   7  -4   30.25    0.91
   0  -7   4   30.62    0.94
   0  -7   4   30.09    0.91
  -1   7  -4    0.10    0.11
  -1   7  -4    0.15    0.08
   1  -7   4    0.24    0.09
   1  -7   4    0.20    0.11
  -2   7  -4   22.76    0.69
  -2   7  -4   22.93    0.70
  -2   7  -4   22.92    0.79
   2  -7   4   22.78    0.72
   2  -7   4   22.78    0.74
  -3   7  -4    4.62    0.24
  -3   7  -4    4.95    0.32
  -3   7  -4    5.07    0.32
  -3   7  -4    5.22    0.23
   3  -7   4    4.41    0.25
   3  -7   4    4.49    0.29
  -4   7  -4    2.47    0.27
   4  -7   4    2.51    0.28
   4  -7   4    2.11    0.21
   4  -7   4    2.60    0.18
  -5   7  -4    0.35    0.16
   5  -7   4    0.31    0.13
   5  -7   4    0.33    0.08
   5  -7   4    0.62    0.19
  -6   7  -4   36.61    1.34
   6  -7   4   37.24    1.01
   6  -7   4   35.94    0.98
   6  -7   4   37.70    1.27
   6  -7   4   34.80    1.74
  -7   7  -4    0.69    0.21
   7  -7   4    0.80    0.19
   7  -7   4    0.56    0.20
   7  -7   4    0.72    0.13
  -8   7  -4    2.50    0.43
   8  -7   4    2.91    0.20
   8  -7   4    2.38    0.38
   8  -7   4    2.09    0.24
   8  -7   4    2.42    0.37
  -9   7  -4   31.13    1.45
   9  -7   4   33.44    0.94
   9  -7   4   32.87    1.45
   9  -7   4   32.76    1.30
 -10   7  -4   13.64    0.97
  10  -7   4   14.17    0.96
  10  -7   4   13.40    0.93
 -11   7  -4   19.90    1.27
  11  -7   4   21.30    1.06
  12  -7   4    5.00    0.57
 -13   7  -4    0.46    0.27
  13  -7   4    0.46    0.41
 -13  -6   4    1.71    0.60
  12   6  -4    1.77    0.47
  12   6  -4    2.13    0.47
  11   6  -4    0.70    0.21
 -11  -6   4    0.66    0.38
  10   6  -4    5.51    0.42
  10   6  -4    5.50    0.52
 -10  -6   4    5.55    0.66
   9   6  -4   70.58    1.99
   9   6  -4   70.39    1.97
   8   6  -4    9.18    0.53
   8   6  -4    9.22    0.55
  -8  -6   4    8.85    0.70
   7   6  -4    4.21    0.29
   7   6  -4    3.85    0.37
  -7  -6   4    3.70    0.43
   6   6  -4   88.56    2.23
   6   6  -4   88.69    2.23
  -6  -6   4   85.07    2.06
  -6  -6   4   85.80    2.53
  -6  -6   4   88.57    2.07
   5   6  -4   29.95    0.98
   5   6  -4   29.79    0.96
  -5  -6   4   30.06    0.90
  -5  -6   4   29.16    1.15
  -5  -6   4   30.88    0.90
   4   6  -4  147.71    3.42
   4   6  -4  149.61    3.42
  -4  -6   4  146.37    3.35
  -4  -6   4  146.76    3.61
  -4  -6   4  148.88    3.36
   3   6  -4  256.40    5.60
   3   6  -4  250.56    5.58
  -3  -6   4  260.28    5.57
  -3  -6   4  253.59    5.56
   2   6  -4    0.87    0.12
   2   6  -4    0.73    0.18
  -2  -6   4    0.68    0.11
   1   6  -4   91.41    2.20
   1   6  -4   95.38    2.23
  -1  -6   4   91.34    2.20
  -1  -6   4   93.52    2.22
   0   6  -4    3.16    0.25
   0   6  -4    3.34    0.22
   0  -6   4    3.16    0.21
   0  -6   4    3.10    0.25
  -1   6  -4   52.84    1.32
  -1   6  -4   51.35    1.31
  -1   6  -4   52.24    1.37
   1  -6   4   51.92    1.34
   1  -6   4   51.52    1.32
  -2   6  -4  422.13    9.33
  -2   6  -4  448.80    9.61
  -2   6  -4  409.39    9.17
  -2   6  -4  398.39    9.57
   2  -6   4  397.70    8.98
   2  -6   4  401.83    9.29
  -3   6  -4   27.19    0.70
  -3   6  -4   28.01    0.70
  -3   6  -4   27.49    0.89
   3  -6   4   26.76    0.90
   3  -6   4   27.25    0.80
   3  -6   4   26.68    0.77
  -4   6  -4    4.69    0.34
   4  -6   4    4.82    0.36
   4  -6   4    4.76    0.28
   4  -6   4    4.63    0.24
  -5   6  -4    7.77    0.48
   5  -6   4    7.80    0.47
   5  -6   4    7.53    0.31
   5  -6   4    7.72    0.34
  -6   6  -4    0.50    0.16
   6  -6   4    0.33    0.15
   6  -6   4    0.38    0.10
   6  -6   4    0.22    0.13
  -7   6  -4    3.15    0.40
   7  -6   4    3.04    0.35
   7  -6   4    2.79    0.22
   7  -6   4    2.73    0.19
   7  -6   4    2.65    0.35
  -8   6  -4   39.11    1.57
   8  -6   4   41.68    1.46
   8  -6   4   42.95    1.09
   8  -6   4   41.72    1.59
   8  -6   4   42.69    1.10
  -9   6  -4   -0.11    0.20
   9  -6   4    0.04    0.09
   9  -6   4   -0.17    0.28
   9  -6   4   -0.06    0.16
 -10   6  -4   20.46    1.18
  10  -6   4   17.69    1.13
  10  -6   4   20.15    1.09
 -11   6  -4   22.72    1.35
  11  -6   4   23.93    1.13
 -12   6  -4    0.40    0.45
  12  -6   4    0.46    0.31
 -13   6  -4   26.84    1.51
  13  -6   4   26.28    1.31
 -13  -5   4   10.11    0.96
  12   5  -4    2.06    0.42
  12   5  -4    2.05    0.44
  11   5  -4    1.33    0.33
  11   5  -4    1.57    0.36
 -11  -5   4    1.90    0.43
  10   5  -4   18.20    0.76
  10   5  -4   17.22    0.79
 -10  -5   4   18.30    1.09
   9   5  -4   30.80    1.06
   9   5  -4   27.10    1.27
  -9  -5   4   30.48    1.40
   8   5  -4   18.27    0.72
   8   5  -4   19.44    0.78
  -8  -5   4   17.85    0.99
  -8  -5   4   19.87    0.90
   7   5  -4  182.66    4.21
   7   5  -4  187.26    4.22
  -7  -5   4  181.89    4.66
   6   5  -4    1.35    0.16
   6   5  -4    1.68    0.23
  -6  -5   4    1.26    0.12
  -6  -5   4    1.39    0.28
  -6  -5   4    1.42    0.16
   5   5  -4   23.10    0.77
   5   5  -4   23.23    0.78
  -5  -5   4   23.79    0.70
  -5  -5   4   22.92    0.96
  -5  -5   4   22.47    0.69
   4   5  -4  320.43    7.41
   4   5  -4  330.94    7.60
  -4  -5   4  323.05    7.83
  -4  -5   4  317.65    7.55
  -4  -5   4  324.52    7.13
   3   5  -4    2.24    0.24
   3   5  -4    2.33    0.19
  -3  -5   4    2.67    0.19
  -3  -5   4    2.39    0.22
   2   5  -4  217.89    4.91
   2   5  -4  212.19    4.78
  -2  -5   4  209.29    4.74
  -2  -5   4  211.17    4.63
   1   5  -4  186.35    4.30
   1   5  -4  180.83    4.25
  -1  -5   4  181.71    4.14
  -1  -5   4  187.78    4.54
   0   5  -4   61.00    1.47
   0   5  -4   58.80    1.46
   0  -5   4   58.95    1.46
   0  -5   4   59.07    1.48
  -1   5  -4   90.70    2.04
  -1   5  -4   88.17    2.08
  -1   5  -4   86.23    2.01
   1  -5   4   86.39    2.04
   1  -5   4   88.15    2.03
  -2   5  -4   84.66    2.10
  -2   5  -4   85.09    1.95
  -2   5  -4   89.41    1.96
  -2   5  -4   87.92    2.05
   2  -5   4   87.36    2.01
   2  -5   4   86.02    1.99
   2  -5   4   85.89    2.10
  -3   5  -4   37.44    1.08
  -3   5  -4   37.64    0.91
   3  -5   4   35.92    1.09
   3  -5   4   34.67    0.93
   3  -5   4   36.06    0.96
  -4   5  -4  140.59    3.42
[truncated: 1,748,520 more chars]
