# Supplementary material for: Crystal structure of bis­[(acetato-κO)(imidazolidine-2-thione-κS)bis­(tri­phenyl­phosphane-κP)silver(I)] di-μ-imidazol­idine-2-thione-κ4 S:S-bis­[(imidazol­id­ine-2-thione-κS)bis­(tri­phenyl­phosphane-κP)silver(I)] di­acetate aceto­nitrile disolvate tetra­hydrate
Source: Acta Crystallogr E Crystallogr Commun. 2016 Mar 4;72(Pt 4):444–7. doi: 10.1107/S205698901600308X (PMC4910330; doi:10.1107/S205698901600308X)
Supplement: Supplementary file 2 [file e-72-00444-Isup2.hkl]

data_I                                                                          
_shelx_title ' Quest15mz182_0m in P-1'                                          
_shelx_refln_list_code          4                                               
_shelx_F_calc_maximum      304.97                                               
_exptl_crystal_F_000      1548.00                                               
_reflns_d_resolution_high  0.6984                                               
                                                                                
loop_                                                                           
 _space_group_symop_operation_xyz                                               
 'x, y, z'                                                                      
 '-x, -y, -z'                                                                   
                                                                                
_cell_length_a     9.5867                                                       
_cell_length_b    16.3018                                                       
_cell_length_c    22.8548                                                       
_cell_angle_alpha 104.179                                                       
_cell_angle_beta   94.449                                                       
_cell_angle_gamma  91.992                                                       
                                                                                
_shelx_F_squared_multiplier     1.000                                           
                                                                                
loop_                                                                           
 _refln_index_h                                                                 
 _refln_index_k                                                                 
 _refln_index_l                                                                 
 _refln_F_squared_calc                                                          
 _refln_F_squared_meas                                                          
 _refln_F_squared_sigma                                                         
 _refln_observed_status                                                         
   2   0   0      24050.27      26907.55       368.15 o                         
   3   0   0       1262.36       1243.81        34.96 o                         
   4   0   0        739.10        918.07        26.82 o                         
   5   0   0       6992.39       7146.04       123.96 o                         
   6   0   0      10968.92      12563.44       147.72 o                         
   7   0   0       1163.39       1096.90        22.46 o                         
   8   0   0       1047.32       1053.55        23.36 o                         
   9   0   0         23.54         15.38         7.87 o                         
  10   0   0        330.09        287.88        32.57 o                         
  11   0   0       1507.96       1465.04        44.83 o                         
  12   0   0          8.36         26.39        14.28 o                         
  13   0   0        134.26         86.84        21.29 o                         
 -13   1   0        307.18        373.40        39.89 o                         
 -12   1   0        792.41        816.86        46.85 o                         
 -11   1   0          8.51         -6.60         9.45 o                         
 -10   1   0       4418.86       4562.36       126.24 o                         
  -9   1   0       6183.73       6630.09       111.13 o                         
  -8   1   0       4002.24       3960.77       105.86 o                         
  -7   1   0       4522.05       4805.80       114.44 o                         
  -6   1   0      10384.66      10377.42       159.21 o                         
  -5   1   0        759.39        825.59        27.74 o                         
  -4   1   0      16293.77      17342.06       230.29 o                         
  -3   1   0       9121.70       9035.57       144.23 o                         
  -2   1   0       8446.14       8842.86       199.29 o                         
  -1   1   0      59359.24      68241.93      1453.68 o                         
   1   1   0        470.22        469.81         6.80 o                         
   2   1   0       4667.03       4600.62        41.14 o                         
   3   1   0        383.22        329.13        10.21 o                         
   4   1   0       1417.98       1337.93        21.72 o                         
   5   1   0       5286.87       5258.39        66.17 o                         
   6   1   0       3525.41       3585.65        49.03 o                         
   7   1   0        200.90        256.41        14.31 o                         
   8   1   0       4011.39       3879.59        56.39 o                         
   9   1   0         91.69         65.35         8.06 o                         
  10   1   0         40.44         43.24        10.09 o                         
  11   1   0        675.36        611.20        34.38 o                         
  12   1   0        889.07        831.38        39.78 o                         
  13   1   0        778.30        799.08        52.16 o                         
 -13   2   0        377.98        316.58        40.47 o                         
 -12   2   0         40.60          6.07        36.42 o                         
 -11   2   0        777.13        678.35        37.18 o                         
 -10   2   0       1437.60       1430.33        63.95 o                         
  -9   2   0         23.41         45.57        15.07 o                         
  -8   2   0        792.83        724.45        39.75 o                         
  -7   2   0      15779.51      16082.03       287.86 o                         
  -6   2   0         56.74         84.85        14.34 o                         
  -5   2   0       7163.37       7212.57       140.18 o                         
  -4   2   0         61.55         96.76        10.45 o                         
  -3   2   0      13041.66      13661.52       222.05 o                         
  -2   2   0      23236.87      25195.30       947.37 o                         
  -1   2   0       1079.32        988.14        14.03 o                         
   0   2   0       6137.62       5714.40       239.91 o                         
   1   2   0         66.88         65.88         4.62 o                         
   2   2   0       6052.75       6202.51        55.29 o                         
   3   2   0       1258.51       1509.43        18.41 o                         
   4   2   0       5486.48       5618.31        58.16 o                         
   5   2   0       2236.45       2014.49        32.15 o                         
   6   2   0        531.55        610.48        16.60 o                         
   7   2   0          0.76          9.85         7.98 o                         
   8   2   0        613.75        644.44        19.19 o                         
   9   2   0        706.91        613.64        20.44 o                         
  10   2   0         27.76         19.90         9.07 o                         
  11   2   0       1618.44       1512.33        57.82 o                         
  12   2   0        381.75        407.56        28.88 o                         
  13   2   0         75.38         83.28        20.60 o                         
 -13   3   0        196.22        194.41        32.90 o                         
 -12   3   0        229.24        159.83        31.83 o                         
 -11   3   0        744.89        759.89        54.41 o                         
 -10   3   0         11.07         16.32        19.58 o                         
  -9   3   0       3624.04       3528.90        80.36 o                         
  -8   3   0       1238.13       1127.21        39.46 o                         
  -7   3   0        134.88        113.69        13.95 o                         
  -6   3   0        902.50        755.43        27.36 o                         
  -5   3   0       7003.06       7217.59       112.12 o                         
  -4   3   0       2602.38       2450.60        47.57 o                         
  -3   3   0         39.56         45.22         8.20 o                         
  -2   3   0        308.31        304.09         6.95 o                         
  -1   3   0       6341.61       6185.97        97.28 o                         
   0   3   0          7.98         -4.05         4.29 o                         
   1   3   0      15296.94      15133.56       176.51 o                         
   2   3   0      17639.53      18014.61       190.44 o                         
   3   3   0       3781.38       3878.81        41.80 o                         
   4   3   0       8203.45       8276.33        75.34 o                         
   5   3   0       1917.36       2305.74        32.41 o                         
   6   3   0       1080.01        934.42        22.02 o                         
   7   3   0       1116.38       1077.14        24.97 o                         
   8   3   0       3071.18       3045.01        50.01 o                         
   9   3   0        358.10        317.44        16.27 o                         
  10   3   0       1693.76       1606.32        37.71 o                         
  11   3   0        211.79        242.86        24.78 o                         
  12   3   0         15.76         27.95        13.29 o                         
  13   3   0       2015.12       2047.75       145.17 o                         
 -13   4   0        364.70        393.03        42.20 o                         
 -12   4   0        118.05         92.06        24.19 o                         
 -11   4   0          1.79         -1.24        20.17 o                         
 -10   4   0        664.50        651.35        54.57 o                         
  -9   4   0        340.29        347.05        25.26 o                         
  -8   4   0        177.42        179.10        18.45 o                         
  -7   4   0       7544.48       7445.32       124.79 o                         
  -6   4   0        692.43        642.68        25.02 o                         
  -5   4   0      13146.94      13484.49       188.48 o                         
  -4   4   0       2536.53       2233.65        54.63 o                         
  -3   4   0        859.79        878.27        17.58 o                         
  -2   4   0      46635.15      48120.57       445.24 o                         
  -1   4   0       2950.08       2692.19        40.88 o                         
   0   4   0      19772.25      18897.04       211.91 o                         
   1   4   0      38235.21      39359.72       451.05 o                         
   2   4   0       1925.78       2074.25        31.99 o                         
   3   4   0      10895.94      10712.92       111.23 o                         
   4   4   0      17475.75      17843.88       181.71 o                         
   5   4   0        640.22        631.84        14.00 o                         
   6   4   0        160.41        138.08        10.88 o                         
   7   4   0        530.51        576.63        18.10 o                         
   8   4   0          1.98         14.23         6.13 o                         
   9   4   0       1652.37       1577.60        35.68 o                         
  10   4   0        159.00        180.70        16.42 o                         
  11   4   0       1007.98        977.49        61.11 o                         
  12   4   0       1603.57       1668.46        51.16 o                         
  13   4   0         81.43         78.91        30.35 o                         
 -13   5   0         10.18          3.07        23.27 o                         
 -12   5   0        402.13        338.02        40.09 o                         
 -11   5   0        620.87        636.52        43.75 o                         
 -10   5   0        227.97        199.54        32.61 o                         
  -9   5   0       1530.04       1455.49        48.21 o                         
  -8   5   0       9303.04       9316.61       153.39 o                         
  -7   5   0       2021.95       1909.05        51.05 o                         
  -6   5   0       4710.87       4526.73        83.49 o                         
  -5   5   0      11976.06      12129.02       172.78 o                         
  -4   5   0        195.28        211.43        22.26 o                         
  -3   5   0      38922.66      41578.54       463.28 o                         
  -2   5   0         33.43         39.18         5.50 o                         
  -1   5   0       1889.26       1685.12        30.54 o                         
   0   5   0       2689.47       2605.47        37.55 o                         
   1   5   0       1220.45       1339.26        24.40 o                         
   2   5   0       1642.53       1329.22        25.15 o                         
   3   5   0      14701.24      14623.66       149.20 o                         
   4   5   0       3273.00       3191.58        43.71 o                         
   5   5   0        551.29        664.47        16.56 o                         
   6   5   0        210.64        218.37        13.77 o                         
   7   5   0       2721.56       2638.90        57.51 o                         
   8   5   0        483.82        486.81        24.34 o                         
   9   5   0        575.88        510.61        28.08 o                         
  10   5   0       5355.47       5407.94       102.33 o                         
  11   5   0         57.57        294.38        54.63 o                         
  12   5   0          2.14          8.15        16.29 o                         
  13   5   0        435.02        393.43        46.64 o                         
 -13   6   0        861.25        731.39        76.88 o                         
 -12   6   0       2177.11       2211.28        83.61 o                         
 -11   6   0        288.36        273.30        26.80 o                         
 -10   6   0       2179.40       2118.21        63.02 o                         
  -9   6   0       2566.45       2528.38        66.33 o                         
  -8   6   0        328.53        315.12        21.86 o                         
  -7   6   0       4431.24       4360.08       103.55 o                         
  -6   6   0       3989.82       3904.66        76.23 o                         
  -5   6   0       2386.42       2473.60        49.65 o                         
  -4   6   0       1273.55       1113.08        22.02 o                         
  -3   6   0       8902.31       8752.44       103.96 o                         
  -2   6   0       2097.74       1993.48        29.92 o                         
  -1   6   0      22868.13      22277.40       279.94 o                         
   0   6   0      15745.13      15840.47       176.65 o                         
   1   6   0      11109.76      10734.99       125.69 o                         
   2   6   0       5001.93       4910.89        66.01 o                         
   3   6   0       3785.06       3511.59        47.53 o                         
   4   6   0      10190.06      11387.88       123.04 o                         
   5   6   0       1303.07       1266.29        28.16 o                         
   6   6   0        872.89        910.96        21.12 o                         
   7   6   0       3160.34       3249.27        46.99 o                         
   8   6   0        711.42        719.01        30.70 o                         
   9   6   0        335.09        348.89        23.10 o                         
  10   6   0          0.58         58.67        17.20 o                         
  11   6   0         72.01        122.40        36.42 o                         
  12   6   0        545.55        537.57        44.53 o                         
 -13   7   0        192.77        141.62        34.39 o                         
 -12   7   0        224.68        349.00        70.81 o                         
 -11   7   0        709.20        663.64        52.54 o                         
 -10   7   0        492.90        504.00        56.14 o                         
  -9   7   0        330.14        282.20        32.54 o                         
  -8   7   0         23.32        147.69        33.38 o                         
  -7   7   0       1869.01       1855.33        65.42 o                         
  -6   7   0       8308.42       8009.38       101.40 o                         
  -5   7   0       4868.32       4742.16        73.16 o                         
  -4   7   0        732.39        547.51        19.79 o                         
  -3   7   0      11221.16      11379.25       106.12 o                         
  -2   7   0       2185.97       2228.64        34.35 o                         
  -1   7   0       7144.84       6735.94        96.75 o                         
   0   7   0      15313.76      14892.32       169.31 o                         
   1   7   0       2900.40       2708.36        43.37 o                         
   2   7   0       1125.26       1104.33        24.64 o                         
   3   7   0       3956.70       3610.57        54.86 o                         
   4   7   0          7.42          5.27         4.88 o                         
   5   7   0       3454.71       3283.46        48.92 o                         
   6   7   0       1009.51       1184.19        25.79 o                         
   7   7   0       1170.00       1139.10        25.66 o                         
   8   7   0        823.05        867.35        24.49 o                         
   9   7   0        230.54        301.82        26.18 o                         
  10   7   0        219.97        257.37        51.59 o                         
  11   7   0        914.55        882.71        49.07 o                         
  12   7   0        126.29         89.63        20.53 o                         
 -11   8   0        314.18        292.80        40.41 o                         
 -10   8   0        584.83        583.73        46.43 o                         
  -9   8   0         53.77         58.67        18.96 o                         
  -8   8   0        596.99        586.28        60.19 o                         
  -7   8   0       6492.08       6442.65        87.57 o                         
  -6   8   0       9649.01       9389.96       135.14 o                         
  -5   8   0       2692.59       2842.66        51.90 o                         
  -4   8   0      17305.38      16510.34       189.55 o                         
  -3   8   0        558.63        687.21        19.75 o                         
  -2   8   0       3614.08       3538.53        50.55 o                         
  -1   8   0      17065.76      15864.77       208.50 o                         
   0   8   0        425.28        460.85        18.54 o                         
   1   8   0        155.08        123.09         8.80 o                         
   2   8   0       7781.98       7720.92       100.02 o                         
   3   8   0        121.69        101.36        14.35 o                         
   4   8   0       8425.79       8283.82        98.33 o                         
   5   8   0       3085.56       3415.44        51.83 o                         
   6   8   0        603.61        599.64        18.90 o                         
   7   8   0       1084.76       1029.43        25.65 o                         
   8   8   0       2379.55       2508.06        45.36 o                         
   9   8   0        311.80        315.66        27.71 o                         
  10   8   0       3978.40       3987.97       113.02 o                         
  11   8   0         86.40        100.24        22.98 o                         
  12   8   0          0.18          2.86        25.85 o                         
 -12   9   0        779.75        693.96        78.91 o                         
 -11   9   0       1807.84       1715.68       119.37 o                         
 -10   9   0       3500.28       3515.16       112.37 o                         
  -9   9   0         27.56         31.39        20.60 o                         
  -8   9   0       1044.94        993.96        25.50 o                         
  -7   9   0       3558.46       3473.86        56.84 o                         
  -6   9   0         23.74          3.62         7.29 o                         
  -5   9   0      11258.73      11456.57       140.76 o                         
  -4   9   0       1977.73       2002.12        37.73 o                         
  -3   9   0        970.36       1058.20        20.44 o                         
  -2   9   0      16223.01      16054.98       182.82 o                         
  -1   9   0         35.66         30.35        12.14 o                         
   0   9   0        176.90        267.02        15.27 o                         
   1   9   0       7567.33       6965.07        93.19 o                         
   2   9   0         97.54        228.40        12.80 o                         
   3   9   0         29.77         80.52        11.01 o                         
   4   9   0        161.60        204.82        11.32 o                         
   5   9   0        407.44        430.98        16.71 o                         
   6   9   0       3940.10       3811.99        58.64 o                         
   7   9   0       2635.43       2582.50        45.89 o                         
   8   9   0        660.52        633.68        20.71 o                         
   9   9   0       1072.23       1001.30        29.52 o                         
  10   9   0        141.65        293.93        34.41 o                         
  11   9   0         21.80        101.16        48.56 o                         
  12   9   0       1760.69       1780.26        81.18 o                         
 -12  10   0        529.18        400.60        57.66 o                         
 -11  10   0       4311.18       4260.88       198.27 o                         
 -10  10   0        274.05        363.38        55.64 o                         
  -9  10   0        548.71        420.65        19.77 o                         
  -8  10   0       1883.97       1899.49        39.84 o                         
  -7  10   0        215.64        238.97        15.30 o                         
  -6  10   0        919.96        922.34        28.18 o                         
  -5  10   0        246.70        242.71        15.29 o                         
  -4  10   0       4488.77       4165.82        64.50 o                         
  -3  10   0       3116.72       2940.79        41.81 o                         
  -2  10   0       1533.15       1424.07        29.53 o                         
  -1  10   0       1725.65       1597.19        32.81 o                         
   0  10   0       5131.11       4973.04        83.89 o                         
   1  10   0       3834.46       3876.00        61.45 o                         
   2  10   0         45.39         99.43        12.87 o                         
   3  10   0        361.62        364.93        16.71 o                         
   4  10   0       1593.55       1577.46        33.18 o                         
   5  10   0        624.28        566.39        19.60 o                         
   6  10   0        762.25        726.04        23.00 o                         
   7  10   0       2241.80       2141.59        43.26 o                         
   8  10   0        184.08        577.90        24.61 o                         
   9  10   0        704.91        677.99        35.69 o                         
  10  10   0        237.04        312.86        49.06 o                         
  11  10   0        856.66        798.63        75.87 o                         
 -12  11   0        167.88         76.88        30.35 o                         
 -11  11   0         12.13         40.46        35.41 o                         
 -10  11   0         18.89         13.12        11.04 o                         
  -9  11   0       1877.29       1867.78        42.16 o                         
  -8  11   0        374.10        310.86        20.15 o                         
  -7  11   0        238.55        237.52        17.16 o                         
  -6  11   0       3921.82       3837.05        72.05 o                         
  -5  11   0       3561.07       3276.80        57.15 o                         
  -3  11   0       6040.58       5630.85       122.63 o                         
  -2  11   0      11499.31      11525.78       140.95 o                         
  -1  11   0       2546.71       2438.91        44.33 o                         
   0  11   0        364.58        343.65        20.41 o                         
   1  11   0        441.55        404.35        18.62 o                         
   2  11   0        886.61        955.18        50.73 o                         
   3  11   0       1772.36       1783.09        39.27 o                         
   4  11   0         55.18        119.51        12.55 o                         
   5  11   0       3037.14       2696.83        48.70 o                         
   6  11   0         19.99         94.36        14.64 o                         
   7  11   0       2585.10       2701.16        49.87 o                         
   8  11   0        187.36        243.36        24.97 o                         
   9  11   0       1314.22       1376.45        44.49 o                         
  10  11   0         91.93        298.42        68.79 o                         
  11  11   0        360.98        245.66        46.03 o                         
 -11  12   0        507.43        573.58        98.13 o                         
 -10  12   0        663.95        731.79        32.53 o                         
  -9  12   0       1792.93       1728.63        42.47 o                         
  -8  12   0       2593.75       2512.07        51.26 o                         
  -7  12   0          3.08         11.06         8.96 o                         
  -6  12   0       3804.64       3743.46        64.80 o                         
  -5  12   0       2012.80       1939.06        42.48 o                         
  -4  12   0         90.88         64.86         7.57 o                         
  -3  12   0      12585.90      12382.75       135.98 o                         
  -2  12   0          1.88          1.98         7.40 o                         
  -1  12   0       1364.39       1353.35        36.89 o                         
   0  12   0        322.61        404.73        20.38 o                         
   1  12   0        403.22        600.18        30.66 o                         
   2  12   0       6805.96       6536.65       110.96 o                         
   3  12   0       3972.42       3999.15        68.64 o                         
   4  12   0         27.64         34.50         7.79 o                         
   5  12   0        291.44        291.92        15.72 o                         
   6  12   0       2458.47       2461.96        52.42 o                         
   7  12   0        220.33        279.69        18.70 o                         
   8  12   0       1374.61       1498.33        40.26 o                         
   9  12   0         80.61        115.49        24.28 o                         
  10  12   0        342.10        229.63        41.48 o                         
  11  12   0       2872.88       3027.39       354.06 o                         
 -11  13   0          1.55         -4.05        27.31 o                         
 -10  13   0       1030.79        991.54        38.56 o                         
  -9  13   0       5947.43       6039.29       101.48 o                         
  -8  13   0        141.71        283.19        27.66 o                         
  -7  13   0       3258.55       3284.18        85.00 o                         
  -6  13   0       1385.67       1376.47        36.27 o                         
  -5  13   0         19.49         30.65        11.81 o                         
  -4  13   0       9393.47       9575.03       101.50 o                         
  -3  13   0       4456.17       4350.54        61.33 o                         
  -2  13   0       1104.77        929.80        26.29 o                         
  -1  13   0        165.18        198.84        13.74 o                         
   0  13   0        671.30        842.75        30.46 o                         
   1  13   0       1268.78       1314.16        43.85 o                         
   2  13   0       6972.69       7049.48       120.09 o                         
   3  13   0        277.46        456.76        26.98 o                         
   4  13   0          9.06         24.55         9.52 o                         
   5  13   0       1138.32       1204.87        35.41 o                         
   6  13   0        600.18        597.69        25.00 o                         
   7  13   0       1804.60       1733.77        61.03 o                         
   8  13   0        151.00        367.13        35.89 o                         
   9  13   0        231.72        299.76        36.40 o                         
  10  13   0        898.23        897.78        60.51 o                         
 -11  14   0         29.77        -18.21        31.36 o                         
 -10  14   0        843.70        947.87        68.79 o                         
  -9  14   0        368.19        317.89        25.46 o                         
  -8  14   0       1036.18       1077.37        38.86 o                         
  -7  14   0        673.03        629.20        30.75 o                         
  -6  14   0        579.35        510.96        31.69 o                         
  -5  14   0       2770.39       2897.82        57.91 o                         
  -4  14   0         65.08         58.16         8.34 o                         
  -3  14   0         36.93         64.23        17.20 o                         
  -2  14   0         14.46         -1.64         6.55 o                         
  -1  14   0       1232.19       1169.32        31.88 o                         
   0  14   0        947.85        926.11        32.42 o                         
   1  14   0       1124.32       1254.03        34.44 o                         
   2  14   0         72.00         35.99         8.87 o                         
   3  14   0         14.44         58.20        12.50 o                         
   4  14   0        112.95        166.31        19.09 o                         
   5  14   0        141.96        225.52        21.80 o                         
   6  14   0        346.42        428.34        27.47 o                         
   7  14   0        691.03        725.16        35.64 o                         
   8  14   0        219.66        248.32        27.71 o                         
   9  14   0        529.89        484.93        51.59 o                         
  10  14   0         11.18         -0.65        30.58 o                         
 -10  15   0          2.39        -21.14        21.14 o                         
  -9  15   0         56.89         86.93        18.79 o                         
  -8  15   0        490.85        451.85        31.80 o                         
  -7  15   0       4301.39       4426.95        91.78 o                         
  -6  15   0        460.77        608.87        49.79 o                         
  -5  15   0         27.31         38.43        10.51 o                         
  -4  15   0       1821.65       1756.16        32.63 o                         
  -3  15   0         64.01         43.16         8.69 o                         
  -2  15   0        191.34        198.44        18.47 o                         
  -1  15   0       1213.97       1266.80        34.28 o                         
   0  15   0       2199.72       1970.68        44.62 o                         
   1  15   0        969.66        874.23        42.58 o                         
   2  15   0        426.10        415.70        40.28 o                         
   4  15   0        109.87         72.10        12.56 o                         
   5  15   0        191.18        253.22        21.32 o                         
   6  15   0       1035.03        899.83        44.23 o                         
   7  15   0       1475.19       1454.59        52.04 o                         
   8  15   0          8.98         47.51        17.01 o                         
   9  15   0        329.67        308.62        44.85 o                         
 -10  16   0        513.69        451.18        63.73 o                         
  -9  16   0         26.98         19.91        20.50 o                         
  -8  16   0       1968.28       1914.80        60.60 o                         
  -7  16   0       1581.70       1709.30        54.63 o                         
  -6  16   0        388.94        562.91        54.02 o                         
  -5  16   0       5245.79       5179.57        93.16 o                         
  -4  16   0         51.09         51.04        10.25 o                         
  -3  16   0        207.33        132.62        15.70 o                         
  -2  16   0       1493.82       1427.90        37.73 o                         
  -1  16   0        536.43        651.54        26.14 o                         
   0  16   0       1752.39       1717.15        72.85 o                         
   1  16   0        980.17        884.09        44.34 o                         
   2  16   0        202.92        249.79        18.00 o                         
   3  16   0       1775.93       1880.80        47.24 o                         
   4  16   0       5777.23       6010.46        93.16 o                         
   5  16   0          9.12        154.30        75.87 o                         
   6  16   0       4453.09       4342.04       151.50 o                         
   7  16   0        601.57        708.17        34.21 o                         
   8  16   0         42.02         52.79        18.83 o                         
   9  16   0       2240.45       2254.61       138.47 o                         
  -9  17   0        332.44        287.88        41.62 o                         
  -8  17   0        642.28        690.93        64.74 o                         
  -7  17   0        444.61        510.92        42.75 o                         
  -6  17   0       5281.14       4777.92       230.14 o                         
  -5  17   0        617.37        490.29        31.81 o                         
  -4  17   0        858.74        706.17        23.28 o                         
  -3  17   0        735.61        727.93        37.38 o                         
  -2  17   0         19.89         60.49        13.13 o                         
  -1  17   0        909.27        838.81        30.52 o                         
   0  17   0       3425.06       3200.69       184.71 o                         
   1  17   0          0.05         18.35        11.95 o                         
   2  17   0        287.46        237.91        20.34 o                         
   3  17   0       1398.76       1360.54        58.84 o                         
   4  17   0        238.67        342.01        31.45 o                         
   5  17   0       4127.63       4284.72       120.75 o                         
   6  17   0       2772.69       2960.50        81.47 o                         
   7  17   0        433.00        585.87        40.86 o                         
   8  17   0        989.86        977.43        78.02 o                         
  -8  18   0        439.50        478.17        96.61 o                         
  -7  18   0       1290.41       1421.17        75.62 o                         
  -6  18   0         18.16          8.40        16.89 o                         
  -5  18   0          0.53         -6.07        18.60 o                         
  -4  18   0        927.40        827.90        35.24 o                         
  -3  18   0          1.75          2.32        12.79 o                         
  -2  18   0          1.25         -3.40        11.91 o                         
  -1  18   0       2867.99       2727.12       136.08 o                         
   0  18   0        112.76        145.28        19.39 o                         
   1  18   0          2.69          2.25        14.83 o                         
   2  18   0         73.98         46.52        14.31 o                         
   3  18   0         72.73         61.81        18.56 o                         
   4  18   0         55.83        182.09        31.45 o                         
   5  18   0       2078.66       2223.59        69.79 o                         
   6  18   0       2948.31       2859.47        83.86 o                         
   7  18   0        170.94        318.97        46.95 o                         
  -8  19   0        104.22        165.90        49.57 o                         
  -7  19   0          3.10        -11.96        23.09 o                         
  -6  19   0        443.87        419.82        65.75 o                         
  -5  19   0        847.25        855.96        55.41 o                         
  -4  19   0        713.47        616.95        32.81 o                         
  -3  19   0       1399.72       1287.47        57.54 o                         
  -2  19   0        682.27        853.24        40.33 o                         
  -1  19   0        137.67        323.48        28.15 o                         
   0  19   0         59.08         27.44        15.62 o                         
   1  19   0          6.13          6.98        15.87 o                         
   2  19   0          4.73        -18.23        18.23 o                         
   3  19   0        257.71        393.03        35.74 o                         
   4  19   0       1304.05       1378.35        80.72 o                         
   5  19   0       3169.40       3406.71        92.52 o                         
  -7  20   0        911.68        970.13        99.14 o                         
  -6  20   0         52.57        295.39        74.86 o                         
  -5  20   0        504.03        524.75        75.36 o                         
  -4  20   0       3251.23       3297.39        86.90 o                         
  -3  20   0        187.92        176.52        31.81 o                         
  -2  20   0         66.16         96.20        19.39 o                         
  -1  20   0        173.02        144.37        19.98 o                         
   0  20   0         68.53         63.34        19.43 o                         
   1  20   0         99.49         51.27        25.80 o                         
   2  20   0       1138.39       1069.19        59.36 o                         
   3  20   0         13.89        226.60        53.62 o                         
   4  20   0        397.03        565.48        54.37 o                         
   5  20   0        214.60        328.13        47.15 o                         
  -5  21   0        802.26        878.35        95.09 o                         
  -4  21   0        310.16        380.34        39.03 o                         
  -3  21   0         31.61         74.35        25.75 o                         
  -2  21   0       1359.65       1255.41        64.02 o                         
  -1  21   0        414.60        419.92        40.03 o                         
   0  21   0       1017.87        860.88        76.88 o                         
   1  21   0       1834.07       1827.51        77.59 o                         
   2  21   0          0.71        290.33        61.71 o                         
   3  21   0        285.44        405.43        37.37 o                         
   4  21   0        255.04        175.97        31.30 o                         
  -3  22   0        733.04        772.72        57.01 o                         
  -2  22   0         39.22         64.31        51.09 o                         
  -1  22   0         12.20          5.06        40.46 o                         
   0  22   0       1515.77       1395.18        96.61 o                         
   2  22   0        307.87        278.19        71.82 o                         
  -2 -22   1       2173.15       2146.82       110.77 o                         
  -1 -22   1        992.82        989.00        63.28 o                         
   0 -22   1        193.22        319.04        46.13 o                         
   1 -22   1          8.00          4.73        34.39 o                         
   2 -22   1        242.43        249.19        58.67 o                         
   3 -22   1        101.95        113.06        29.94 o                         
   4 -22   1       1583.35       1684.70       151.74 o                         
  -4 -21   1        346.43        380.56        43.35 o                         
  -3 -21   1         97.97        284.26        65.75 o                         
  -2 -21   1       1764.28       2076.33       151.24 o                         
  -1 -21   1          1.66         40.10        23.57 o                         
   0 -21   1        252.72        301.88        43.99 o                         
   1 -21   1        407.33        445.86        38.25 o                         
   2 -21   1        147.55        114.15        27.46 o                         
   3 -21   1       2670.20       2897.98       211.43 o                         
   4 -21   1          3.22         94.85        23.95 o                         
   5 -21   1        108.08         67.78        22.98 o                         
  -5 -20   1        476.54        344.93        39.86 o                         
  -4 -20   1        826.78        788.07        63.18 o                         
  -3 -20   1        121.50        155.79        33.38 o                         
  -2 -20   1         74.67        195.11        41.98 o                         
  -1 -20   1         19.75          3.03        28.32 o                         
   0 -20   1        720.05        615.23        37.61 o                         
   1 -20   1         19.73         12.04        23.58 o                         
   2 -20   1        937.97       1010.98        44.88 o                         
   3 -20   1       1096.47       1128.70        53.83 o                         
   4 -20   1         10.24         71.01        22.04 o                         
   5 -20   1       2456.20       2470.34       132.52 o                         
   6 -20   1        529.48        562.11       108.24 o                         
   7 -20   1         84.89         69.06        25.29 o                         
  -6 -19   1         34.63         15.30        23.63 o                         
  -5 -19   1         90.40        394.65        59.68 o                         
  -4 -19   1        837.39        875.02        66.76 o                         
  -3 -19   1         92.34        101.96        20.74 o                         
  -2 -19   1        625.62        585.97        43.24 o                         
  -1 -19   1         41.61          5.52        15.85 o                         
   0 -19   1        315.49        298.49        28.26 o                         
   1 -19   1         36.49         15.35        18.86 o                         
   2 -19   1        637.44        724.72        45.22 o                         
   3 -19   1        175.74        364.46        30.82 o                         
   4 -19   1       1474.70       1471.51        60.49 o                         
   5 -19   1        101.37         93.46        31.36 o                         
   6 -19   1          2.44         -5.06        31.36 o                         
   7 -19   1        147.11        133.82        26.73 o                         
   8 -19   1        538.60        469.97        49.80 o                         
  -7 -18   1        194.50        142.85        34.90 o                         
  -6 -18   1       1889.51       2129.29       124.19 o                         
  -5 -18   1        638.99        797.69        41.65 o                         
  -4 -18   1        336.62        235.79        36.20 o                         
  -3 -18   1          7.34        -16.45        16.45 o                         
  -2 -18   1         13.49          2.21        12.83 o                         
  -1 -18   1         48.45         12.36        16.79 o                         
   0 -18   1        305.33        262.05        31.22 o                         
   1 -18   1        648.57        787.69        35.63 o                         
   2 -18   1       2698.77       2580.21        65.38 o                         
   3 -18   1          0.19          0.47        11.11 o                         
   4 -18   1         30.29         14.61        11.87 o                         
   5 -18   1       1412.26       1426.86        50.49 o                         
   6 -18   1         28.56         37.85        20.88 o                         
   7 -18   1        540.11        634.22        44.36 o                         
   8 -18   1       1349.21       1257.41        75.82 o                         
  -8 -17   1        114.66        260.91        45.38 o                         
  -7 -17   1       1579.98       1745.77        64.21 o                         
  -6 -17   1         10.00         56.65        47.55 o                         
  -5 -17   1       1298.91       1443.19        74.78 o                         
  -4 -17   1       2896.97       2771.63       157.65 o                         
  -3 -17   1        550.01        548.44        26.46 o                         
  -2 -17   1        297.91        288.08        21.32 o                         
  -1 -17   1         31.17         -7.76        12.65 o                         
   0 -17   1       1010.40       1269.33        67.78 o                         
   1 -17   1       3510.62       3657.82        70.45 o                         
   2 -17   1        881.93        785.21        29.12 o                         
   3 -17   1        924.93        806.44        30.38 o                         
   4 -17   1        900.17        843.76        29.55 o                         
   5 -17   1        506.94        479.08        41.03 o                         
   6 -17   1       1355.64       1603.11        85.67 o                         
   7 -17   1       5873.50       5638.35       122.92 o                         
   8 -17   1        238.88        168.94        34.39 o                         
   9 -17   1       1030.08        855.82        83.96 o                         
  -9 -16   1        216.67        195.65        40.46 o                         
  -8 -16   1       1593.66       1631.96        60.12 o                         
  -7 -16   1        269.49        297.08        33.86 o                         
  -6 -16   1        116.68        360.68        35.40 o                         
  -5 -16   1       1273.07       1362.68        47.75 o                         
  -4 -16   1        125.63        233.68        47.55 o                         
  -3 -16   1         47.15         59.83        12.33 o                         
  -2 -16   1        507.12        534.16        28.00 o                         
  -1 -16   1        252.28        230.59        23.51 o                         
   0 -16   1       3135.33       2986.01       120.61 o                         
   1 -16   1       1387.49       1251.71        79.43 o                         
   2 -16   1        137.27         75.57        11.37 o                         
   3 -16   1        680.26        669.75        23.56 o                         
   4 -16   1        105.55         80.06         9.90 o                         
   5 -16   1        333.86        485.25        31.10 o                         
   6 -16   1      12281.00      12340.80       170.74 o                         
   7 -16   1          1.14         29.14        16.41 o                         
   8 -16   1        622.28        628.75        36.66 o                         
   9 -16   1        642.64        639.08        46.08 o                         
  10 -16   1        124.35         16.19        29.34 o                         
  -9 -15   1        873.91        852.27        57.59 o                         
  -8 -15   1         87.13         88.95        21.48 o                         
  -7 -15   1       1464.78       1566.04        55.57 o                         
  -6 -15   1        149.22        121.38        18.52 o                         
  -5 -15   1        256.21        193.23        21.02 o                         
  -4 -15   1        390.72        387.45        43.50 o                         
  -3 -15   1        404.36        408.60        44.00 o                         
  -2 -15   1       1563.50       1457.52        44.46 o                         
  -1 -15   1         62.69         46.53        17.20 o                         
   0 -15   1       5180.88       5059.23       106.88 o                         
   1 -15   1        176.04        126.54        14.09 o                         
   2 -15   1        479.85        470.99        21.68 o                         
   3 -15   1         27.23         14.14         7.66 o                         
   4 -15   1       2769.68       2611.32        54.97 o                         
   5 -15   1       4276.66       4133.92        98.41 o                         
   6 -15   1        504.79        517.24        50.67 o                         
   7 -15   1        231.38        483.37        33.89 o                         
   8 -15   1         29.80         73.59        18.43 o                         
   9 -15   1        128.63         99.52        26.48 o                         
  10 -15   1         36.01          4.91        21.85 o                         
 -10 -14   1        827.10        890.21       103.18 o                         
  -9 -14   1          1.76         51.92        29.84 o                         
  -8 -14   1        794.73        803.32        41.12 o                         
  -7 -14   1        373.58        375.95        27.04 o                         
  -6 -14   1        890.32        860.67        58.41 o                         
  -5 -14   1         43.20        140.00        16.30 o                         
  -4 -14   1         63.72         65.17         9.64 o                         
  -3 -14   1       1471.21       1448.50        38.25 o                         
  -2 -14   1       2378.68       2311.50        57.18 o                         
  -1 -14   1       7019.63       6730.11       117.00 o                         
   0 -14   1        209.82        238.82        17.97 o                         
   1 -14   1       2325.52       2288.27        55.92 o                         
   2 -14   1        177.64        154.65        14.02 o                         
   3 -14   1       7481.46       7523.84        94.00 o                         
   4 -14   1        339.92        325.22        13.60 o                         
   5 -14   1        275.74        318.58        19.44 o                         
   6 -14   1       3026.51       3024.68        60.61 o                         
   7 -14   1         14.77         18.30        15.37 o                         
   8 -14   1       3596.49       3732.39        96.47 o                         
   9 -14   1       1332.43       1263.06        40.33 o                         
  10 -14   1        182.00        232.67        52.60 o                         
  11 -14   1       1127.15       1134.01        96.10 o                         
 -10 -13   1          0.89        116.33        64.74 o                         
  -9 -13   1        860.80        845.96        38.65 o                         
  -8 -13   1        214.00        186.75        29.71 o                         
  -7 -13   1        251.76        390.62        20.37 o                         
  -6 -13   1        418.07        437.15        20.01 o                         
  -5 -13   1        251.85        247.70        17.58 o                         
  -4 -13   1       5295.15       4940.79        82.67 o                         
  -3 -13   1       4776.09       4805.99        80.04 o                         
  -1 -13   1       1823.62       1965.22        60.01 o                         
   0 -13   1      10808.44      10832.68       166.19 o                         
   1 -13   1         72.21         80.75         9.73 o                         
   2 -13   1       7605.04       7648.26       105.11 o                         
   3 -13   1       1383.59       1435.05        29.83 o                         
   4 -13   1        374.71        577.16        27.06 o                         
   5 -13   1       8012.30       7939.98       113.89 o                         
   6 -13   1        649.77        599.22        24.70 o                         
   7 -13   1       3974.02       4122.83        82.01 o                         
   8 -13   1       1985.45       1942.37        51.88 o                         
   9 -13   1        354.42        471.76        27.16 o                         
  10 -13   1       2064.94       2097.45       105.72 o                         
  11 -13   1        300.84        183.10        43.50 o                         
 -11 -12   1        151.49        246.83        67.78 o                         
 -10 -12   1       1566.27       1579.12       109.25 o                         
  -9 -12   1        174.98        153.53        22.46 o                         
  -8 -12   1         13.17         63.88        10.56 o                         
  -7 -12   1       5844.13       5575.87        90.83 o                         
  -6 -12   1       1286.27       1317.90        35.23 o                         
  -5 -12   1       1857.86       1879.90        39.80 o                         
  -4 -12   1       2961.83       2955.31        51.85 o                         
  -3 -12   1       1000.99        991.00        28.45 o                         
  -2 -12   1        603.39        875.87        25.95 o                         
  -1 -12   1       9601.50       9223.94       142.50 o                         
   0 -12   1       1343.25       1255.70        36.10 o                         
   1 -12   1      11051.91      10896.85       159.59 o                         
   2 -12   1       1351.26       1493.75        33.36 o                         
   3 -12   1          1.28        -10.12        12.14 o                         
   4 -12   1       7698.81       7364.50        80.14 o                         
   5 -12   1       1198.61        993.90        29.42 o                         
   6 -12   1         10.85         31.39        18.71 o                         
   7 -12   1        654.13        601.30        25.37 o                         
   8 -12   1        590.39        689.64        25.23 o                         
   9 -12   1       2722.81       2693.19        54.66 o                         
  10 -12   1        610.40        579.63        29.08 o                         
  11 -12   1        595.66        429.93        89.02 o                         
 -11 -11   1       1658.85       1643.86       119.37 o                         
 -10 -11   1        307.15        442.07        67.78 o                         
  -9 -11   1        122.32        220.15        17.52 o                         
  -8 -11   1       2846.48       2824.95        60.44 o                         
  -7 -11   1        590.90        622.59        22.45 o                         
  -6 -11   1        114.83        150.00        16.61 o                         
  -5 -11   1        590.44        567.56        20.16 o                         
  -4 -11   1         19.19          8.89         5.70 o                         
  -3 -11   1        534.71        483.65        24.70 o                         
  -2 -11   1       9310.16       8832.19       130.83 o                         
  -1 -11   1          5.61         18.31         6.37 o                         
   0 -11   1       6155.30       5760.03        95.97 o                         
   1 -11   1       1367.90       1294.11        34.13 o                         
   2 -11   1       1250.91       1525.60        41.03 o                         
   3 -11   1       7433.13       7105.77        85.74 o                         
   4 -11   1        662.34        563.54        16.94 o                         
   5 -11   1       1099.07       1070.05        28.70 o                         
   6 -11   1        960.14        955.95        30.39 o                         
   7 -11   1       5735.84       5440.16       121.90 o                         
   8 -11   1          5.06         -4.08         8.62 o                         
   9 -11   1        239.17        248.67        19.57 o                         
  10 -11   1        486.54        532.32        24.97 o                         
  11 -11   1        773.02        692.95        91.04 o                         
  12 -11   1         14.84          7.08        30.35 o                         
 -11 -10   1          0.17         43.50        49.57 o                         
 -10 -10   1        490.59        423.86        52.60 o                         
  -9 -10   1        558.92        508.92        19.84 o                         
  -8 -10   1        140.43        122.36        15.27 o                         
  -7 -10   1        315.55        431.20        21.15 o                         
  -6 -10   1       2203.66       2111.98        41.40 o                         
  -5 -10   1         79.38        108.26         9.78 o                         
  -4 -10   1       4493.15       4415.10        64.12 o                         
  -3 -10   1       5257.17       4920.86        74.97 o                         
  -2 -10   1       3057.14       3085.22        52.97 o                         
  -1 -10   1       1578.64       1546.67        33.47 o                         
   0 -10   1        481.16        373.84        21.17 o                         
   1 -10   1      13288.50      12787.85       177.34 o                         
   2 -10   1       1857.12       1899.71        35.32 o                         
   3 -10   1        165.24        154.68        10.28 o                         
   4 -10   1       1891.27       1849.54        37.25 o                         
   5 -10   1       2612.15       2349.28        52.86 o                         
   6 -10   1       7054.35       6866.01       107.74 o                         
   7 -10   1        833.70        820.28        26.33 o                         
   8 -10   1          2.01         10.35        10.50 o                         
   9 -10   1       2729.67       2745.10        51.27 o                         
  10 -10   1       2276.34       2140.02        84.26 o                         
  11 -10   1       1025.57       1025.77        96.10 o                         
  12 -10   1       1752.89       1718.72       119.37 o                         
 -12  -9   1        123.26        165.90        59.68 o                         
 -11  -9   1       2510.94       2520.23       105.40 o                         
 -10  -9   1        561.51        540.85        34.97 o                         
  -9  -9   1       1784.45       1784.22        54.09 o                         
  -8  -9   1        628.42        642.75        20.61 o                         
  -7  -9   1        425.24        386.62        16.47 o                         
  -6  -9   1         50.94         84.01        12.09 o                         
  -5  -9   1       3001.35       3028.95        49.19 o                         
  -4  -9   1        561.93        574.59        17.82 o                         
  -3  -9   1       3692.97       4033.44        62.96 o                         
  -2  -9   1         20.62         40.67         6.29 o                         
  -1  -9   1        354.04        437.01        15.92 o                         
   0  -9   1      50982.94      52175.20       581.35 o                         
   1  -9   1       8773.22       8474.82       123.03 o                         
   2  -9   1       1501.97       1593.91        44.68 o                         
   3  -9   1      14071.09      13857.09       142.51 o                         
   4  -9   1       1127.31       1119.63        26.41 o                         
   5  -9   1      27087.86      26915.91       379.16 o                         
   6  -9   1       2222.84       2111.59        44.37 o                         
   7  -9   1         51.91         36.85         6.75 o                         
   8  -9   1          7.78          9.70         6.36 o                         
   9  -9   1        700.26        578.00        25.03 o                         
  10  -9   1        120.63        106.45        25.29 o                         
  11  -9   1       2591.26       2562.40       146.68 o                         
  12  -9   1        370.76        283.25        58.67 o                         
 -12  -8   1        644.89        603.93        88.01 o                         
 -11  -8   1          3.40          0.35        22.98 o                         
 -10  -8   1          0.57         45.39        14.34 o                         
  -9  -8   1       6446.00       6298.65       129.38 o                         
  -8  -8   1         71.59         72.41         8.63 o                         
  -7  -8   1       1233.19       1160.87        26.74 o                         
  -6  -8   1       4041.84       4010.91        58.83 o                         
  -5  -8   1       2920.95       2769.39        44.85 o                         
  -4  -8   1       2119.56       2139.01        36.98 o                         
  -3  -8   1       9978.50      10183.72       126.44 o                         
  -2  -8   1       3016.61       2937.17        47.92 o                         
  -1  -8   1      12914.63      12159.12       144.66 o                         
   0  -8   1       4895.01       4802.59        66.63 o                         
   1  -8   1       2823.87       2617.23        41.97 o                         
   2  -8   1      18453.71      17877.29       198.76 o                         
   3  -8   1        773.86        843.42        15.52 o                         
   4  -8   1       1922.92       1808.29        39.28 o                         
   5  -8   1       7123.93       6912.15       102.22 o                         
   6  -8   1       2471.86       2442.20        46.73 o                         
   7  -8   1       1556.25       1422.36        30.31 o                         
   8  -8   1         60.53         35.87         7.94 o                         
   9  -8   1        721.58        662.37        45.32 o                         
  10  -8   1         53.48         51.09        23.32 o                         
  11  -8   1          7.66        -11.13        23.27 o                         
  13  -8   1          3.39        -26.30        26.30 o                         
 -12  -7   1        111.80        106.93        27.27 o                         
 -11  -7   1          2.40         25.69        35.41 o                         
 -10  -7   1       2505.79       2497.47        65.04 o                         
  -9  -7   1        339.13        264.39        25.97 o                         
  -8  -7   1         46.47         63.84        10.29 o                         
  -7  -7   1       2253.84       2123.26        37.57 o                         
  -6  -7   1       4831.83       4866.99        65.04 o                         
  -5  -7   1       3017.92       3302.81        48.57 o                         
  -4  -7   1       9431.23       9320.15       105.65 o                         
  -3  -7   1        211.11        356.93        13.46 o                         
  -2  -7   1       1547.14       1335.78        27.55 o                         
  -1  -7   1        119.64         26.00         5.86 o                         
   0  -7   1        646.31        626.49        19.48 o                         
   1  -7   1       2204.74       2617.33        39.81 o                         
   2  -7   1        933.44        885.75        20.44 o                         
   3  -7   1       4283.52       4481.84        47.39 o                         
   4  -7   1        731.59        499.32        22.46 o                         
   5  -7   1       2625.33       2452.23        71.03 o                         
   6  -7   1        111.09         65.75        12.14 o                         
   7  -7   1       1392.59       1335.13        41.89 o                         
   8  -7   1       1044.27       1034.96        39.50 o                         
   9  -7   1        970.04        929.63        38.32 o                         
  10  -7   1        529.03        599.06        33.97 o                         
  11  -7   1        598.47        463.50        48.37 o                         
  12  -7   1          0.20         15.17        35.41 o                         
  13  -7   1        103.22         74.86        29.34 o                         
 -13  -6   1        150.31        117.10        32.38 o                         
 -12  -6   1        222.24        253.39        61.20 o                         
 -11  -6   1       1379.80       1216.63        54.64 o                         
 -10  -6   1         72.78        107.12        15.87 o                         
  -9  -6   1       4143.09       4108.20        84.18 o                         
  -8  -6   1       1430.25       1434.49        43.74 o                         
  -7  -6   1       1683.83       1668.54        29.35 o                         
  -6  -6   1        125.85        176.09         9.55 o                         
  -5  -6   1       5849.85       5617.36        69.60 o                         
  -4  -6   1        143.50        125.31         8.19 o                         
  -3  -6   1        475.74        525.38        15.95 o                         
  -2  -6   1       5351.36       5285.71        69.80 o                         
  -1  -6   1      14774.56      13777.43       156.55 o                         
   0  -6   1       1484.05       1480.77        26.67 o                         
   1  -6   1       6982.66       7277.50        87.11 o                         
   2  -6   1      23656.29      24430.91       244.30 o                         
   3  -6   1       1594.23       1783.07        30.12 o                         
   4  -6   1      14186.05      14241.62       184.08 o                         
   5  -6   1       4397.10       4421.51        69.59 o                         
   6  -6   1        172.43        171.67        19.00 o                         
   7  -6   1        682.31        674.84        29.47 o                         
   8  -6   1       3598.63       3415.59        77.26 o                         
   9  -6   1         32.76         20.05        12.68 o                         
  10  -6   1       5880.20       5713.84       116.70 o                         
  11  -6   1        375.33        320.91        37.14 o                         
  12  -6   1        105.37         97.41        23.76 o                         
  13  -6   1       1308.67       1328.79        67.37 o                         
 -13  -5   1        469.88        432.17        53.62 o                         
 -12  -5   1         12.90         19.34        37.43 o                         
 -11  -5   1        128.89        108.77        18.48 o                         
 -10  -5   1        451.02        554.44        36.50 o                         
  -9  -5   1        468.63        510.07        27.06 o                         
  -8  -5   1         31.99         30.59         8.48 o                         
  -7  -5   1       1758.64       1802.95        44.80 o                         
  -6  -5   1         28.37         21.10         3.70 o                         
  -5  -5   1        342.25        258.48        10.31 o                         
  -4  -5   1       5103.07       4944.56        60.30 o                         
  -3  -5   1      11875.17      12321.03       127.66 o                         
  -2  -5   1      17331.21      17138.20       192.61 o                         
  -1  -5   1         37.79         58.71         6.05 o                         
   0  -5   1        145.20        136.28         7.46 o                         
   1  -5   1      33556.77      33428.98       378.08 o                         
   2  -5   1       6518.62       6391.99        66.75 o                         
   3  -5   1      17671.94      17408.28       192.98 o                         
   4  -5   1      35740.60      37513.15       485.66 o                         
   5  -5   1        115.78        113.43        13.62 o                         
   6  -5   1       2731.68       2601.24        59.94 o                         
   7  -5   1        580.28        572.25        32.53 o                         
   8  -5   1          3.64          5.12         9.66 o                         
   9  -5   1       1567.22       1572.62        50.45 o                         
  10  -5   1        475.43        368.65        29.47 o                         
  11  -5   1        454.11        407.80        36.51 o                         
  12  -5   1        369.94        373.24        40.75 o                         
  13  -5   1        357.20        388.83        42.45 o                         
 -13  -4   1         10.30        -12.14        29.34 o                         
 -12  -4   1         28.54         50.09        17.34 o                         
 -11  -4   1        683.32        681.14        33.25 o                         
 -10  -4   1       1190.50       1217.59        34.76 o                         
  -9  -4   1         81.29         79.97        12.42 o                         
  -8  -4   1       3241.11       3277.14        58.51 o                         
  -7  -4   1       3196.86       3199.68        50.52 o                         
  -6  -4   1       3396.16       3362.71        54.99 o                         
  -5  -4   1      15575.46      16497.08       153.54 o                         
  -4  -4   1        500.37        508.10        13.08 o                         
  -3  -4   1      29036.59      30418.62       313.19 o                         
  -2  -4   1      14651.05      14275.67       159.03 o                         
  -1  -4   1         83.45         38.81         5.84 o                         
   0  -4   1      18149.97      17641.00       200.21 o                         
   1  -4   1      10573.54      10297.44       113.30 o                         
   2  -4   1         85.63         56.95         6.51 o                         
   3  -4   1      39764.75      42436.04       474.58 o                         
   4  -4   1        546.16        562.47        32.37 o                         
   5  -4   1       1859.58       1781.80        42.89 o                         
   6  -4   1       1814.29       1544.18        41.73 o                         
   7  -4   1       1389.69       1332.71        75.48 o                         
   8  -4   1       1611.72       1632.28        48.61 o                         
   9  -4   1       1735.49       1683.07        52.73 o                         
  10  -4   1       2738.37       2691.89        72.12 o                         
  11  -4   1          6.35          0.43        15.72 o                         
  12  -4   1        899.25        749.89        51.77 o                         
  13  -4   1        382.52        323.05        40.60 o                         
 -13  -3   1        160.03        225.98        30.24 o                         
 -12  -3   1       5193.34       5353.80       111.01 o                         
 -11  -3   1        191.47        210.91        22.06 o                         
 -10  -3   1        776.99        707.41        23.99 o                         
  -9  -3   1       3165.85       3222.67        53.87 o                         
  -8  -3   1        114.82        121.47        10.88 o                         
  -7  -3   1         94.40         98.06         8.63 o                         
  -6  -3   1       8706.09       8613.03       115.95 o                         
  -5  -3   1       2656.66       2968.81        42.79 o                         
  -4  -3   1       6923.16       7623.45        69.79 o                         
  -3  -3   1      17526.83      18711.66       193.93 o                         
  -2  -3   1        871.75        944.95        16.13 o                         
  -1  -3   1      34290.48      35349.36       400.97 o                         
   0  -3   1       2894.95       2857.77        36.16 o                         
   1  -3   1      64908.21      68986.13       861.85 o                         
   2  -3   1      27513.34      28507.52       286.59 o                         
   3  -3   1       1269.68       1202.84        33.60 o                         
   4  -3   1        191.78        280.98        17.51 o                         
   5  -3   1        914.85        982.37        37.20 o                         
   6  -3   1        379.44        347.21        23.95 o                         
   7  -3   1        409.69        460.34        30.76 o                         
   8  -3   1       1474.09       1356.04        55.35 o                         
   9  -3   1        817.19        769.34        34.69 o                         
  10  -3   1        476.33        519.68        47.55 o                         
  11  -3   1          0.35        -16.86        18.10 o                         
  12  -3   1        131.14        118.02        39.96 o                         
  13  -3   1        128.22        127.31        26.73 o                         
 -13  -2   1       1669.59       1651.80        64.60 o                         
 -12  -2   1          0.63         29.40        25.80 o                         
 -11  -2   1        939.89        907.79        34.08 o                         
 -10  -2   1        860.58        834.18        24.90 o                         
  -9  -2   1         34.32         37.50         6.97 o                         
  -8  -2   1        514.58        468.37        16.67 o                         
  -7  -2   1       5584.01       5790.06        80.99 o                         
  -6  -2   1       2951.02       2991.62        43.85 o                         
  -5  -2   1       3199.49       3281.67        44.79 o                         
  -4  -2   1       2136.58       2119.74        30.93 o                         
  -3  -2   1       1086.35        879.91        12.68 o                         
  -2  -2   1       9785.17      10572.24        99.54 o                         
  -1  -2   1        697.39        567.51        17.17 o                         
   0  -2   1       7357.20       6629.13       281.66 o                         
   1  -2   1        167.89        147.30         3.39 o                         
   2  -2   1       1868.96       1872.77        83.46 o                         
   3  -2   1       9515.69      10032.51       184.62 o                         
   4  -2   1         10.60         11.71         4.86 o                         
   5  -2   1      10378.69      10233.07       287.80 o                         
   6  -2   1       3701.45       3628.75        90.10 o                         
   7  -2   1        121.18         77.89        17.20 o                         
   8  -2   1       3541.47       3657.48       100.86 o                         
   9  -2   1         15.52         25.80        15.69 o                         
  10  -2   1        253.82        194.54        38.95 o                         
  11  -2   1        132.23        113.88        19.15 o                         
  12  -2   1        221.45        242.54        35.70 o                         
  13  -2   1        228.00        256.93        45.52 o                         
 -13  -1   1         14.18         48.56        22.26 o                         
 -12  -1   1       1738.72       1887.66       117.35 o                         
 -11  -1   1        378.86        337.50        24.77 o                         
 -10  -1   1         63.21         66.92         8.82 o                         
  -9  -1   1        267.01        252.41        13.65 o                         
  -8  -1   1       1402.62       1387.33        28.36 o                         
  -7  -1   1        183.90        214.35        10.31 o                         
  -6  -1   1       6012.23       6061.65        73.07 o                         
  -5  -1   1       3817.40       3667.77        47.20 o                         
  -4  -1   1       2678.04       2262.91        36.41 o                         
  -3  -1   1       9188.29       9848.87       181.52 o                         
  -2  -1   1      22457.26      25438.56       215.80 o                         
  -1  -1   1      38386.94      41857.02       455.23 o                         
   1  -1   1       3779.26       3771.53        58.72 o                         
   2  -1   1       4369.35       4468.26        80.45 o                         
   3  -1   1        494.26        457.39        16.86 o                         
   4  -1   1       8763.95       9580.60       168.43 o                         
   5  -1   1      17785.43      19499.15       263.18 o                         
   6  -1   1        241.36        283.20        17.54 o                         
   7  -1   1       5355.16       5644.72       174.05 o                         
   8  -1   1       1903.31       1922.61        44.93 o                         
   9  -1   1        696.67        580.38        24.01 o                         
  10  -1   1       1898.90       1949.18        39.90 o                         
  11  -1   1       1692.63       1640.40        37.72 o                         
  12  -1   1        121.17         96.22        14.44 o                         
  13  -1   1       2019.18       2169.40        85.40 o                         
 -13   0   1        684.55        787.92        49.71 o                         
 -12   0   1         29.53         28.37        13.78 o                         
 -11   0   1        787.71        728.23        32.40 o                         
 -10   0   1       1883.40       1936.42        39.96 o                         
  -9   0   1          3.94         -3.88         5.21 o                         
  -8   0   1        162.73        127.92        10.15 o                         
  -7   0   1       7628.19       8085.64        94.47 o                         
  -6   0   1         21.95         42.69        10.10 o                         
  -5   0   1       6153.67       6228.49       102.17 o                         
  -4   0   1      22618.33      23781.87       375.06 o                         
  -3   0   1      19565.55      20694.04       537.77 o                         
  -2   0   1      15854.84      16607.51       223.25 o                         
  -1   0   1        555.91        561.59        16.80 o                         
   1   0   1      40284.44      43087.05      1369.71 o                         
   2   0   1      15737.35      17040.00       190.13 o                         
   3   0   1      32043.14      34850.33       594.98 o                         
   4   0   1        877.00        807.34        18.42 o                         
   5   0   1        812.78        844.83        21.46 o                         
   6   0   1       8412.86       8917.82       127.31 o                         
   7   0   1       4621.75       4721.18        63.36 o                         
   8   0   1         66.47         60.45         7.53 o                         
   9   0   1       1093.45       1005.57        32.50 o                         
  10   0   1       1612.84       1646.70        45.54 o                         
  11   0   1        204.16        136.62        19.78 o                         
  12   0   1       1356.53       1338.78        42.44 o                         
  13   0   1        131.73        216.48        39.45 o                         
 -13   1   1        115.07        204.13        42.99 o                         
 -12   1   1         16.24         19.16        11.70 o                         
 -11   1   1       2144.77       2146.05        85.48 o                         
 -10   1   1       1479.76       1538.38        65.62 o                         
  -9   1   1          1.13         25.83        23.27 o                         
  -8   1   1       5804.21       5925.29       138.40 o                         
  -7   1   1        732.69        785.38        31.04 o                         
  -6   1   1       3075.01       3064.94        65.39 o                         
  -5   1   1      11927.75      12144.32       173.83 o                         
  -4   1   1        469.28        495.36        18.79 o                         
  -3   1   1       5439.69       5300.83        79.81 o                         
  -2   1   1       6205.42       6344.09        87.02 o                         
  -1   1   1      10790.65      11587.38       185.97 o                         
   1   1   1       1765.38       1799.08        20.89 o                         
   2   1   1       2957.72       3116.52        35.92 o                         
   3   1   1      20979.04      22474.78       355.52 o                         
   4   1   1       4049.41       4347.47        68.04 o                         
   5   1   1       2104.74       2269.57        33.93 o                         
   6   1   1       5063.11       5085.89        64.69 o                         
   7   1   1       5020.34       5153.14        71.11 o                         
   8   1   1       1091.53       1221.64        27.07 o                         
   9   1   1         64.90         74.77         9.99 o                         
  10   1   1       1319.24       1246.79        36.49 o                         
  11   1   1       1334.28       1336.18        36.11 o                         
  12   1   1        672.69        663.70        33.12 o                         
  13   1   1        289.36        322.21        37.86 o                         
 -13   2   1         33.23         11.35        18.34 o                         
 -12   2   1        131.46         80.60        24.91 o                         
 -11   2   1        143.54        151.67        22.39 o                         
 -10   2   1        253.56        276.17        24.12 o                         
  -9   2   1       8768.14       8922.61       216.48 o                         
  -8   2   1         87.37         80.93        18.21 o                         
  -7   2   1         82.59        174.12        18.15 o                         
  -6   2   1       9677.90       9758.72       184.88 o                         
  -5   2   1        605.14        545.84        26.47 o                         
  -4   2   1       2578.53       2453.80        60.07 o                         
  -3   2   1        929.93        835.28        21.33 o                         
  -2   2   1      33329.30      36273.11       551.26 o                         
  -1   2   1       1616.16       1532.11        19.21 o                         
   0   2   1       5874.10       6050.42       134.54 o                         
   1   2   1        700.12        588.10        10.73 o                         
   2   2   1          0.64          1.42         1.90 o                         
   3   2   1        844.34        750.80        12.42 o                         
   4   2   1        256.50        360.56         8.15 o                         
   5   2   1      10240.23      10548.26       132.95 o                         
   6   2   1        832.21        769.16        19.36 o                         
   7   2   1        739.22        810.69        20.95 o                         
   8   2   1        262.00        250.36        13.23 o                         
   9   2   1        106.53         84.75        16.64 o                         
  10   2   1          8.21         64.48        15.86 o                         
  11   2   1        863.53        848.41        29.51 o                         
  12   2   1       4148.68       4281.72        86.51 o                         
  13   2   1         81.13         96.15        22.59 o                         
 -13   3   1        673.93        622.22        46.48 o                         
 -12   3   1        268.30        213.70        36.71 o                         
 -11   3   1        214.03        216.85        26.96 o                         
 -10   3   1        254.08        267.97        31.69 o                         
  -9   3   1        537.95        548.21        30.98 o                         
  -8   3   1      13339.62      13727.72       206.12 o                         
  -7   3   1        110.26         97.38        12.98 o                         
  -6   3   1        723.13        570.21        23.07 o                         
  -5   3   1        176.79        229.71        17.90 o                         
  -4   3   1       1937.98       2015.66        41.06 o                         
  -3   3   1      14757.64      15030.08       349.00 o                         
  -2   3   1       8491.29       8466.10       101.62 o                         
  -1   3   1       5850.73       5522.85        63.09 o                         
   0   3   1       1081.21        858.36        19.91 o                         
   1   3   1      37341.53      38170.33       430.67 o                         
   2   3   1       2031.14       1993.64        27.02 o                         
   3   3   1      38845.29      42340.65       393.12 o                         
   4   3   1        141.73        148.51         6.07 o                         
   5   3   1       3585.81       3408.28        37.71 o                         
   6   3   1       3261.20       3347.57        49.55 o                         
   7   3   1        944.16        832.45        22.04 o                         
   8   3   1       1329.62       1330.22        30.55 o                         
   9   3   1       2776.97       2734.45        57.12 o                         
  10   3   1        120.78        119.84        24.67 o                         
  11   3   1       4619.50       4732.60        82.27 o                         
  12   3   1        177.11        297.35        43.50 o                         
  13   3   1        146.64        112.29        33.38 o                         
 -13   4   1         39.86         29.24        28.83 o                         
 -12   4   1        832.11        849.75        87.00 o                         
 -11   4   1        595.93        532.26        34.24 o                         
 -10   4   1        308.02        257.33        29.90 o                         
  -9   4   1       5326.65       5410.44       106.05 o                         
  -8   4   1          1.02         11.55         9.50 o                         
  -7   4   1       1410.76       1437.47        41.56 o                         
  -6   4   1       4150.52       4283.74        79.09 o                         
  -5   4   1       2114.50       2224.79        47.68 o                         
  -4   4   1      11432.05      11358.31       156.82 o                         
  -3   4   1       9639.93       9883.38       122.07 o                         
  -2   4   1       4257.46       4116.77        56.03 o                         
  -1   4   1      29161.48      29277.02       381.77 o                         
   0   4   1       2514.05       2381.43        38.93 o                         
   1   4   1      32657.33      32873.02       378.07 o                         
   2   4   1      32513.76      33333.52       346.85 o                         
   3   4   1        839.38        762.80        16.32 o                         
   4   4   1       2288.88       2384.99        34.43 o                         
   5   4   1       4898.02       5501.42        56.63 o                         
   6   4   1        107.92         82.68         8.47 o                         
   7   4   1        739.07        689.65        20.49 o                         
   8   4   1       4902.40       4972.15        72.27 o                         
   9   4   1        540.21        511.23        32.33 o                         
  10   4   1        520.10        537.48        32.59 o                         
  11   4   1        271.90        256.37        25.93 o                         
  12   4   1         87.29         69.97        16.32 o                         
  13   4   1        805.45        668.67        76.88 o                         
 -13   5   1       1024.75        993.40        89.02 o                         
 -12   5   1          7.66        -18.95        18.95 o                         
 -11   5   1        545.47        515.01        48.67 o                         
 -10   5   1       1475.97       1371.91        54.80 o                         
  -9   5   1       2126.47       2028.14        56.98 o                         
  -8   5   1       2911.95       2863.75        66.97 o                         
  -7   5   1      11765.80      11605.75       176.12 o                         
  -6   5   1        139.53        164.73        13.33 o                         
  -5   5   1       3458.16       3226.07        61.75 o                         
  -4   5   1      15337.67      15755.16       248.65 o                         
  -3   5   1         14.20         12.90         5.56 o                         
  -2   5   1      36960.63      37734.98       479.50 o                         
  -1   5   1       6097.32       5833.47        71.69 o                         
   0   5   1       1711.44       1632.68        31.15 o                         
   1   5   1      16240.25      16302.45       287.42 o                         
   2   5   1       5650.20       5535.64        71.06 o                         
   3   5   1       2687.86       2901.34        40.28 o                         
   4   5   1      10447.88      10041.80       109.11 o                         
   5   5   1        322.63        333.75        11.82 o                         
   6   5   1         23.83         28.70         4.51 o                         
   7   5   1       2103.91       2301.44        52.98 o                         
   8   5   1       1350.36       1363.44        40.89 o                         
   9   5   1         38.04         52.41        12.47 o                         
  10   5   1        757.44        741.14        42.49 o                         
  11   5   1       2009.20       1862.93        73.57 o                         
  12   5   1        672.83        694.84        46.53 o                         
  13   5   1         35.41         19.22        28.42 o                         
 -13   6   1        255.12        287.30        51.59 o                         
 -12   6   1        430.56        475.45        69.80 o                         
 -11   6   1       1749.46       1617.04        71.84 o                         
 -10   6   1        432.87        437.71        29.45 o                         
  -9   6   1        318.74        293.32        23.96 o                         
  -8   6   1       4437.79       4373.09        89.18 o                         
  -7   6   1       1716.39       1594.39        59.65 o                         
  -6   6   1       1212.48       1175.91        45.00 o                         
  -5   6   1       2886.99       2858.98        60.80 o                         
  -4   6   1       4985.75       5193.04        79.75 o                         
  -3   6   1       3105.58       2920.08        51.04 o                         
  -2   6   1       3311.24       3107.42        42.20 o                         
  -1   6   1      12944.52      12070.33       136.69 o                         
   0   6   1         25.60          7.82         3.50 o                         
   1   6   1      12323.21      12464.49       143.77 o                         
   2   6   1        294.23        323.58        12.85 o                         
   3   6   1       1735.09       1582.55        28.08 o                         
   4   6   1        259.49        136.66        10.02 o                         
   5   6   1        444.48        498.22        15.25 o                         
   6   6   1        313.14        292.71        12.41 o                         
   7   6   1       5247.30       5452.51        69.79 o                         
   8   6   1         72.30         85.38        12.73 o                         
   9   6   1       5288.65       5210.84       127.36 o                         
  10   6   1       1380.69       1266.23       109.25 o                         
  11   6   1          2.38         22.59        15.03 o                         
  12   6   1        293.09        312.47        32.00 o                         
 -13   7   1        148.81        149.72        36.42 o                         
 -12   7   1        215.14        204.34        60.70 o                         
 -11   7   1         46.37         83.78        25.42 o                         
 -10   7   1       3497.82       3340.03       106.79 o                         
  -9   7   1        559.38        556.73        39.98 o                         
  -8   7   1       8432.94       7718.93       310.56 o                         
  -7   7   1       8371.47       8159.61       243.80 o                         
  -6   7   1         26.75         19.22        11.13 o                         
  -5   7   1      11745.83      11768.51       157.84 o                         
  -4   7   1       4436.04       4254.91        59.35 o                         
  -3   7   1          5.20         12.59         3.01 o                         
  -2   7   1      11274.10      11367.51       129.97 o                         
  -1   7   1        753.04        638.43        16.61 o                         
   0   7   1      12879.65      12315.90       165.48 o                         
   1   7   1       3136.09       2601.72        42.36 o                         
   2   7   1        990.08        950.59        22.83 o                         
   3   7   1       3268.98       3272.70        47.02 o                         
   4   7   1       8366.54       8368.72        97.58 o                         
   5   7   1          1.83          7.42         4.41 o                         
   6   7   1       3570.17       3678.53        54.04 o                         
   7   7   1       7774.58       8016.17        97.02 o                         
   8   7   1        878.84        836.38        20.93 o                         
   9   7   1       3952.23       4009.92       108.65 o                         
  10   7   1        368.39        307.53        37.43 o                         
  11   7   1         13.72         18.59        21.59 o                         
  12   7   1        954.54        889.40       106.22 o                         
 -13   8   1         67.18         61.71        29.34 o                         
 -11   8   1       2475.58       2290.14        90.16 o                         
 -10   8   1          2.46         13.33        31.87 o                         
  -9   8   1        696.87        686.60        45.63 o                         
  -8   8   1       3815.99       3729.87       105.46 o                         
  -7   8   1        631.81        540.33        45.37 o                         
  -6   8   1       5243.36       4974.88        78.94 o                         
  -5   8   1      17090.44      17044.72       196.25 o                         
  -4   8   1       1274.36       1251.03        36.07 o                         
  -3   8   1      11357.51      10945.18       113.55 o                         
  -2   8   1          9.61          3.44         5.05 o                         
  -1   8   1      13123.32      13385.72       155.15 o                         
   0   8   1       8414.67       7819.41       114.66 o                         
   1   8   1        295.54        248.24        13.04 o                         
   2   8   1       1587.15       1470.59        30.95 o                         
   3   8   1       7005.46       7114.46        86.38 o                         
   4   8   1        161.43        169.08        13.47 o                         
   5   8   1       8533.33       8587.45       104.62 o                         
   6   8   1       6668.50       7026.47        89.30 o                         
   7   8   1         47.30         62.72         8.67 o                         
   8   8   1       1016.38       1026.66        25.57 o                         
   9   8   1       3802.75       3762.88       106.68 o                         
  10   8   1        765.01        706.41        42.23 o                         
  11   8   1       3449.89       3343.01        82.91 o                         
  12   8   1         41.18         29.21        26.02 o                         
 -12   9   1       1157.68        902.35        95.09 o                         
 -11   9   1       1179.11       1273.16       161.35 o                         
 -10   9   1       1474.51       1303.93        65.05 o                         
  -9   9   1      11375.12      11157.78       458.26 o                         
  -8   9   1        661.97        620.91        19.91 o                         
  -7   9   1       2904.90       2858.02        49.22 o                         
  -6   9   1       2326.89       2277.34        46.64 o                         
  -5   9   1         56.23         52.01         6.95 o                         
  -4   9   1       8228.95       8128.39       105.01 o                         
  -3   9   1        718.57        839.36        29.49 o                         
  -2   9   1       3374.06       3417.27        51.28 o                         
  -1   9   1       7124.24       6531.91        86.35 o                         
   0   9   1       4290.03       4519.92        66.12 o                         
   1   9   1        379.58        379.63        16.59 o                         
   2   9   1       8830.48       8890.41       114.94 o                         
   3   9   1       3202.51       3226.90        54.49 o                         
   4   9   1       1097.12       1070.75        29.47 o                         
   5   9   1        960.20       1030.69        26.10 o                         
   6   9   1         22.29         18.71         6.18 o                         
   7   9   1       1627.63       1678.94        35.25 o                         
   8   9   1       3576.11       3602.22        63.24 o                         
   9   9   1        158.09        138.21        25.60 o                         
  10   9   1       2356.12       2431.69        83.13 o                         
  11   9   1        460.57        440.77        45.21 o                         
  12   9   1         65.88         74.03        31.53 o                         
 -12  10   1       2272.81       2205.30       135.56 o                         
 -11  10   1        733.41        825.47        84.97 o                         
 -10  10   1       5950.04       5717.94       174.50 o                         
  -9  10   1         62.04         57.66        21.75 o                         
  -8  10   1        571.33        466.88        20.00 o                         
  -7  10   1       2647.53       2611.73        48.39 o                         
  -6  10   1        305.90        265.97        16.47 o                         
  -5  10   1          1.03         15.73         9.92 o                         
  -4  10   1         33.35         25.11         6.28 o                         
  -3  10   1       7234.25       6757.86        86.98 o                         
  -2  10   1        752.59        715.87        20.00 o                         
  -1  10   1          0.44          2.63         4.39 o                         
   0  10   1        214.74        189.60        10.93 o                         
   1  10   1        124.73        157.84        13.83 o                         
   2  10   1        456.27        406.58        18.35 o                         
   3  10   1          9.48        117.60        11.83 o                         
   4  10   1        257.50        287.72        13.72 o                         
   5  10   1       1245.05       1251.94        31.11 o                         
   6  10   1       1159.72       1198.48        31.30 o                         
   7  10   1          0.97        129.85        19.31 o                         
   8  10   1       3456.93       3326.96        61.85 o                         
   9  10   1        154.83        332.49        23.29 o                         
  10  10   1          0.30        -10.56        19.71 o                         
  11  10   1        744.92        645.67        54.12 o                         
 -12  11   1         21.95        -28.32        28.32 o                         
 -11  11   1        830.43        862.90       106.22 o                         
 -10  11   1        349.17        382.65        22.07 o                         
  -9  11   1        340.40        462.24        27.45 o                         
  -8  11   1          0.91         -3.26        12.50 o                         
  -7  11   1         14.51         -0.34         7.34 o                         
  -6  11   1       1155.45       1116.23        29.87 o                         
  -5  11   1        193.48        132.44        15.57 o                         
  -4  11   1      14205.37      14134.51       136.26 o                         
  -3  11   1        199.09        262.01        25.29 o                         
  -2  11   1       3446.84       3420.27        55.06 o                         
  -1  11   1        943.67        979.01        25.33 o                         
   0  11   1        921.16        860.76        24.14 o                         
   1  11   1        643.39        742.89        31.98 o                         
   2  11   1       2777.52       2700.33        58.59 o                         
   3  11   1       3096.33       2980.05        63.07 o                         
   4  11   1        249.47        229.27        14.62 o                         
   5  11   1        148.20        171.27        16.79 o                         
   6  11   1       1937.63       1895.33        44.77 o                         
   7  11   1       2457.89       2426.96        52.85 o                         
   8  11   1       2050.39       2170.44        58.27 o                         
   9  11   1        258.84        233.07        25.48 o                         
  10  11   1       2842.67       2737.43       102.68 o                         
  11  11   1         24.47         52.38        29.25 o                         
 -11  12   1        331.16        364.18        84.97 o                         
 -10  12   1       3071.80       3294.65       122.07 o                         
  -9  12   1          1.31         16.47        11.40 o                         
  -8  12   1       1334.52       1320.75        34.36 o                         
  -7  12   1       1430.27       1403.22        39.71 o                         
  -6  12   1        261.37        253.16        22.12 o                         
  -5  12   1       4448.21       4480.20        73.17 o                         
  -4  12   1        168.74        324.74        22.27 o                         
  -3  12   1         39.01         23.47        10.45 o                         
  -2  12   1       2926.65       3065.18        60.75 o                         
  -1  12   1       1765.16       1701.84        36.85 o                         
   0  12   1       2138.27       2096.46        44.97 o                         
   1  12   1       6016.18       5926.95        88.51 o                         
   2  12   1       1068.95       1118.51        43.95 o                         
   3  12   1         24.17         11.79         7.34 o                         
   4  12   1       2023.23       1935.89        44.74 o                         
   5  12   1        949.14        965.38        30.10 o                         
   6  12   1        784.95        894.20        30.33 o                         
   7  12   1       3259.48       3307.74        65.47 o                         
   8  12   1       1211.48       1142.95        39.03 o                         
   9  12   1       2671.38       2524.68        74.40 o                         
  10  12   1        977.39        998.07        47.78 o                         
  11  12   1         42.68         55.64        35.41 o                         
 -11  13   1       3005.17       2949.84       163.88 o                         
 -10  13   1         64.35         77.88        22.77 o                         
  -9  13   1       2747.36       2709.87        56.77 o                         
  -8  13   1       4750.32       4759.81        81.75 o                         
  -7  13   1        227.97        205.17        20.22 o                         
  -6  13   1       3415.62       3406.52        63.24 o                         
  -5  13   1          5.86         13.49        11.13 o                         
  -4  13   1        691.61        768.57        18.98 o                         
  -3  13   1       2023.80       1982.87        40.00 o                         
  -2  13   1        385.67        370.45        16.85 o                         
  -1  13   1        134.79        135.13        12.49 o                         
   0  13   1       4662.95       4534.89        73.93 o                         
   1  13   1        816.66       1040.22       128.98 o                         
   2  13   1        757.21        807.81        26.32 o                         
   3  13   1       7393.68       7174.54       161.13 o                         
   4  13   1       2228.58       2067.66        48.33 o                         
   5  13   1        174.24        157.52        16.26 o                         
   6  13   1       2787.92       2832.14        60.42 o                         
   7  13   1        409.10        429.64        23.83 o                         
   8  13   1       1697.75       1829.90        48.76 o                         
   9  13   1         98.89        154.06        23.09 o                         
  10  13   1        572.87        631.40        77.89 o                         
 -11  14   1         71.46        -24.28        30.35 o                         
 -10  14   1         33.42         49.57        30.35 o                         
  -9  14   1       1568.37       1479.83        43.66 o                         
  -8  14   1         16.21         20.40        12.73 o                         
  -7  14   1        424.76        453.92        27.04 o                         
  -6  14   1        160.63        122.01        15.80 o                         
  -5  14   1       3785.58       3675.26        67.54 o                         
  -4  14   1        395.42        360.36        15.55 o                         
  -3  14   1       1016.07        997.66        27.55 o                         
  -2  14   1        134.40        102.21        12.50 o                         
  -1  14   1         88.75        204.94        31.87 o                         
   0  14   1       1355.77       1259.01        33.87 o                         
   1  14   1       2236.36       2009.80        45.55 o                         
   2  14   1       1062.20       1025.07        31.03 o                         
   3  14   1         62.05         55.61        10.67 o                         
   4  14   1        204.93        213.87        25.85 o                         
   5  14   1       3045.21       2927.16        64.43 o                         
   6  14   1       1421.66       1256.87        40.90 o                         
   7  14   1        608.62        774.91        31.70 o                         
   8  14   1         92.37        126.42        17.06 o                         
   9  14   1       2561.11       2500.50        73.27 o                         
  10  14   1         12.69        193.76        95.60 o                         
 -10  15   1        128.87         80.41        54.12 o                         
  -9  15   1        960.22        998.76        50.72 o                         
  -8  15   1        304.18        315.81        29.18 o                         
  -7  15   1        165.85        241.21        24.67 o                         
  -6  15   1       5691.72       5640.63       140.32 o                         
  -5  15   1          2.58         -4.87        10.90 o                         
  -4  15   1         65.94         50.74         8.89 o                         
  -3  15   1         40.87         27.16         8.39 o                         
  -2  15   1         30.95         30.35        15.17 o                         
  -1  15   1       1804.37       1678.42        41.08 o                         
   0  15   1       1361.07       1463.49        45.27 o                         
   1  15   1         75.28        197.95        22.52 o                         
   2  15   1       2033.35       1868.49        60.07 o                         
   3  15   1       1231.38       1285.63        36.35 o                         
   4  15   1        183.10        330.28        23.36 o                         
   5  15   1       1237.06       1171.36        33.63 o                         
   6  15   1        130.92        334.89        24.08 o                         
   7  15   1       1574.46       1466.42        48.48 o                         
   8  15   1       3026.80       2991.42        68.65 o                         
   9  15   1        310.81        353.91        36.97 o                         
 -10  16   1        262.76        221.54        49.57 o                         
  -9  16   1        519.40        610.44        49.71 o                         
  -8  16   1        341.00        369.07        33.42 o                         
  -7  16   1       4043.69       3908.31       147.24 o                         
  -6  16   1       1152.81       1086.56        53.29 o                         
  -5  16   1        190.48        209.41        22.83 o                         
  -4  16   1        880.24        739.62        21.90 o                         
  -3  16   1          3.85         -8.77        10.48 o                         
  -2  16   1        101.57         48.57        10.66 o                         
  -1  16   1       4674.65       4510.73        94.65 o                         
   1  16   1       1106.48       1075.06        75.93 o                         
   2  16   1       1243.32       1223.37        52.47 o                         
   3  16   1        715.33        774.49        28.95 o                         
   4  16   1       1902.09       1913.15        45.39 o                         
   5  16   1       4700.22       4799.79       109.66 o                         
   6  16   1        335.57        442.11        27.92 o                         
   7  16   1       1576.39       1657.98        50.33 o                         
   8  16   1        463.32        541.10        39.54 o                         
  -9  17   1         23.38        -23.57        24.48 o                         
  -8  17   1       1031.19        970.31        56.39 o                         
  -7  17   1        922.73        930.54        56.30 o                         
  -6  17   1          5.74         16.62        21.60 o                         
  -5  17   1        641.88        586.98        29.34 o                         
  -4  17   1         24.98          9.29         9.29 o                         
  -3  17   1         26.38         10.49        18.92 o                         
  -2  17   1       2588.31       2671.23        75.20 o                         
  -1  17   1        128.83        177.90        22.78 o                         
   0  17   1        196.99        200.49        22.18 o                         
   1  17   1       2193.55       2075.51       105.36 o                         
   2  17   1          0.02          1.30        13.23 o                         
   3  17   1         52.90         35.91        16.06 o                         
   4  17   1       1733.90       1837.85        62.49 o                         
   5  17   1         17.25         71.82        42.49 o                         
   6  17   1       2355.33       2705.07        78.58 o                         
   7  17   1       1130.68       1069.34        50.14 o                         
  -8  18   1        295.58        238.74        54.63 o                         
  -7  18   1          8.67         17.67        28.91 o                         
  -6  18   1        870.37        842.21        42.80 o                         
  -5  18   1         50.99         77.57        21.09 o                         
  -4  18   1          2.20         -5.94        10.70 o                         
  -3  18   1       1039.43       1016.51        33.36 o                         
  -2  18   1        815.38        805.26        46.43 o                         
  -1  18   1         29.55         48.07        13.47 o                         
   0  18   1        551.90        542.10        30.91 o                         
   1  18   1          9.40         -0.06        13.61 o                         
   2  18   1        698.55        670.82        34.56 o                         
   3  18   1        755.67        802.87        46.82 o                         
   4  18   1        821.65       1052.87        58.47 o                         
   5  18   1         14.87        109.25        47.55 o                         
   6  18   1        431.60        407.84        42.85 o                         
   7  18   1         73.21         56.97        25.44 o                         
  -7  19   1         31.99         91.04        41.48 o                         
  -6  19   1         77.18         85.99        36.42 o                         
  -5  19   1        274.20        304.34        41.09 o                         
  -4  19   1        124.76         77.17        14.11 o                         
  -3  19   1          1.90         -2.02        18.60 o                         
  -2  19   1        719.42        762.53        37.80 o                         
  -1  19   1       1915.68       2099.35        61.86 o                         
   0  19   1         60.35         42.19        15.51 o                         
   1  19   1        703.95        629.11        38.45 o                         
   2  19   1          3.77          4.55        38.95 o                         
   3  19   1       1210.73       1288.09        62.22 o                         
   4  19   1        547.44        752.15        46.85 o                         
   5  19   1        416.75        652.62        41.56 o                         
   6  19   1       2441.55       2403.46        76.71 o                         
  -6  20   1        781.37        977.50       152.25 o                         
  -5  20   1         33.54        106.88        23.75 o                         
  -4  20   1        146.04        142.89        29.51 o                         
  -3  20   1       2280.14       2159.03       137.88 o                         
  -2  20   1         19.59        230.65        55.64 o                         
  -1  20   1          4.63         15.26        23.82 o                         
   0  20   1        128.71        147.12        31.87 o                         
   1  20   1         16.09         -4.08        31.87 o                         
   2  20   1        896.98        802.47        52.48 o                         
   3  20   1       2069.13       1974.89        67.83 o                         
   4  20   1        625.61        745.97        51.17 o                         
   5  20   1       1631.07       1602.70        68.76 o                         
  -5  21   1         13.12         12.26        23.56 o                         
  -4  21   1       1892.67       2176.47        88.69 o                         
  -3  21   1         10.72         48.18        25.48 o                         
  -2  21   1        295.20        421.59        46.55 o                         
  -1  21   1        609.69        613.11        54.82 o                         
   0  21   1        478.09        542.08        48.58 o                         
   1  21   1       2072.40       2018.30        83.65 o                         
   2  21   1       3247.27       3062.11       104.03 o                         
   3  21   1         72.41         45.24        32.92 o                         
  -3  22   1        124.06         63.20        30.34 o                         
  -2  22   1        460.68        574.61        68.28 o                         
  -1  22   1         17.67         -2.01        33.38 o                         
   0  22   1        215.62        151.88        32.19 o                         
   1  22   1       1713.18       1622.62       112.29 o                         
  -3 -22   2        856.92       1020.71        90.03 o                         
  -2 -22   2          3.78        420.96        66.26 o                         
  -1 -22   2       1156.93       1123.74        89.53 o                         
   0 -22   2        273.12        237.54        47.55 o                         
   1 -22   2          3.97         26.25        27.07 o                         
   2 -22   2        465.68        599.92        90.54 o                         
   3 -22   2        227.66        225.59        45.52 o                         
   4 -22   2          2.70         89.82        24.49 o                         
  -4 -21   2        687.26        713.15        68.68 o                         
  -3 -21   2        107.98        240.76        62.72 o                         
  -2 -21   2        767.36        860.73        52.09 o                         
  -1 -21   2        415.82        319.92        63.23 o                         
   0 -21   2        430.80        308.54        60.70 o                         
   1 -21   2        230.85        233.76        40.46 o                         
   2 -21   2       1141.90       1054.63        76.65 o                         
   3 -21   2        142.40        425.14        49.06 o                         
   4 -21   2       3198.89       3377.32       243.58 o                         
   5 -21   2         10.25         22.26        21.45 o                         
   6 -21   2         32.88         53.79        26.01 o                         
  -6 -20   2        437.30        481.15        81.43 o                         
  -5 -20   2        706.35        745.66        45.77 o                         
  -4 -20   2        236.48        296.54        42.19 o                         
  -3 -20   2         32.54         19.42        21.81 o                         
  -2 -20   2        774.01        824.00        51.83 o                         
  -1 -20   2        204.59        199.49        39.45 o                         
   0 -20   2        207.72        169.68        45.52 o                         
   1 -20   2        364.80        379.68        37.12 o                         
   2 -20   2        120.53        221.92        34.64 o                         
   3 -20   2       4846.22       4853.08       243.59 o                         
   4 -20   2        446.09        509.18        35.84 o                         
   5 -20   2          6.58         36.42        36.42 o                         
   6 -20   2        254.70        238.59        64.74 o                         
   7 -20   2          5.26        -16.19        23.57 o                         
  -7 -19   2         25.54         44.13        37.23 o                         
  -6 -19   2       1932.21       1972.52        70.60 o                         
  -5 -19   2          2.68         -5.48        20.41 o                         
  -4 -19   2        320.20        403.98        34.90 o                         
  -3 -19   2        463.95        484.66        98.63 o                         
  -2 -19   2         93.65        131.99        22.17 o                         
  -1 -19   2         96.68         74.85        16.30 o                         
   0 -19   2          2.09         -5.27        14.70 o                         
   1 -19   2       2517.95       2287.83        94.52 o                         
   2 -19   2        131.48        246.21        32.88 o                         
   3 -19   2       1916.71       1953.89       100.02 o                         
   4 -19   2        103.15        174.03        19.33 o                         
   5 -19   2        365.49        350.97        41.13 o                         
   6 -19   2        338.94        306.41        45.64 o                         
   7 -19   2        702.08        627.39        50.97 o                         
   8 -19   2        183.57        222.55        34.96 o                         
  -7 -18   2        275.54        323.87        45.71 o                         
  -6 -18   2        374.98        517.12        46.41 o                         
  -5 -18   2       1029.77        996.35        65.75 o                         
  -4 -18   2        189.24        243.80        45.52 o                         
  -3 -18   2        466.78        389.47        48.56 o                         
  -2 -18   2         18.20          1.58        21.09 o                         
  -1 -18   2        198.99        143.75        14.85 o                         
   0 -18   2       2267.76       2184.14        62.10 o                         
   1 -18   2       3542.84       3761.13        88.23 o                         
   2 -18   2         13.55         63.92        16.65 o                         
   3 -18   2       4607.30       4658.43       100.15 o                         
   4 -18   2          8.36         -3.93        11.61 o                         
   5 -18   2       1446.12       1586.39        53.22 o                         
   6 -18   2       2046.82       2101.40        83.52 o                         
   7 -18   2         76.49        129.15        29.09 o                         
   8 -18   2        142.07        119.98        37.43 o                         
   9 -18   2        383.93        334.84        73.85 o                         
  -8 -17   2          0.41         75.23        31.62 o                         
  -7 -17   2        161.12        131.63        42.47 o                         
  -6 -17   2       1088.08       1069.56        77.42 o                         
  -5 -17   2        276.17        331.68        30.62 o                         
  -4 -17   2        700.12        719.98        42.45 o                         
  -3 -17   2       1085.19       1058.83        39.93 o                         
  -2 -17   2         94.56         64.37        13.81 o                         
  -1 -17   2        553.86        411.37        35.61 o                         
   0 -17   2       4381.08       4492.16       122.50 o                         
   1 -17   2       1572.02       1785.18        71.11 o                         
   2 -17   2       2020.21       1900.80        53.15 o                         
   3 -17   2       1493.02       1433.90        83.82 o                         
   4 -17   2        146.64        114.66        13.18 o                         
   5 -17   2       5260.32       5332.73       108.65 o                         
   6 -17   2        608.25        805.72        39.68 o                         
   7 -17   2        181.90        402.63        34.64 o                         
   8 -17   2        568.90        564.30        55.10 o                         
   9 -17   2         38.60        -24.28        28.32 o                         
  -9 -16   2          6.57         41.79        47.04 o                         
  -8 -16   2        156.20        349.31        41.01 o                         
  -7 -16   2        350.76        321.33        34.57 o                         
  -6 -16   2         24.10         21.62        16.85 o                         
  -5 -16   2        325.47        380.07        24.58 o                         
  -4 -16   2       2234.47       2192.32        60.26 o                         
  -3 -16   2        436.09        366.57        32.82 o                         
  -2 -16   2         95.65         60.07        11.68 o                         
  -1 -16   2       2072.43       1848.13       108.75 o                         
   0 -16   2        772.49        762.41        37.67 o                         
   1 -16   2        771.10        734.29        27.22 o                         
   2 -16   2       2929.67       2844.83       109.66 o                         
   3 -16   2       1276.71       1204.04        32.86 o                         
   4 -16   2       1262.19       1139.70        28.82 o                         
   5 -16   2         25.50         51.86        13.24 o                         
   7 -16   2       2721.77       2652.38        70.12 o                         
   8 -16   2        178.60        225.86        29.69 o                         
   9 -16   2        286.50        216.48        54.63 o                         
  10 -16   2         50.41          6.07        33.38 o                         
  -9 -15   2        381.16        517.98        50.33 o                         
  -8 -15   2          1.73         12.20        18.82 o                         
  -7 -15   2          0.96         82.13        23.56 o                         
  -6 -15   2       1306.23       1268.42        60.30 o                         
  -5 -15   2        757.25        792.28        27.18 o                         
  -4 -15   2        131.25        229.34        20.24 o                         
  -3 -15   2        329.47        206.11        25.93 o                         
  -2 -15   2       1543.62       1581.58        39.93 o                         
  -1 -15   2         76.42         42.00         9.34 o                         
   0 -15   2          4.48         32.37        15.17 o                         
   1 -15   2        106.07         80.83        10.19 o                         
   2 -15   2       3255.02       3179.20        60.85 o                         
   3 -15   2        334.63        405.00        17.80 o                         
   4 -15   2        490.72        526.53        17.08 o                         
   5 -15   2       1367.48       1548.75        81.33 o                         
   6 -15   2       1235.85       1171.70        38.18 o                         
   7 -15   2        674.63        607.15        49.31 o                         
   8 -15   2        494.53        512.95        31.11 o                         
   9 -15   2         50.87         17.94        17.25 o                         
  10 -15   2        697.96        914.49        73.85 o                         
 -10 -14   2        255.57        398.57        92.06 o                         
  -9 -14   2        253.82        281.57        76.38 o                         
  -8 -14   2         78.33         77.59        17.43 o                         
  -7 -14   2       3671.24       3600.85        74.03 o                         
  -6 -14   2        224.60        157.81        21.03 o                         
  -5 -14   2          1.55         12.44         9.21 o                         
  -4 -14   2          1.71         12.32         9.06 o                         
  -3 -14   2       3274.93       3223.17        61.81 o                         
  -2 -14   2       3851.58       3691.56        91.84 o                         
  -1 -14   2       1287.63       1647.74        43.51 o                         
   0 -14   2        709.81        569.97        31.25 o                         
   1 -14   2       7181.96       7210.12       120.40 o                         
   2 -14   2        790.65        849.25        25.46 o                         
   3 -14   2       2381.53       2478.99        42.82 o                         
   4 -14   2       6996.11       7145.70        82.09 o                         
   5 -14   2        922.96        779.91        27.86 o                         
   6 -14   2       2497.14       2492.65        64.39 o                         
   7 -14   2       4007.10       3981.84        83.14 o                         
   8 -14   2        125.13        177.87        31.25 o                         
   9 -14   2       1438.96       1471.66        64.67 o                         
  10 -14   2         85.93         79.92        32.37 o                         
  11 -14   2         21.71        -14.16        28.32 o                         
 -10 -13   2        387.94        421.75        48.77 o                         
  -9 -13   2         25.42         28.90        14.25 o                         
  -8 -13   2        992.47       1012.78        31.57 o                         
  -7 -13   2       2033.21       1933.98        43.62 o                         
  -6 -13   2        473.39        464.75        25.74 o                         
  -5 -13   2        661.19        737.73        24.08 o                         
  -4 -13   2       1078.13       1279.47        34.52 o                         
  -3 -13   2       6748.01       6937.70       103.41 o                         
  -2 -13   2      21401.06      21309.86       253.78 o                         
  -1 -13   2        726.66        767.33        36.65 o                         
   0 -13   2       5257.90       5207.66       115.11 o                         
   1 -13   2        204.20        359.22        17.45 o                         
   2 -13   2        116.68        262.01        27.31 o                         
   3 -13   2       6709.11       6423.83        81.64 o                         
   4 -13   2       1945.26       1857.15        31.39 o                         
   5 -13   2        250.30        426.54        20.59 o                         
   6 -13   2       4383.87       4188.80       147.29 o                         
   7 -13   2        159.41        272.74        32.88 o                         
   8 -13   2       3010.03       3071.68        68.06 o                         
   9 -13   2       2118.82       1985.25        55.92 o                         
  10 -13   2         23.68         71.78        20.41 o                         
 -11 -12   2        120.99        182.09        63.73 o                         
 -10 -12   2         25.11         16.19        47.55 o                         
  -9 -12   2       1012.04        983.64        32.71 o                         
  -8 -12   2         27.59         31.14        11.71 o                         
  -7 -12   2        188.38        360.80        30.81 o                         
  -6 -12   2       1900.70       1887.97        44.20 o                         
  -5 -12   2       2402.59       2210.11        43.67 o                         
  -4 -12   2       3396.76       3241.51        59.91 o                         
  -3 -12   2       6878.03       6798.50        99.51 o                         
  -2 -12   2       3381.53       2964.09        54.83 o                         
  -1 -12   2       4780.66       5222.67        92.46 o                         
   0 -12   2       4007.37       3751.90        63.92 o                         
   1 -12   2       1525.32       1742.93        71.79 o                         
   2 -12   2      10477.63      10007.24       127.40 o                         
   3 -12   2        980.81        827.08        29.88 o                         
   4 -12   2        128.49        278.56        13.40 o                         
   5 -12   2         65.73         58.98        10.80 o                         
   6 -12   2        276.35        263.95        30.74 o                         
   7 -12   2         73.80        119.75        21.39 o                         
   8 -12   2       1635.36       1635.00        44.83 o                         
   9 -12   2          3.73         -9.13        15.65 o                         
  10 -12   2         87.39         79.19        14.98 o                         
  11 -12   2        147.98        134.54        53.62 o                         
 -11 -11   2        839.53        879.09        96.10 o                         
 -10 -11   2        779.34        782.19        51.13 o                         
  -9 -11   2        849.95        803.18        26.30 o                         
  -8 -11   2         19.10        242.64        20.53 o                         
  -7 -11   2       3476.96       3409.23        66.64 o                         
  -6 -11   2       1943.16       1868.20        39.65 o                         
  -5 -11   2        408.53        409.20        17.28 o                         
  -4 -11   2        881.22        958.32        28.30 o                         
  -3 -11   2        794.18        682.57        26.42 o                         
  -2 -11   2       2349.53       2503.61        47.92 o                         
  -1 -11   2      10266.59      10102.63       130.24 o                         
   0 -11   2       1496.52       1544.48        33.82 o                         
   1 -11   2       2292.80       2248.72        48.43 o                         
   2 -11   2       2617.55       2613.64        52.68 o                         
   3 -11   2        453.96        595.23        26.14 o                         
   4 -11   2       2383.63       2312.38        32.68 o                         
   5 -11   2         43.53         35.13         7.53 o                         
   6 -11   2        538.24        575.84        29.99 o                         
   7 -11   2        346.96        469.23        21.51 o                         
   8 -11   2       2569.91       2563.74        50.46 o                         
   9 -11   2          1.46         -0.90         9.28 o                         
  10 -11   2         78.69         95.29        14.97 o                         
  11 -11   2        263.04        216.48        58.67 o                         
  12 -11   2          2.41        -27.31        27.31 o                         
 -11 -10   2        205.74        108.24        50.58 o                         
 -10 -10   2        266.55        344.51        29.52 o                         
  -9 -10   2          4.25         23.64        10.48 o                         
  -8 -10   2        670.42        637.33        22.15 o                         
  -7 -10   2         14.84         30.47         7.30 o                         
  -6 -10   2          2.03        200.62        12.47 o                         
  -5 -10   2        104.43        106.64        10.12 o                         
  -4 -10   2         89.85        144.57        11.65 o                         
  -3 -10   2       2675.52       2705.48        49.17 o                         
  -2 -10   2        462.99        490.59        17.40 o                         
  -1 -10   2      10102.84       9515.72       121.77 o                         
   0 -10   2         49.63          7.08        15.17 o                         
   1 -10   2        247.47        374.71        21.58 o                         
   2 -10   2       7104.21       6921.40       105.09 o                         
   3 -10   2        623.77        628.68        16.30 o                         
   4 -10   2         58.08         59.71         8.88 o                         
   5 -10   2      11318.17      11090.61       140.04 o                         
   6 -10   2        380.40        425.15        26.53 o                         
   7 -10   2       3902.71       3829.60        82.58 o                         
   8 -10   2       1979.72       1839.92        39.31 o                         
   9 -10   2        387.95        338.95        21.76 o                         
  10 -10   2       1313.21       1335.80        44.81 o                         
  11 -10   2        761.89        745.55        85.99 o                         
  12 -10   2         30.01         14.16        26.30 o                         
 -12  -9   2         23.11         97.11        55.64 o                         
 -11  -9   2        276.45        346.64        32.23 o                         
 -10  -9   2        996.08        907.68        49.77 o                         
  -9  -9   2         34.09         71.86        16.24 o                         
  -8  -9   2         17.43         52.45         7.70 o                         
  -7  -9   2       1580.71       1667.96        34.47 o                         
  -6  -9   2       1183.73       1228.09        29.04 o                         
  -5  -9   2        483.99        450.79        17.07 o                         
  -4  -9   2       5306.62       5019.25        68.23 o                         
  -3  -9   2       1573.18       1674.79        34.99 o                         
  -2  -9   2      12524.41      12611.71       152.75 o                         
  -1  -9   2      12326.72      11996.18       145.16 o                         
   1  -9   2      35836.80      35719.07       390.66 o                         
   2  -9   2       6881.05       6149.01        93.42 o                         
   3  -9   2        238.19        470.25        22.92 o                         
   4  -9   2       7996.16       8343.33       107.44 o                         
   5  -9   2        280.60        554.73        23.31 o                         
   6  -9   2       4314.83       4082.08        70.73 o                         
   7  -9   2       2874.78       2794.99        49.18 o                         
   8  -9   2        529.23        501.81        18.27 o                         
   9  -9   2          6.24          4.11         8.86 o                         
  10  -9   2       1280.81       1162.86        63.61 o                         
  11  -9   2        227.28        225.59        57.66 o                         
  12  -9   2        638.98        516.93        69.80 o                         
 -12  -8   2        106.86         95.09        54.63 o                         
 -11  -8   2         38.33         38.16        17.30 o                         
 -10  -8   2         90.30         97.30        15.11 o                         
  -9  -8   2        276.80        477.16        26.82 o                         
  -8  -8   2       2970.16       2916.84        45.91 o                         
  -7  -8   2        805.37        783.75        21.31 o                         
  -6  -8   2       1462.14       1556.67        35.51 o                         
  -5  -8   2       7299.78       7765.95        94.02 o                         
  -4  -8   2         83.13        128.27         9.49 o                         
  -3  -8   2       3258.30       3469.34        54.61 o                         
  -2  -8   2       4516.98       4324.21        63.34 o                         
  -1  -8   2        554.88        516.45        16.29 o                         
   0  -8   2      23239.71      22887.16       253.40 o                         
   1  -8   2      13596.02      13675.73       157.55 o                         
   2  -8   2       2106.29       2174.90        36.57 o                         
   3  -8   2       7266.98       7031.39        71.46 o                         
   4  -8   2        652.61        669.84        18.58 o                         
   5  -8   2       2918.20       2822.11        62.88 o                         
   6  -8   2       2346.84       2367.35        46.04 o                         
   7  -8   2        415.22        308.75        20.30 o                         
   8  -8   2       1230.34       1145.95        35.23 o                         
   9  -8   2         10.98          1.55        12.12 o                         
  10  -8   2        698.40        588.22        47.19 o                         
  11  -8   2        139.93        134.54        39.45 o                         
 -12  -7   2         14.73         44.36        26.65 o                         
 -11  -7   2         32.51         56.51        20.68 o                         
 -10  -7   2        213.89        265.71        24.95 o                         
  -9  -7   2      10495.92      10571.88       170.15 o                         
  -8  -7   2         38.10         44.31        13.66 o                         
  -7  -7   2         97.17        223.66        14.14 o                         
  -6  -7   2       5772.98       5936.71        74.97 o                         
  -5  -7   2       3925.77       3653.00        51.85 o                         
  -4  -7   2       2383.76       2305.14        37.26 o                         
  -3  -7   2      18554.68      18350.94       208.01 o                         
  -2  -7   2       6388.00       5953.27        78.65 o                         
  -1  -7   2       4830.40       4977.24        67.65 o                         
   0  -7   2      13616.00      13723.34       157.05 o                         
   1  -7   2       3409.69       3435.28        48.92 o                         
   2  -7   2       1481.65       1405.29        26.09 o                         
   3  -7   2       5415.80       5392.69        55.50 o                         
   4  -7   2       3217.12       3022.30        52.04 o                         
   5  -7   2       2558.78       2136.21        40.94 o                         
   6  -7   2        736.95        761.90        18.60 o                         
   7  -7   2       5307.68       5346.78        68.04 o                         
   8  -7   2        490.78        453.30        26.60 o                         
   9  -7   2       1658.46       1763.39        65.53 o                         
  10  -7   2        160.44        151.35        22.08 o                         
  11  -7   2         12.40         15.53        17.51 o                         
  12  -7   2       1913.45       2028.05        88.08 o                         
  13  -7   2        155.77        121.39        30.35 o                         
 -13  -6   2         50.43         78.91        67.78 o                         
 -12  -6   2        156.74        203.39        34.85 o                         
 -11  -6   2        453.16        477.80        29.39 o                         
 -10  -6   2       3480.27       3499.40        77.42 o                         
  -9  -6   2        493.54        600.88        27.90 o                         
  -8  -6   2       1060.69       1071.56        47.15 o                         
  -7  -6   2        443.91        366.43        12.95 o                         
  -6  -6   2       1212.03        994.25        21.61 o                         
  -5  -6   2       2005.32       1772.62        30.61 o                         
  -4  -6   2       3150.15       2827.33        41.15 o                         
  -3  -6   2       8674.64       8503.61       103.93 o                         
  -2  -6   2         51.21        148.18         8.83 o                         
  -1  -6   2        843.89       1163.19        23.76 o                         
   0  -6   2       2693.67       2478.14        37.92 o                         
   1  -6   2       1057.44        845.78        27.72 o                         
   2  -6   2       9187.60       9096.21        94.00 o                         
   3  -6   2      35961.87      36962.15       410.75 o                         
   4  -6   2       1090.28       1172.66        23.05 o                         
   5  -6   2         30.98         41.96         6.39 o                         
   6  -6   2       1747.66       1682.89        27.81 o                         
   7  -6   2       4023.73       3908.89        81.15 o                         
   8  -6   2       2821.53       2744.59        67.76 o                         
   9  -6   2       1154.66       1050.24        41.51 o                         
  10  -6   2        134.41        105.65        18.96 o                         
  11  -6   2        390.87        410.28        42.58 o                         
  12  -6   2        890.25        810.97        54.66 o                         
  13  -6   2         28.47         68.31        23.01 o                         
 -13  -5   2        413.23        322.70        59.68 o                         
 -12  -5   2       1041.52       1034.84        51.65 o                         
 -11  -5   2        559.54        554.74        45.69 o                         
 -10  -5   2        605.48        639.76        37.81 o                         
  -9  -5   2       2532.82       2563.96       119.37 o                         
  -8  -5   2        962.45        863.24        30.90 o                         
  -7  -5   2         95.05        113.46        13.20 o                         
  -6  -5   2       7223.78       7249.99        82.71 o                         
  -5  -5   2        561.51        511.28        14.01 o                         
  -4  -5   2      11351.00      12535.74       130.70 o                         
  -3  -5   2       9134.34       8639.35        93.51 o                         
  -2  -5   2       2906.53       3024.15        43.75 o                         
  -1  -5   2      23137.05      21636.91       249.36 o                         
   0  -5   2       8560.55       8103.93        94.71 o                         
   1  -5   2       1334.73       1423.43        23.51 o                         
   2  -5   2      44819.28      47392.91       432.31 o                         
   3  -5   2        617.31        666.38        15.92 o                         
   4  -5   2       9996.32      10143.12       117.61 o                         
   5  -5   2       4193.99       3913.57        73.08 o                         
   6  -5   2        932.15        933.33        32.16 o                         
   7  -5   2       2100.16       1954.91        52.08 o                         
   8  -5   2       4045.70       3980.08       102.90 o                         
   9  -5   2        242.00        236.10        27.04 o                         
  10  -5   2       1354.35       1262.76        47.50 o                         
  11  -5   2          8.08         -7.60        17.29 o                         
  12  -5   2        128.08         71.26        24.66 o                         
  13  -5   2       2718.36       2765.59       102.17 o                         
 -13  -4   2       1615.21       1317.11       107.23 o                         
 -12  -4   2        428.27        460.86        33.05 o                         
 -11  -4   2        170.02        275.56        26.87 o                         
 -10  -4   2       1201.65       1203.37        35.62 o                         
  -9  -4   2         70.53         80.27        10.33 o                         
  -8  -4   2       2208.89       2385.63        47.32 o                         
  -7  -4   2       3539.82       3610.64        59.58 o                         
  -6  -4   2        297.10        403.78        15.58 o                         
  -5  -4   2       2531.44       2817.26        35.02 o                         
  -4  -4   2      37097.37      38224.91       390.19 o                         
  -3  -4   2          1.38          5.81         3.34 o                         
  -2  -4   2      13770.44      14387.85       161.55 o                         
  -1  -4   2       8145.11       7863.62        91.17 o                         
   0  -4   2       9667.56       8997.75       101.79 o                         
   1  -4   2      34864.91      35697.44       362.23 o                         
   2  -4   2       2138.16       2241.47        25.66 o                         
   3  -4   2       1379.37       1409.55        33.77 o                         
   4  -4   2      15998.39      15713.30       258.18 o                         
   5  -4   2       1496.87       1676.33        41.58 o                         
   6  -4   2       1681.80       1710.27        45.05 o                         
   7  -4   2         89.97         89.93        13.02 o                         
   8  -4   2        590.60        594.79        29.17 o                         
   9  -4   2        165.09        148.57        18.65 o                         
  10  -4   2         25.12         37.22        14.62 o                         
  11  -4   2       1296.91       1143.18        61.49 o                         
  12  -4   2        256.25        184.37        33.84 o                         
  13  -4   2        417.27        373.86        44.50 o                         
 -13  -3   2        737.64        751.62        67.78 o                         
 -12  -3   2         76.79         63.29        16.33 o                         
 -11  -3   2        682.39        664.98        26.39 o                         
 -10  -3   2          2.05         12.38         7.58 o                         
  -9  -3   2       1305.68       1388.04        31.66 o                         
  -8  -3   2       4833.97       4908.37        69.08 o                         
  -7  -3   2       3392.36       3357.77        72.20 o                         
  -6  -3   2         89.59        311.29        19.86 o                         
  -5  -3   2      30772.68      33537.39       396.46 o                         
  -4  -3   2       2134.34       2109.20        26.40 o                         
  -3  -3   2      28356.57      31206.08       345.57 o                         
  -2  -3   2       6453.47       6293.37        73.72 o                         
  -1  -3   2       1762.42       1971.81        28.20 o                         
   0  -3   2         61.62         55.22         5.13 o                         
   1  -3   2       1076.34        935.20        13.68 o                         
   2  -3   2       2783.75       2821.67        99.29 o                         
   3  -3   2       1234.64       1160.99        22.93 o                         
   4  -3   2      23693.81      25870.20       497.20 o                         
   5  -3   2       2572.56       2606.98        69.00 o                         
   6  -3   2         69.06         80.21        13.10 o                         
   7  -3   2        889.28        880.10        59.68 o                         
   8  -3   2         51.85         16.83        14.34 o                         
   9  -3   2       2681.37       2624.39        87.26 o                         
  10  -3   2       2708.84       2663.58        71.77 o                         
  11  -3   2         15.42         13.10        17.34 o                         
  12  -3   2         87.04         79.86        53.11 o                         
  13  -3   2        620.65        552.25        48.63 o                         
 -13  -2   2         35.97         81.94        25.29 o                         
 -12  -2   2       1103.43       1102.30        56.65 o                         
 -11  -2   2       1870.94       1982.40        42.11 o                         
 -10  -2   2         23.99         42.09         8.18 o                         
  -9  -2   2       1889.46       1832.92        36.42 o                         
  -8  -2   2        733.68        720.24        20.44 o                         
  -7  -2   2          6.67         85.65        11.24 o                         
  -6  -2   2       2310.31       2472.32        38.19 o                         
  -5  -2   2      16739.56      18691.14       190.29 o                         
  -4  -2   2       9710.86      10072.66       107.64 o                         
  -3  -2   2       1712.32       1908.24        21.55 o                         
  -2  -2   2      14212.95      15455.58       146.23 o                         
  -1  -2   2       1117.23        962.23        16.01 o                         
   0  -2   2       1906.81       1610.50        30.76 o                         
   1  -2   2      26585.17      26826.92       460.87 o                         
   2  -2   2       1166.20       1153.33        21.01 o                         
   3  -2   2       2628.93       2874.62        76.88 o                         
   4  -2   2      12214.24      13254.05       224.21 o                         
   5  -2   2       4369.97       4350.79        97.21 o                         
   6  -2   2       2625.96       2580.95        72.60 o                         
   7  -2   2       7388.47       7677.08       226.60 o                         
   8  -2   2        319.47        219.90        25.63 o                         
   9  -2   2       2907.13       2925.84        49.44 o                         
  10  -2   2       1002.98        935.46        42.13 o                         
  11  -2   2         36.72         14.94        10.66 o                         
  12  -2   2         71.32         80.29        12.18 o                         
  13  -2   2          0.84         33.50        33.89 o                         
 -13  -1   2          0.08         13.88        20.16 o                         
 -12  -1   2        464.47        442.18        32.15 o                         
 -11  -1   2        836.70        815.04        27.24 o                         
 -10  -1   2        113.44        113.26        11.07 o                         
  -9  -1   2        623.84        642.30        19.23 o                         
  -8  -1   2       1021.24        996.51        23.15 o                         
  -7  -1   2       3873.78       3955.72        54.05 o                         
  -6  -1   2       4723.82       5190.75        64.18 o                         
  -5  -1   2      29211.11      31907.71       350.08 o                         
  -4  -1   2       1169.64       1293.70        24.42 o                         
  -3  -1   2      23755.47      24394.68       252.07 o                         
  -2  -1   2       5554.29       5177.75        45.93 o                         
  -1  -1   2          1.00         46.17         3.84 o                         
   1  -1   2        695.30        646.43         9.53 o                         
   2  -1   2       1122.43       1094.15        16.92 o                         
   3  -1   2      20476.55      21311.61       431.31 o                         
   4  -1   2       2600.07       2834.03        57.09 o                         
   5  -1   2        822.82        657.73        17.37 o                         
   6  -1   2       9796.37      10287.97       168.50 o                         
   7  -1   2        657.45        677.18        25.38 o                         
   8  -1   2       1095.12       1096.70        32.39 o                         
   9  -1   2       3064.89       2981.33        51.69 o                         
  10  -1   2       1400.82       1265.93        31.68 o                         
  11  -1   2       2292.65       2263.37        53.73 o                         
  12  -1   2        499.59        421.55        24.60 o                         
  13  -1   2        412.57        426.41        42.92 o                         
 -13   0   2         31.60         47.44        20.89 o                         
 -12   0   2       1743.91       1740.33        48.53 o                         
 -11   0   2        587.47        586.18        23.36 o                         
 -10   0   2       3579.00       3732.52        61.50 o                         
  -9   0   2       1185.31       1254.64        26.87 o                         
  -8   0   2        587.57        586.40        16.49 o                         
  -7   0   2         23.49        148.91        15.92 o                         
  -6   0   2      23668.50      23976.20       321.20 o                         
  -5   0   2       7018.39       7668.78       120.10 o                         
  -4   0   2       9560.40      10036.13       148.54 o                         
  -3   0   2          5.70          8.09         5.20 o                         
  -2   0   2      20662.20      22968.90       508.20 o                         
  -1   0   2      43669.54      45529.41       436.83 o                         
   1   0   2       2866.98       2534.66        25.13 o                         
   2   0   2      13369.33      14487.25       150.96 o                         
   3   0   2        838.91        955.98        35.92 o                         
   4   0   2        705.16        860.02        17.79 o                         
   5   0   2       1985.25       2035.44        43.71 o                         
   6   0   2       2744.26       2813.07        41.18 o                         
   7   0   2       1224.84       1280.34        31.08 o                         
   8   0   2        527.99        484.14        19.96 o                         
   9   0   2         14.11          5.43        14.03 o                         
  10   0   2       2123.55       2097.32        43.85 o                         
  11   0   2       2267.11       2186.98        48.62 o                         
  12   0   2        436.96        410.13        26.02 o                         
  13   0   2       1774.36       1938.24       119.37 o                         
 -13   1   2        117.96        131.28        28.51 o                         
 -12   1   2        394.53        376.40        37.86 o                         
 -11   1   2       2420.22       2291.70        64.87 o                         
 -10   1   2       6021.04       6476.38       158.08 o                         
  -9   1   2       1469.36       1505.15        62.94 o                         
  -8   1   2         82.87         50.26        15.68 o                         
  -7   1   2      17894.38      18295.96       297.82 o                         
  -6   1   2        270.08        353.36        19.20 o                         
  -5   1   2       1105.55        923.44        28.99 o                         
  -4   1   2        528.63        511.50        19.00 o                         
  -3   1   2      14765.61      15881.20       258.71 o                         
  -2   1   2       1489.98       1556.91        45.25 o                         
  -1   1   2        153.72        150.22         3.94 o                         
   0   1   2       4043.13       4181.72       138.13 o                         
   1   1   2        203.34        261.63         7.39 o                         
   2   1   2       8099.81       8387.37        80.88 o                         
   3   1   2       1847.09       1927.61        23.16 o                         
   4   1   2       2772.30       2429.51        34.55 o                         
   5   1   2        135.24        114.64         7.29 o                         
   6   1   2       1568.59       1832.78        31.73 o                         
   7   1   2       2337.29       2268.88        45.28 o                         
   8   1   2       2906.92       2885.11        55.41 o                         
   9   1   2        192.90        134.84        13.13 o                         
  10   1   2        669.31        640.05        28.33 o                         
  11   1   2       1218.27       1242.60        50.50 o                         
  12   1   2        306.87        417.02        26.90 o                         
  13   1   2         20.51         26.12        17.40 o                         
 -13   2   2        359.64        360.56        41.32 o                         
 -12   2   2        326.55        246.30        34.76 o                         
 -11   2   2        575.19        547.93        34.68 o                         
 -10   2   2        550.31        595.64        31.09 o                         
  -9   2   2       4170.41       4217.01        88.63 o                         
  -8   2   2       3736.36       3439.50        74.02 o                         
  -7   2   2        347.42        376.89        20.80 o                         
  -6   2   2        678.51        699.88        25.52 o                         
  -5   2   2       1275.00       1252.75        32.08 o                         
  -4   2   2      28412.83      30966.16       410.94 o                         
  -3   2   2       4683.81       4853.41        71.83 o                         
  -2   2   2       7768.97       8337.49       147.19 o                         
  -1   2   2      17979.40      16526.58       760.00 o                         
   0   2   2       1119.67       1086.07        17.20 o                         
   1   2   2      10972.66      11623.25       118.45 o                         
   2   2   2      13603.60      14771.49       260.81 o                         
   3   2   2        244.06        255.61         7.06 o                         
   4   2   2        712.52        664.03        12.05 o                         
   5   2   2       7238.38       7337.42       119.85 o                         
   6   2   2       5098.25       5393.50        74.39 o                         
   7   2   2       3780.28       4040.38        58.37 o                         
   8   2   2       3014.57       3051.99        58.78 o                         
   9   2   2         81.62         84.05        10.62 o                         
  10   2   2       2702.53       2615.21        48.90 o                         
  11   2   2         59.84         66.48        15.75 o                         
  12   2   2          9.48          1.65        17.08 o                         
  13   2   2       2722.05       2703.32        87.92 o                         
 -13   3   2        893.45       1011.85        57.29 o                         
 -12   3   2         76.43         40.82        22.04 o                         
 -11   3   2        240.69        206.20        23.11 o                         
 -10   3   2       1264.37       1243.48        45.47 o                         
  -9   3   2          6.74         11.27        11.52 o                         
  -8   3   2       3691.79       3770.31        78.75 o                         
  -7   3   2       8936.62       8962.09       141.13 o                         
  -6   3   2       1144.16       1014.68        31.30 o                         
  -5   3   2      22848.88      23983.25       330.74 o                         
  -4   3   2       1015.35        931.84        24.93 o                         
  -3   3   2        303.99        330.49        23.77 o                         
  -2   3   2      14348.64      15445.53       803.72 o                         
  -1   3   2      41409.18      43751.08       482.15 o                         
   0   3   2        843.70        791.60        17.71 o                         
   1   3   2      78507.52      82188.17      1041.36 o                         
   2   3   2        147.20        184.94         7.73 o                         
   3   3   2      13812.71      13910.91       129.27 o                         
   4   3   2       4644.03       4456.17        49.68 o                         
   5   3   2        431.73        394.43        10.20 o                         
   6   3   2        375.79        425.39        14.87 o                         
   7   3   2        926.81        911.84        23.50 o                         
   8   3   2       1392.50       1457.19        37.42 o                         
   9   3   2       1735.43       1631.78        41.94 o                         
  10   3   2        612.53        657.33        25.33 o                         
  11   3   2         18.49         42.20        13.14 o                         
  12   3   2       5984.61       6144.09       164.19 o                         
  13   3   2        382.38        337.88        51.59 o                         
 -13   4   2         19.64         91.04        32.37 o                         
 -12   4   2         27.59         20.74        30.85 o                         
 -11   4   2       3600.94       3607.43        87.19 o                         
 -10   4   2        133.12        176.22        21.43 o                         
  -9   4   2       2526.41       2500.71        63.89 o                         
  -8   4   2      16563.30      16990.53       244.77 o                         
  -7   4   2        430.56        400.97        21.20 o                         
  -6   4   2       9116.62       9669.88       145.60 o                         
  -5   4   2       5253.80       5426.37        88.82 o                         
  -4   4   2       1092.72       1117.29        36.12 o                         
  -3   4   2      16018.14      16691.09       216.11 o                         
  -2   4   2      10405.55      10561.21       227.82 o                         
  -1   4   2       8701.05       9087.76       102.04 o                         
   0   4   2       5117.80       5484.15        66.77 o                         
   1   4   2       1819.82       1725.70        32.51 o                         
   2   4   2       1524.22       1784.16        26.98 o                         
   3   4   2      15603.24      15306.90       154.98 o                         
   4   4   2        342.09        295.01         9.85 o                         
   5   4   2        642.61        717.42        15.76 o                         
   6   4   2       2841.51       2715.50        34.39 o                         
   7   4   2         71.85         67.96         7.75 o                         
   8   4   2       2172.19       2167.09        48.59 o                         
   9   4   2         41.76         31.92        10.80 o                         
  10   4   2         24.64         37.46         9.52 o                         
  11   4   2       1837.33       2018.91        50.01 o                         
  12   4   2        980.95        879.01        62.49 o                         
  13   4   2          2.67        -13.15        30.35 o                         
 -13   5   2         67.78         23.27        27.31 o                         
 -12   5   2       2939.16       2802.15       154.78 o                         
 -11   5   2        121.22        159.67        22.86 o                         
 -10   5   2        168.71        129.70        18.80 o                         
  -9   5   2       3723.23       3536.15        79.54 o                         
  -8   5   2          8.01         22.01        10.12 o                         
  -7   5   2       2216.80       2169.38        53.05 o                         
  -6   5   2      14210.45      14516.83       256.80 o                         
  -5   5   2       5148.18       5502.77       114.09 o                         
  -4   5   2       5555.97       5498.98        68.61 o                         
  -3   5   2       5158.05       4957.19        62.56 o                         
  -2   5   2       1113.43        964.50        17.39 o                         
  -1   5   2       3088.29       3152.21        49.44 o                         
   0   5   2       5987.93       5652.74        70.56 o                         
   1   5   2       4534.82       4321.61        66.77 o                         
   2   5   2      27878.98      26944.00       273.05 o                         
   3   5   2       2070.44       2174.70        33.60 o                         
   4   5   2       1231.18       1255.86        24.38 o                         
   5   5   2       1553.35       1505.13        27.43 o                         
   6   5   2         37.19         50.98         6.21 o                         
   7   5   2      10779.69      10590.06       116.80 o                         
   8   5   2       2028.19       2022.87        74.14 o                         
   9   5   2        289.76        312.15        25.25 o                         
  10   5   2        175.53        121.39        22.26 o                         
  11   5   2        301.48        331.63        36.44 o                         
  12   5   2        284.01        223.71        34.78 o                         
 -13   6   2       1149.31       1071.29        91.04 o                         
 -12   6   2       1402.61       1391.97       107.23 o                         
 -11   6   2        575.92        503.80        81.43 o                         
 -10   6   2         14.66        -13.15        19.22 o                         
  -9   6   2        160.63        197.99        33.89 o                         
  -8   6   2        836.70        927.50        45.93 o                         
  -7   6   2       3928.75       4012.80       159.33 o                         
  -6   6   2       6377.00       6101.37       130.90 o                         
  -5   6   2       1158.92       1215.09        26.01 o                         
  -4   6   2        748.41        698.24        16.62 o                         
  -3   6   2       1775.00       1589.09        33.55 o                         
  -2   6   2       1681.32       2191.69        44.22 o                         
  -1   6   2        814.57        857.31        18.70 o                         
   0   6   2      14485.56      14154.39       160.34 o                         
   1   6   2       2450.63       2337.53        44.19 o                         
   2   6   2        552.59        506.09        17.83 o                         
   3   6   2       5747.67       5563.22        68.13 o                         
   4   6   2          0.54         17.97         5.28 o                         
   5   6   2        335.29        301.54        12.30 o                         
   6   6   2        516.23        762.73        19.58 o                         
   7   6   2       3753.98       3836.74        60.47 o                         
   8   6   2        298.95        311.41        24.66 o                         
   9   6   2       2302.11       2404.14        77.02 o                         
  10   6   2        643.83        623.97        31.06 o                         
  11   6   2       2478.75       2405.42        88.26 o                         
  12   6   2         79.97        105.10        20.58 o                         
 -13   7   2         31.34         25.29        31.36 o                         
 -12   7   2        270.07        324.73        66.77 o                         
 -11   7   2        731.52        720.90        61.71 o                         
 -10   7   2        928.31        847.28        52.16 o                         
  -9   7   2        535.69        488.33        38.94 o                         
  -8   7   2         94.78        110.27        18.84 o                         
  -7   7   2      16423.65      16549.79       312.59 o                         
  -6   7   2      14975.69      14707.11       203.31 o                         
  -5   7   2         15.82         42.49        15.17 o                         
  -4   7   2       8683.78       8826.06       126.55 o                         
  -3   7   2          5.37          4.13         2.85 o                         
  -2   7   2       3454.87       3411.17        47.74 o                         
  -1   7   2      14305.10      13882.27       158.44 o                         
   0   7   2        718.32        766.81        19.31 o                         
   1   7   2       4398.88       4738.27        76.51 o                         
   2   7   2        419.40        315.80        17.13 o                         
   3   7   2        794.91        971.18        21.91 o                         
   4   7   2       5439.64       5482.71        70.62 o                         
   5   7   2       3623.23       3587.76        52.68 o                         
   6   7   2        220.83        231.95        14.13 o                         
   7   7   2       1605.08       1534.43        34.25 o                         
   8   7   2       2172.95       2157.59        42.25 o                         
   9   7   2        370.06        409.49        30.85 o                         
  10   7   2       4701.55       4558.13        96.65 o                         
  11   7   2        185.39        165.30        47.55 o                         
  12   7   2         72.48        197.26        54.63 o                         
 -11   8   2        992.60        956.73       104.20 o                         
 -10   8   2       3426.30       3461.84       108.07 o                         
  -9   8   2          2.26         26.88        16.66 o                         
  -8   8   2       1242.73       1187.80        53.29 o                         
  -7   8   2       3309.89       3179.88        52.04 o                         
  -6   8   2        757.02        654.20        28.21 o                         
  -5   8   2       1106.43       1090.08        44.37 o                         
  -4   8   2       5594.35       5565.24        75.99 o                         
  -3   8   2       3931.64       3785.49        51.40 o                         
  -2   8   2      27633.26      28788.69       312.83 o                         
  -1   8   2        692.82        778.34        24.82 o                         
   0   8   2       3487.14       3675.12        55.38 o                         
   1   8   2        575.38        465.91        18.42 o                         
   2   8   2          0.18          8.77         4.49 o                         
   3   8   2        496.44        531.68        18.34 o                         
   4   8   2      12139.75      12526.68       139.09 o                         
   5   8   2         52.77        112.33        12.88 o                         
   6   8   2       5411.11       5209.78        80.42 o                         
   7   8   2       6761.52       6601.79        96.26 o                         
   8   8   2        421.11        416.18        18.29 o                         
   9   8   2       3378.11       3282.89        97.71 o                         
  10   8   2       2255.23       2241.27        64.20 o                         
  11   8   2        178.49        265.39        31.08 o                         
  12   8   2        596.16        531.42        53.47 o                         
 -12   9   2        256.26        130.50        55.64 o                         
 -11   9   2       1962.20       1795.13        95.09 o                         
 -10   9   2         17.94         34.83        25.80 o                         
  -9   9   2         12.50         61.66        20.60 o                         
  -8   9   2       2459.68       2370.37        43.86 o                         
  -7   9   2         25.12          0.09         9.05 o                         
  -6   9   2       3818.35       3675.40        65.52 o                         
  -5   9   2       2372.96       2318.53        42.38 o                         
  -4   9   2        640.27        555.53        19.57 o                         
  -3   9   2       6292.34       6147.19        78.75 o                         
  -2   9   2       7676.52       7903.41        99.35 o                         
  -1   9   2        293.76        292.09        13.29 o                         
   0   9   2      13322.59      13277.08       158.44 o                         
   1   9   2       2743.41       2778.02        47.91 o                         
   2   9   2        201.42        123.01        13.37 o                         
   3   9   2       1290.21       1218.66        30.37 o                         
   4   9   2       3611.95       3455.30        60.44 o                         
   5   9   2        430.39        467.28        19.14 o                         
   6   9   2       3126.41       3176.30        58.72 o                         
   7   9   2        580.12        571.02        21.83 o                         
   8   9   2       1158.32       1154.94        31.62 o                         
   9   9   2       2594.81       2551.02        48.56 o                         
  10   9   2        386.66        400.70        30.12 o                         
  11   9   2        624.97        673.70        50.07 o                         
  12   9   2         38.67          5.06        35.41 o                         
 -12  10   2        799.55        802.20        80.93 o                         
 -11  10   2        338.59        390.48        61.71 o                         
 -10  10   2         23.26         80.02        27.22 o                         
  -9  10   2       4038.26       3949.15        65.61 o                         
  -8  10   2       1181.24       1111.15        29.05 o                         
  -7  10   2          7.72         25.16         7.74 o                         
  -6  10   2       2015.05       1987.23        40.10 o                         
  -5  10   2       7520.74       6921.60       144.26 o                         
  -4  10   2        782.80        816.34        23.43 o                         
  -3  10   2         70.17        107.83        10.32 o                         
  -2  10   2       2657.11       2681.69        45.09 o                         
  -1  10   2       1205.38       1099.10        26.51 o                         
   0  10   2        796.90        795.50        22.24 o                         
   1  10   2       3518.41       3303.99        55.75 o                         
   2  10   2       1108.26        894.43        28.81 o                         
   3  10   2        579.24        590.32        21.17 o                         
   4  10   2        373.25        424.63        21.86 o                         
   5  10   2       2325.28       2219.30        54.02 o                         
   6  10   2       2501.97       2461.12        83.12 o                         
   7  10   2       6521.40       6711.82       124.89 o                         
   8  10   2        875.41        888.04        28.93 o                         
   9  10   2       2192.20       2135.43        42.32 o                         
  10  10   2        364.48        472.77        42.75 o                         
  11  10   2        189.51        327.76        55.64 o                         
 -12  11   2         48.20        -13.15        29.34 o                         
 -11  11   2       1759.69       1689.38       133.53 o                         
 -10  11   2       1821.64       1827.71        91.98 o                         
  -9  11   2       2787.84       2637.90        51.88 o                         
  -8  11   2       2407.62       2321.59        46.84 o                         
  -7  11   2        411.83        309.17        18.76 o                         
  -6  11   2       2643.41       2599.86        49.68 o                         
  -5  11   2          1.92         11.48        14.16 o                         
  -4  11   2        960.05        877.89        18.48 o                         
  -3  11   2      18536.17      18448.88       210.94 o                         
  -2  11   2       1757.72       1797.71        36.11 o                         
  -1  11   2        511.20        439.14        16.88 o                         
   0  11   2        208.32        161.77        12.41 o                         
   1  11   2         79.49        117.35        19.22 o                         
   2  11   2        995.04        952.83        33.00 o                         
   3  11   2       1031.92       1075.28        33.85 o                         
   4  11   2       1763.57       1600.06        39.16 o                         
   5  11   2         23.07         28.83         9.78 o                         
   6  11   2       3985.11       3929.49        71.66 o                         
   7  11   2          3.74         36.50        11.39 o                         
   8  11   2       8028.16       7766.44       105.38 o                         
   9  11   2          1.03         78.19        14.76 o                         
  10  11   2        161.47        254.64        64.74 o                         
  11  11   2       2270.04       2044.79        87.28 o                         
 -11  12   2          6.48         94.08        46.53 o                         
 -10  12   2       1328.09       1219.66        36.12 o                         
  -9  12   2       4564.09       4699.81        84.65 o                         
  -8  12   2        130.42        101.07        13.99 o                         
  -7  12   2       1107.55       1139.67        35.59 o                         
  -6  12   2        334.91        359.45        22.25 o                         
  -5  12   2       3301.54       3184.87        58.52 o                         
  -4  12   2       8225.70       8172.36        88.53 o                         
  -3  12   2        171.40        344.17        24.76 o                         
  -2  12   2       2007.93       1824.55        38.74 o                         
  -1  12   2         10.89         18.52         6.00 o                         
   0  12   2       3815.49       3723.26        66.00 o                         
   1  12   2       1753.82       1796.54        39.72 o                         
   2  12   2       6473.53       6109.27        92.42 o                         
   3  12   2         34.79        106.22        23.27 o                         
   4  12   2         43.95         73.56        12.09 o                         
   5  12   2       2808.72       2758.61        57.25 o                         
   6  12   2          1.73         43.86         9.78 o                         
   7  12   2       5097.73       5022.23        78.38 o                         
   8  12   2       2399.58       2329.38        48.32 o                         
   9  12   2        249.74        278.58        23.82 o                         
  10  12   2       1174.59       1076.38        64.37 o                         
 -11  13   2         80.80         69.80        33.38 o                         
 -10  13   2       2299.65       2331.65        85.34 o                         
  -9  13   2        190.36        202.26        20.88 o                         
  -8  13   2       1919.64       1882.30        44.93 o                         
  -7  13   2        399.75        397.36        22.52 o                         
  -6  13   2       1696.91       1717.72        41.44 o                         
  -5  13   2       3329.70       3212.19        60.44 o                         
  -4  13   2       2558.43       2460.40        37.55 o                         
  -3  13   2        607.84        450.97        18.59 o                         
  -2  13   2          6.83          0.60         6.15 o                         
  -1  13   2        705.08        697.20        23.64 o                         
   0  13   2        379.90        370.82        20.63 o                         
   1  13   2      12965.37      13483.87       172.48 o                         
   2  13   2        383.98        490.63        35.41 o                         
   3  13   2        629.01        655.34        23.54 o                         
   4  13   2        642.69        645.94        22.52 o                         
   5  13   2        120.45         89.84        16.56 o                         
   6  13   2         41.69         39.55         9.34 o                         
   7  13   2        951.94        905.05        33.36 o                         
   8  13   2       2210.45       2162.94        72.90 o                         
   9  13   2        901.99        923.54        40.18 o                         
  10  13   2         17.74        100.15        60.70 o                         
 -11  14   2        409.06        278.19        57.66 o                         
 -10  14   2        192.22        202.32        38.44 o                         
  -9  14   2        527.87        433.30        29.59 o                         
  -8  14   2        330.92        377.13        35.92 o                         
  -7  14   2       1210.83       1197.12        41.20 o                         
  -6  14   2        229.79        221.17        20.49 o                         
  -5  14   2        697.52        666.46        26.77 o                         
  -4  14   2        238.97        218.27        12.52 o                         
  -3  14   2       1363.24       1265.93        31.87 o                         
  -2  14   2         54.13         33.99         7.89 o                         
  -1  14   2       4901.73       4694.88        84.54 o                         
   0  14   2       1004.64       1002.51        35.19 o                         
   1  14   2        185.26        154.99        17.23 o                         
   2  14   2        473.74        460.68        20.35 o                         
   3  14   2        883.89        872.29        28.83 o                         
   4  14   2        748.55        731.58        30.37 o                         
   5  14   2        253.22        378.69        19.15 o                         
   6  14   2         52.58         65.09        12.88 o                         
   7  14   2       3797.15       3677.24        82.04 o                         
   9  14   2        468.42        529.14        39.00 o                         
 -10  15   2        197.21        191.96        29.33 o                         
  -9  15   2         12.87          8.80        16.48 o                         
  -8  15   2       2260.91       2341.12        80.42 o                         
  -7  15   2        174.22        167.51        20.04 o                         
  -6  15   2       1308.14       1362.61        39.12 o                         
  -5  15   2        797.05        711.56        28.55 o                         
  -4  15   2         17.57         -3.10         7.69 o                         
  -3  15   2         26.47          5.82         7.83 o                         
  -2  15   2       4229.95       3969.38        69.75 o                         
  -1  15   2        312.85        327.76        32.37 o                         
   0  15   2         77.81         81.11        12.95 o                         
   1  15   2       2701.25       2837.77        59.93 o                         
   2  15   2        317.82        400.20        28.23 o                         
   3  15   2       1835.56       1764.28        43.72 o                         
   4  15   2       5278.51       5128.04        83.03 o                         
   5  15   2        224.79        319.43        27.64 o                         
   6  15   2       3438.80       3532.94        73.99 o                         
   7  15   2        127.83        279.15        29.86 o                         
   8  15   2         19.71         57.32        17.09 o                         
   9  15   2       3906.50       3665.34        94.31 o                         
  -9  16   2        978.53        866.32       144.66 o                         
  -8  16   2       1085.94       1166.66        46.69 o                         
  -7  16   2        349.69        408.40        37.96 o                         
  -6  16   2       1805.78       1732.70        51.25 o                         
  -5  16   2        286.20        223.68        21.90 o                         
  -4  16   2        128.32         77.98         9.28 o                         
  -3  16   2         97.98         64.31        10.95 o                         
  -2  16   2        861.22        907.18        50.26 o                         
  -1  16   2        235.36        322.22        31.60 o                         
   0  16   2       4733.33       4777.03       144.78 o                         
   2  16   2        827.06        808.19        35.75 o                         
   3  16   2       1685.40       1769.95        46.76 o                         
   4  16   2        548.50        627.79        40.30 o                         
   5  16   2       3760.49       3735.57       121.34 o                         
   6  16   2       1306.22       1471.37        45.41 o                         
   7  16   2        729.13        744.91        40.74 o                         
   8  16   2        805.93        950.55        53.48 o                         
  -9  17   2        463.54        285.27        58.67 o                         
  -8  17   2        340.36        184.11        37.43 o                         
  -7  17   2        950.34        983.09        44.17 o                         
  -6  17   2       1346.04       1347.75        49.73 o                         
  -5  17   2        940.47        842.19        58.70 o                         
  -4  17   2        984.21        878.18        28.43 o                         
  -3  17   2          0.83         -9.75        10.67 o                         
  -2  17   2         52.28         28.12        11.23 o                         
  -1  17   2       1824.68       1855.49        58.11 o                         
   0  17   2        949.43        994.01        68.81 o                         
   1  17   2         61.73         81.62        16.71 o                         
   2  17   2        250.58        172.10        20.89 o                         
   3  17   2         21.98         27.86        11.82 o                         
   4  17   2        906.75        979.00        62.77 o                         
   5  17   2       3106.83       3137.60        83.52 o                         
   6  17   2       2267.76       2240.81        69.61 o                         
   7  17   2        217.50        327.92        50.35 o                         
   8  17   2        147.68        291.99        48.97 o                         
  -8  18   2          6.89        -10.12        32.88 o                         
  -7  18   2       1142.53       1343.41        92.06 o                         
  -6  18   2         55.17         65.88        21.02 o                         
  -5  18   2       1440.18       1315.08        49.86 o                         
  -4  18   2          4.96        -11.13        11.13 o                         
  -3  18   2        102.42        171.31        20.97 o                         
  -2  18   2       2553.46       2692.86        98.99 o                         
  -1  18   2       1375.44       1269.23        41.22 o                         
   0  18   2         66.45         72.14        14.10 o                         
   1  18   2          4.89        -12.70        14.03 o                         
   2  18   2        792.81        759.42        69.80 o                         
   3  18   2        444.54        496.37        32.53 o                         
   4  18   2       3067.45       3060.87        82.87 o                         
   5  18   2       2825.89       3073.00        86.09 o                         
   6  18   2         44.66         93.11        22.47 o                         
   7  18   2          7.00         40.38        39.08 o                         
  -7  19   2        804.19        751.12        95.09 o                         
  -6  19   2        124.30        129.49        37.43 o                         
  -5  19   2        366.75        350.37        42.90 o                         
  -4  19   2        352.32        357.87        31.68 o                         
  -3  19   2         34.43         27.50        16.61 o                         
  -2  19   2       1079.23       1056.02        43.70 o                         
  -1  19   2        701.56        873.72        38.90 o                         
   0  19   2         10.46         32.67        16.44 o                         
   1  19   2        783.30        719.22        80.93 o                         
   2  19   2       1495.97       1425.67       124.93 o                         
   3  19   2         23.10         52.60        46.53 o                         
   4  19   2       1435.94       1417.54        56.90 o                         
   5  19   2       1920.29       1875.21        66.93 o                         
   6  19   2        480.41        681.77        52.92 o                         
  -6  20   2        219.15        276.56        62.21 o                         
  -5  20   2       1673.80       1708.91        78.92 o                         
  -4  20   2       1096.81        900.33        67.78 o                         
  -3  20   2          0.22          7.52        35.41 o                         
  -2  20   2       2636.04       2551.73       103.35 o                         
  -1  20   2          5.90         34.75        24.79 o                         
   0  20   2        714.97        658.23        47.93 o                         
   1  20   2       1035.20       1102.48       150.22 o                         
   2  20   2        110.36        104.67        23.95 o                         
   3  20   2        375.74        325.59        49.19 o                         
   4  20   2       2184.66       2065.41       105.56 o                         
   5  20   2         26.03         55.77        36.04 o                         
  -5  21   2        709.26        660.31        54.99 o                         
  -4  21   2         40.97         67.94        26.81 o                         
  -3  21   2       2266.47       2422.24       314.10 o                         
  -2  21   2        793.75        927.97        60.19 o                         
  -1  21   2         46.75         40.60        25.72 o                         
   0  21   2       2440.45       2352.47       151.74 o                         
   1  21   2         63.34         48.60        38.95 o                         
   2  21   2        124.80         96.10        39.45 o                         
   3  21   2       1233.23       1179.68        72.04 o                         
  -2  22   2         60.69        301.46        67.78 o                         
  -1  22   2         96.18         99.09        31.45 o                         
   0  22   2         20.88         50.58        42.49 o                         
  -3 -22   3        135.42        333.84        55.16 o                         
  -2 -22   3       2878.19       3001.71       311.07 o                         
  -1 -22   3         38.16        126.20        28.59 o                         
   0 -22   3         17.76        -13.12        34.90 o                         
   2 -22   3         37.77         98.69        34.39 o                         
   3 -22   3       1173.65       1193.63       155.79 o                         
   4 -22   3        232.36        321.69        47.55 o                         
  -5 -21   3         72.51         70.15        61.71 o                         
  -4 -21   3        187.99        243.73        31.49 o                         
  -3 -21   3        969.35       1181.58        65.08 o                         
  -2 -21   3        302.34        474.56        44.70 o                         
  -1 -21   3        319.63        261.14        40.75 o                         
   0 -21   3       1110.77       1176.27        60.79 o                         
   1 -21   3        130.00        205.12        34.50 o                         
   2 -21   3        743.89        806.07        59.57 o                         
   3 -21   3       1755.22       1864.91        75.46 o                         
   4 -21   3        223.36        431.67        39.66 o                         
   5 -21   3       1605.42       1447.10        74.69 o                         
   6 -21   3        131.83         48.47        25.11 o                         
  -6 -20   3        212.51        189.55        32.54 o                         
  -5 -20   3          6.06         13.86        25.39 o                         
  -4 -20   3        463.72        487.69        44.70 o                         
  -3 -20   3         13.78         10.17        32.88 o                         
  -2 -20   3          1.86          4.15        20.71 o                         
  -1 -20   3        702.43        647.03        46.53 o                         
   0 -20   3        101.14         57.55        17.41 o                         
   1 -20   3        387.07        427.00        32.00 o                         
   2 -20   3       1874.42       1718.58        91.05 o                         
   3 -20   3        224.34        592.98        35.96 o                         
   4 -20   3       1544.01       1464.99        53.25 o                         
   5 -20   3        233.36        202.32        41.48 o                         
   6 -20   3        355.94        328.32        43.25 o                         
   7 -20   3        115.17         82.61        23.90 o                         
  -7 -19   3        181.20        152.26        38.60 o                         
  -6 -19   3        178.11        436.00        62.72 o                         
  -5 -19   3         84.45         44.61        27.86 o                         
  -4 -19   3         44.41         85.99        29.34 o                         
  -3 -19   3        283.38        243.80        50.58 o                         
  -2 -19   3        800.29        690.08        72.84 o                         
  -1 -19   3        560.40        500.17        39.68 o                         
   0 -19   3        260.78        207.32        26.73 o                         
   1 -19   3        426.80        660.62        51.51 o                         
   2 -19   3       3814.74       3925.73       159.83 o                         
   3 -19   3          8.79        126.59        34.39 o                         
   4 -19   3         70.62         36.54        14.98 o                         
   5 -19   3        401.61        404.48        77.89 o                         
   6 -19   3          4.57         11.60        24.19 o                         
   7 -19   3       1035.53       1134.52        66.52 o                         
   8 -19   3       1405.14       1542.14       148.71 o                         
  -8 -18   3        102.75        301.46        67.78 o                         
  -7 -18   3        199.31        318.79        72.33 o                         
  -6 -18   3        246.36        238.21        37.30 o                         
  -5 -18   3        126.14        146.46        32.54 o                         
  -4 -18   3       1138.28       1225.05        80.93 o                         
  -3 -18   3         16.14         19.36        19.61 o                         
  -2 -18   3         15.71         20.33        21.48 o                         
  -1 -18   3        534.82        585.15        62.21 o                         
   0 -18   3         23.02        182.73        29.33 o                         
   1 -18   3       4129.38       4284.82       161.74 o                         
   2 -18   3       1964.07       2062.36        61.70 o                         
   3 -18   3        297.42        567.23        36.07 o                         
   4 -18   3       2949.42       3045.78        80.00 o                         
   5 -18   3         30.93         79.92        28.32 o                         
   6 -18   3       1444.19       1289.48        57.54 o                         
   7 -18   3       4262.80       4344.14        98.86 o                         
   8 -18   3         32.33         11.89        20.09 o                         
   9 -18   3        506.85        396.00        49.07 o                         
  -8 -17   3       2130.30       2231.24        88.44 o                         
  -7 -17   3        116.63        266.21        71.82 o                         
  -6 -17   3        396.10        426.28        34.89 o                         
  -5 -17   3       1033.46       1104.80        39.32 o                         
  -4 -17   3          2.53         20.06        12.12 o                         
  -3 -17   3        929.69        767.22        35.01 o                         
  -2 -17   3        634.48        591.90        29.56 o                         
  -1 -17   3        142.08        203.52        28.83 o                         
   0 -17   3       3504.37       3377.68        76.91 o                         
   1 -17   3       5387.82       5670.49       171.29 o                         
   2 -17   3        346.19        367.64        26.57 o                         
   3 -17   3       3972.18       3852.28       201.70 o                         
   4 -17   3         51.05         48.36        11.88 o                         
   5 -17   3       1509.01       1661.82        91.14 o                         
   6 -17   3       5755.44       5949.50       166.49 o                         
   7 -17   3        158.32        108.07        20.26 o                         
   8 -17   3         15.07        -16.33        28.49 o                         
   9 -17   3        225.31        151.74        43.50 o                         
  -9 -16   3       1604.01       1534.76       115.83 o                         
  -8 -16   3          0.69         27.50        21.27 o                         
  -7 -16   3         44.98         71.72        15.52 o                         
  -6 -16   3        447.28        510.34        44.24 o                         
  -5 -16   3       1852.74       1716.46        53.69 o                         
  -4 -16   3       1721.28       1563.89        66.44 o                         
  -3 -16   3       4147.61       4147.00       111.70 o                         
  -2 -16   3        120.78         84.11        12.45 o                         
   0 -16   3       2770.05       2641.53        67.90 o                         
   1 -16   3         87.11         66.92        10.17 o                         
   2 -16   3       1234.54       1342.27        35.92 o                         
   3 -16   3         15.07         50.23        12.50 o                         
   4 -16   3       1275.38       1264.20        28.10 o                         
   5 -16   3       2526.24       2480.63        71.55 o                         
   6 -16   3         63.06         41.70        18.31 o                         
   7 -16   3       1165.01       1114.87        57.21 o                         
   8 -16   3        174.20        166.83        21.50 o                         
   9 -16   3        918.75        923.44        92.06 o                         
  10 -16   3        270.06        143.65        43.50 o                         
  -9 -15   3        115.78        180.07        38.44 o                         
  -8 -15   3        943.22       1038.07        39.03 o                         
  -7 -15   3          1.52         36.63        13.40 o                         
  -6 -15   3        181.52        276.04        22.63 o                         
  -5 -15   3        176.32        208.54        16.96 o                         
  -4 -15   3       4614.53       4443.93       124.56 o                         
  -3 -15   3        213.21        190.01        17.50 o                         
  -2 -15   3       1108.57       1072.18        32.18 o                         
  -1 -15   3        949.20        937.08        54.75 o                         
   0 -15   3       1236.10       1039.03        35.63 o                         
   1 -15   3        257.13        195.83        16.94 o                         
   2 -15   3        601.87        717.19        25.05 o                         
   3 -15   3       9300.29       9444.59       114.63 o                         
   4 -15   3          1.88         27.30         7.61 o                         
   5 -15   3        480.96        491.94        32.50 o                         
   6 -15   3       2427.98       2505.58        67.28 o                         
   7 -15   3        122.53         81.11        14.34 o                         
   8 -15   3       1016.60        952.61        39.68 o                         
   9 -15   3       1125.15       1091.35        44.89 o                         
  10 -15   3         50.97         27.44        21.86 o                         
 -10 -14   3        105.93        127.46        63.73 o                         
  -9 -14   3        338.25        281.78        37.43 o                         
  -8 -14   3         91.66         74.98        14.62 o                         
  -7 -14   3        381.41        406.95        22.92 o                         
  -6 -14   3        250.43        279.14        18.86 o                         
  -5 -14   3        341.70        354.48        18.58 o                         
  -4 -14   3        886.05        904.17        29.10 o                         
  -3 -14   3       4284.29       4478.59        77.38 o                         
  -2 -14   3        113.84        240.59        16.94 o                         
  -1 -14   3       1616.09       1678.96        40.24 o                         
   0 -14   3       2159.75       2178.38        46.08 o                         
   2 -14   3      14312.64      14452.77       161.06 o                         
   3 -14   3        979.35       1114.10        29.81 o                         
   4 -14   3       3930.92       3945.18        52.64 o                         
   5 -14   3       4157.17       4177.45        73.56 o                         
   6 -14   3        735.53        819.93        32.19 o                         
   7 -14   3       2244.16       2139.94        72.58 o                         
   8 -14   3       1708.70       1632.39        48.60 o                         
   9 -14   3        454.97        400.62        29.36 o                         
  10 -14   3        328.09        198.27        49.57 o                         
  11 -14   3        133.81         97.11        34.39 o                         
 -10 -13   3        198.54        196.95        25.66 o                         
  -9 -13   3         10.00         19.15        14.10 o                         
  -8 -13   3         27.67         69.12        11.56 o                         
  -7 -13   3       2377.15       2413.06        49.81 o                         
  -6 -13   3        441.10        554.36        33.00 o                         
  -5 -13   3       2342.67       2244.37        45.10 o                         
  -4 -13   3       7366.50       7281.52       121.34 o                         
  -3 -13   3        433.59        593.55        35.94 o                         
  -2 -13   3       1403.13       2142.58        88.01 o                         
  -1 -13   3      16509.64      16192.17       198.77 o                         
   0 -13   3        177.14        337.88        36.42 o                         
   1 -13   3      23636.45      23387.26       313.22 o                         
   2 -13   3         33.89         43.01         8.61 o                         
   3 -13   3        280.75        374.88        27.16 o                         
   4 -13   3       7378.64       7441.02        82.89 o                         
   5 -13   3        955.43        835.35        28.08 o                         
   6 -13   3         50.58        107.44        24.78 o                         
   7 -13   3       3106.36       3014.25        94.50 o                         
   8 -13   3        104.69        175.93        24.54 o                         
   9 -13   3        844.71        843.93        32.17 o                         
  10 -13   3        295.46        264.30        27.27 o                         
  11 -13   3        438.25        368.22        59.68 o                         
 -11 -12   3       1542.94       1511.34       115.32 o                         
 -10 -12   3         28.49         52.51        28.32 o                         
  -9 -12   3         45.20         66.17        12.70 o                         
  -8 -12   3        346.50        335.66        19.42 o                         
  -7 -12   3        227.10        214.80        18.78 o                         
  -6 -12   3          0.54        259.90        19.10 o                         
  -5 -12   3       6286.45       6282.67        87.88 o                         
  -4 -12   3       1149.67       1257.88        38.12 o                         
  -3 -12   3        615.85        912.83        42.45 o                         
  -2 -12   3       9608.22       9632.10       128.60 o                         
  -1 -12   3        371.75        430.75        19.60 o                         
   0 -12   3       3525.45       3306.69        60.61 o                         
   1 -12   3        272.24        307.00        14.67 o                         
   2 -12   3        107.66        404.32        24.72 o                         
   3 -12   3       3212.85       3048.60        46.45 o                         
   4 -12   3       1449.48       1280.15        23.94 o                         
   5 -12   3       3226.15       3082.30        57.03 o                         
   6 -12   3        275.64        306.89        29.18 o                         
   7 -12   3       2193.29       2262.48        52.74 o                         
   8 -12   3          0.94         46.57        10.08 o                         
   9 -12   3        189.94        159.34        17.69 o                         
  10 -12   3        302.25        236.75        24.20 o                         
  11 -12   3        584.88        605.95        71.82 o                         
 -11 -11   3         24.25         41.83        33.38 o                         
 -10 -11   3          6.72         19.96        23.28 o                         
  -9 -11   3         83.02         82.43        10.49 o                         
  -8 -11   3        724.26        705.89        24.74 o                         
  -7 -11   3        163.16        280.78        17.66 o                         
  -6 -11   3       8864.49       8846.96       126.97 o                         
  -5 -11   3       1579.40       1639.39        36.63 o                         
  -4 -11   3       2104.24       2062.70        50.38 o                         
  -3 -11   3        182.92        175.66        12.65 o                         
  -2 -11   3        237.63        261.56        13.12 o                         
   0 -11   3       7550.31       7503.69       101.40 o                         
   1 -11   3       9618.58       9379.76       119.73 o                         
   2 -11   3       2862.71       2657.70        46.85 o                         
   3 -11   3          0.02         -7.49         7.49 o                         
   4 -11   3       4808.56       4771.24        55.55 o                         
   5 -11   3        257.91        207.80        15.66 o                         
   6 -11   3       4527.34       4619.99        85.36 o                         
   7 -11   3       1234.82       1213.41        34.95 o                         
   8 -11   3        177.81        190.12        15.12 o                         
   9 -11   3        357.06        374.86        32.14 o                         
  10 -11   3       3703.05       3789.24        74.67 o                         
  11 -11   3        224.44        175.90        36.29 o                         
  12 -11   3        269.32        254.92        52.60 o                         
 -12 -10   3         14.86         -3.03        64.74 o                         
 -11 -10   3        611.08        615.37        60.19 o                         
 -10 -10   3        148.75        152.82        22.75 o                         
  -9 -10   3         62.28         40.25         8.45 o                         
  -8 -10   3       1107.60       1079.11        27.95 o                         
  -7 -10   3       5782.20       5637.25        79.14 o                         
  -6 -10   3       1084.29       1036.13        27.04 o                         
  -5 -10   3       7711.66       7770.81        98.10 o                         
  -4 -10   3       1556.44       1404.02        33.56 o                         
  -3 -10   3       1448.51       1476.65        33.45 o                         
  -2 -10   3       7541.31       7478.87       101.16 o                         
  -1 -10   3        405.71        525.44        17.66 o                         
   0 -10   3      34741.71      34288.39       375.30 o                         
   1 -10   3       7058.16       7161.03        94.30 o                         
   2 -10   3       3421.30       3383.07        47.32 o                         
   3 -10   3       2923.66       2766.47        40.26 o                         
   4 -10   3        100.23         78.71         7.37 o                         
   5 -10   3       2189.28       2254.54        48.56 o                         
   6 -10   3      10442.23      10544.93       165.23 o                         
   7 -10   3          4.47         39.68         7.83 o                         
   8 -10   3        929.91        926.91        26.53 o                         
   9 -10   3       2333.10       2220.54        45.49 o                         
  10 -10   3         87.89         66.36        16.57 o                         
  11 -10   3        815.89        732.40        87.00 o                         
  12 -10   3        342.04        292.35        56.65 o                         
 -12  -9   3        648.28        599.88        90.03 o                         
 -11  -9   3         33.66         69.54        18.08 o                         
 -10  -9   3        388.71        412.28        35.89 o                         
  -9  -9   3       1270.59       1260.00        52.11 o                         
  -8  -9   3       2257.90       2066.36        38.35 o                         
  -7  -9   3       1679.00       1596.91        33.25 o                         
  -6  -9   3       9215.03       9165.23       110.41 o                         
  -5  -9   3        902.16        763.75        24.18 o                         
  -4  -9   3        334.75        390.20        16.00 o                         
  -3  -9   3       2582.85       2213.24        41.58 o                         
  -2  -9   3        414.86        555.37        18.07 o                         
  -1  -9   3      28668.40      28467.37       314.73 o                         
   0  -9   3       4838.87       4674.75        67.14 o                         
   1  -9   3       4669.97       5056.42        70.28 o                         
   2  -9   3       6393.53       6202.31        73.01 o                         
   3  -9   3       1658.20       1656.69        25.40 o                         
   4  -9   3         74.25         99.37        16.69 o                         
   5  -9   3       8632.74       8298.82       146.26 o                         
   6  -9   3       1357.71       1257.93        32.35 o                         
   7  -9   3         16.30         17.25         9.56 o                         
   8  -9   3         27.16         20.62         6.65 o                         
   9  -9   3        253.77        245.37        18.97 o                         
  10  -9   3          1.65          5.06        20.17 o                         
  11  -9   3        654.82        565.49        75.87 o                         
  12  -9   3        657.55        607.98        74.86 o                         
 -12  -8   3         23.96         74.86        49.57 o                         
 -11  -8   3         71.87         46.96        19.99 o                         
 -10  -8   3       3963.59       3842.93        85.96 o                         
  -9  -8   3       1880.74       1790.57        52.35 o                         
  -8  -8   3        480.54        541.83        16.87 o                         
  -7  -8   3       6664.69       6718.03        84.85 o                         
  -6  -8   3       2591.13       2430.29        46.41 o                         
  -5  -8   3        910.11        938.01        22.77 o                         
  -4  -8   3      12255.24      12090.83       133.27 o                         
  -3  -8   3        379.98        302.56        12.78 o                         
  -2  -8   3       1960.54       2210.23        39.56 o                         
  -1  -8   3       1840.45       1510.80        30.45 o                         
   0  -8   3       5981.16       5961.44        78.90 o                         
   1  -8   3       3385.48       2892.49        44.88 o                         
   2  -8   3        138.38         62.32         7.93 o                         
   3  -8   3        158.20        195.11        12.53 o                         
   4  -8   3       6281.38       6163.93        82.53 o                         
   5  -8   3       1409.55       1322.43        42.62 o                         
   6  -8   3        808.84        823.72        24.26 o                         
   7  -8   3        330.31        328.96        13.39 o                         
   8  -8   3        524.59        469.69        16.52 o                         
   9  -8   3        484.23        434.28        29.58 o                         
  10  -8   3        514.69        473.05        38.72 o                         
  11  -8   3        128.55        146.80        29.63 o                         
 -12  -7   3          5.87         82.58        26.18 o                         
 -11  -7   3        719.51        685.45        34.99 o                         
 -10  -7   3        841.36        833.41        35.14 o                         
  -9  -7   3        894.37       1047.63        37.51 o                         
  -8  -7   3       3720.86       3608.55        76.24 o                         
  -7  -7   3        123.24         75.09         9.49 o                         
  -6  -7   3        199.34        231.07        11.24 o                         
  -5  -7   3       3897.00       3995.82        55.19 o                         
  -4  -7   3       2925.39       2966.92        44.00 o                         
  -3  -7   3        828.68        833.16        21.16 o                         
  -2  -7   3       1374.86       1145.27        24.88 o                         
  -1  -7   3      15162.88      14534.64       166.66 o                         
   0  -7   3        927.63        856.73        20.46 o                         
   1  -7   3       1073.45        996.57        21.47 o                         
   2  -7   3       2716.45       2508.69        34.41 o                         
   3  -7   3       4283.07       4713.99        56.64 o                         
   4  -7   3       1635.02       1504.07        32.32 o                         
   5  -7   3       3736.52       3863.90        56.68 o                         
   6  -7   3       2388.10       2271.24        36.63 o                         
   7  -7   3         88.91         92.50         9.09 o                         
   8  -7   3       1166.69       1200.68        42.88 o                         
   9  -7   3         10.42         18.41        12.33 o                         
  10  -7   3        972.23        986.61        46.15 o                         
  11  -7   3          1.67          4.74        16.80 o                         
  12  -7   3         42.55         84.23        27.55 o                         
  13  -7   3       1780.78       1803.15        80.79 o                         
 -13  -6   3        258.66        444.10        88.01 o                         
 -12  -6   3          4.06         -0.36        21.61 o                         
 -11  -6   3          8.94         19.25        13.64 o                         
 -10  -6   3       2175.01       2168.36        57.17 o                         
  -9  -6   3         86.79        150.97        18.42 o                         
  -8  -6   3       1299.77       1317.47        44.21 o                         
  -7  -6   3       2777.46       2662.80        39.04 o                         
  -6  -6   3        104.31        171.41         8.91 o                         
  -5  -6   3        309.53        331.58        11.96 o                         
  -4  -6   3       7350.46       7511.85        86.11 o                         
  -3  -6   3       7002.01       7015.87        88.63 o                         
  -2  -6   3      28905.90      28509.82       321.47 o                         
  -1  -6   3       1645.57       1300.63        25.28 o                         
   0  -6   3        294.57        278.30        10.80 o                         
   1  -6   3      20761.17      20389.45       224.76 o                         
   2  -6   3        735.21        992.06        17.77 o                         
   3  -6   3       3157.42       3108.80        38.68 o                         
   4  -6   3      28652.09      28731.02       316.28 o                         
   5  -6   3        122.99        119.10         8.26 o                         
   6  -6   3        778.34        820.96        18.15 o                         
   7  -6   3       1667.79       1686.29        29.56 o                         
   8  -6   3         47.46         79.01        13.13 o                         
   9  -6   3       1337.21       1282.82        46.30 o                         
  10  -6   3        733.64        633.84        36.36 o                         
  11  -6   3        272.98        239.64        32.80 o                         
  12  -6   3       1268.25       1162.74        64.41 o                         
  13  -6   3       2347.28       2282.29        90.85 o                         
 -13  -5   3         29.52         98.13        55.64 o                         
 -12  -5   3          0.07         17.53        15.60 o                         
 -11  -5   3       2070.74       2052.55        55.72 o                         
 -10  -5   3        416.60        507.66        25.33 o                         
  -9  -5   3        483.61        551.90        35.49 o                         
  -8  -5   3       4367.56       4554.40        74.28 o                         
  -7  -5   3       1004.72        995.10        31.57 o                         
  -6  -5   3       6926.43       7280.02        82.50 o                         
  -5  -5   3       2852.51       2725.37        38.77 o                         
  -4  -5   3        636.11        720.49        16.82 o                         
  -3  -5   3      17244.87      18156.37       204.23 o                         
  -2  -5   3      22502.68      22927.85       262.49 o                         
  -1  -5   3       2069.55       1867.72        30.72 o                         
   0  -5   3         92.09         45.09         5.54 o                         
   1  -5   3         15.47         12.42         3.67 o                         
   2  -5   3       2454.72       2328.94        28.30 o                         
   3  -5   3      46449.32      49311.38       556.78 o                         
   4  -5   3       1113.05       1149.52        22.49 o                         
   5  -5   3        611.71        519.08        12.88 o                         
   6  -5   3        487.78        485.90        23.13 o                         
   7  -5   3        346.10        310.97        20.55 o                         
   8  -5   3          7.67         36.69        10.66 o                         
   9  -5   3       1346.88       1309.23        46.16 o                         
  10  -5   3        127.85        152.40        25.01 o                         
  11  -5   3         56.02         11.09        16.99 o                         
  12  -5   3       1253.63       1091.67        79.92 o                         
  13  -5   3         56.54         55.88        23.82 o                         
 -13  -4   3         37.86        -44.51        54.63 o                         
 -12  -4   3        739.52        722.61        31.01 o                         
 -11  -4   3       3470.88       3466.77        67.09 o                         
 -10  -4   3         73.22         86.37        12.51 o                         
  -9  -4   3       5955.95       6126.64        92.93 o                         
  -8  -4   3        943.24        963.02        27.83 o                         
  -7  -4   3       3735.79       3822.36        61.82 o                         
  -6  -4   3      25521.52      26809.67       299.46 o                         
  -5  -4   3         13.47         24.13         4.61 o                         
  -4  -4   3       1025.33       1405.58        32.62 o                         
  -3  -4   3      30609.81      30818.91       320.04 o                         
  -2  -4   3       4664.71       5055.15        63.22 o                         
  -1  -4   3      14050.96      13438.21       175.54 o                         
   0  -4   3         45.00         50.11         5.62 o                         
   1  -4   3      14498.81      14501.29       143.47 o                         
   2  -4   3      20701.75      21096.82       195.13 o                         
   3  -4   3          7.71          2.36         3.07 o                         
   4  -4   3       2356.29       2459.01        36.99 o                         
   5  -4   3       1925.41       1895.37        33.88 o                         
   6  -4   3       3937.15       3841.54        95.84 o                         
   7  -4   3       1864.17       1728.90        80.93 o                         
   8  -4   3      11601.89      11402.00       191.99 o                         
   9  -4   3        724.51        750.48        42.71 o                         
  10  -4   3        310.38        272.74        31.86 o                         
  11  -4   3        744.09        688.46        41.31 o                         
  12  -4   3         83.77         48.74        42.49 o                         
  13  -4   3        294.63        260.47        39.58 o                         
 -13  -3   3       1576.82       1536.63       101.16 o                         
 -12  -3   3       1072.78       1030.22        35.33 o                         
 -11  -3   3          4.21         10.82         9.59 o                         
 -10  -3   3        539.70        562.26        22.69 o                         
  -9  -3   3        570.93        545.80        19.59 o                         
  -8  -3   3        729.07        780.25        21.74 o                         
  -7  -3   3       6398.82       6335.94        90.53 o                         
  -6  -3   3        528.67        764.72        22.05 o                         
  -5  -3   3       4497.92       4594.04        64.16 o                         
  -4  -3   3       8844.93       8816.86        84.83 o                         
  -3  -3   3       1972.37       1944.70        32.95 o                         
  -2  -3   3       8123.02       8506.84        96.73 o                         
  -1  -3   3       1576.91       1457.92        31.83 o                         
   0  -3   3      13745.33      13294.43       135.39 o                         
   1  -3   3       2845.39       3210.56        33.34 o                         
   2  -3   3        655.59        719.94        12.39 o                         
   3  -3   3       1451.28       1266.55        29.75 o                         
   4  -3   3        924.65        974.18        22.94 o                         
   5  -3   3       3189.51       3096.37        54.60 o                         
   6  -3   3       6877.42       7051.21       127.88 o                         
   7  -3   3       2123.61       2164.80        36.39 o                         
   8  -3   3        860.52        794.24        42.76 o                         
   9  -3   3        105.47        103.30        17.14 o                         
  10  -3   3       2811.56       2783.64        87.32 o                         
  11  -3   3       2252.21       2204.92        42.35 o                         
  12  -3   3         20.97         50.58        27.31 o                         
  13  -3   3        585.40        674.83        98.63 o                         
 -13  -2   3        904.99        956.98        81.94 o                         
 -12  -2   3         24.65         44.39        15.47 o                         
 -11  -2   3         14.36         46.21         9.44 o                         
 -10  -2   3        301.27        312.74        17.59 o                         
  -9  -2   3        278.93        365.12        15.47 o                         
  -8  -2   3       1267.65       1185.20        26.57 o                         
  -7  -2   3          4.11         53.22         8.02 o                         
  -6  -2   3      31365.85      32822.70       504.98 o                         
  -5  -2   3       2554.24       2712.30        38.67 o                         
  -4  -2   3        644.96        500.38        12.56 o                         
  -3  -2   3         15.72        168.86         6.18 o                         
  -2  -2   3        114.76         94.42         5.87 o                         
  -1  -2   3      13550.58      13896.78       162.17 o                         
   0  -2   3        368.85        317.81         7.30 o                         
   1  -2   3        269.65        381.53        12.43 o                         
   2  -2   3       5809.87       5400.13        61.50 o                         
   3  -2   3          1.65         17.20         7.08 o                         
   4  -2   3       4586.32       4687.51        72.33 o                         
   5  -2   3      13904.14      15006.12       175.33 o                         
   6  -2   3          6.44         19.68         4.23 o                         
   7  -2   3       1218.21       1281.73        26.36 o                         
   8  -2   3       3586.75       3515.13        79.14 o                         
   9  -2   3       2025.24       2164.92        41.27 o                         
  10  -2   3       1416.42       1444.42        33.73 o                         
  11  -2   3       2009.95       1826.01        42.21 o                         
  12  -2   3          9.71          4.75        32.37 o                         
  13  -2   3       2004.03       2064.19        84.80 o                         
 -13  -1   3        233.47        230.78        39.98 o                         
 -12  -1   3         22.36         49.08        11.72 o                         
 -11  -1   3        732.54        709.26        25.07 o                         
 -10  -1   3        978.86       1049.67        28.87 o                         
  -9  -1   3        107.39        150.09        16.51 o                         
  -8  -1   3        243.94        300.63        12.94 o                         
  -7  -1   3      12856.28      12995.50       141.03 o                         
  -6  -1   3       1582.39       1548.18        26.73 o                         
  -5  -1   3       7229.53       7119.99        79.97 o                         
  -4  -1   3       6996.57       6730.67       203.59 o                         
  -3  -1   3       2764.09       2865.11        40.11 o                         
  -2  -1   3      60660.46      67563.56      1194.67 o                         
  -1  -1   3       3317.79       2935.79        64.64 o                         
   0  -1   3       1028.52        866.84        19.31 o                         
   1  -1   3       7948.48       7330.87       144.91 o                         
   2  -1   3      45664.52      49131.83       543.20 o                         
   3  -1   3        974.03        919.81        18.35 o                         
   4  -1   3       3082.83       3032.56        43.83 o                         
   5  -1   3          4.59         15.81         6.35 o                         
   6  -1   3       1917.84       1848.28        33.00 o                         
   7  -1   3      10485.14      10758.16       138.49 o                         
   8  -1   3        875.35        659.17        20.44 o                         
   9  -1   3       2315.84       2307.72        44.09 o                         
  10  -1   3       4271.77       4273.27        70.26 o                         
  11  -1   3        693.20        614.48        25.96 o                         
  12  -1   3       1143.49       1107.60        98.13 o                         
  13  -1   3          1.73          5.90        25.29 o                         
 -13   0   3       2113.42       2060.64       146.68 o                         
 -12   0   3         20.93         44.95        14.65 o                         
 -11   0   3       6587.46       6776.25        98.12 o                         
 -10   0   3       3146.83       3193.13        54.74 o                         
  -9   0   3       1803.74       1821.18        33.47 o                         
  -8   0   3       9053.05       9089.02       105.28 o                         
  -7   0   3        312.19        371.47        24.03 o                         
  -6   0   3        906.06       1016.12        33.05 o                         
  -5   0   3       7304.88       6842.74       127.62 o                         
  -4   0   3       6447.99       7220.67       107.25 o                         
  -3   0   3      22965.62      23994.22       313.67 o                         
  -2   0   3      43585.35      48106.71       469.68 o                         
  -1   0   3      11163.83      11269.25       113.41 o                         
   0   0   3      13512.35      12716.17       209.18 o                         
   1   0   3       7560.61       7486.35        67.47 o                         
   2   0   3      19877.76      21468.19       199.80 o                         
   3   0   3       1275.30       1267.47        24.81 o                         
   4   0   3       1877.19       2165.90        31.45 o                         
   5   0   3       1476.13       1730.20        33.79 o                         
   6   0   3       5123.96       4983.37        84.83 o                         
   7   0   3        554.18        654.94        18.12 o                         
   8   0   3         74.21         73.20         9.25 o                         
   9   0   3       2065.05       2117.96        42.72 o                         
  10   0   3         31.78         16.77        13.99 o                         
  11   0   3        944.19        952.39        33.24 o                         
  12   0   3        697.94        679.48        30.93 o                         
  13   0   3       1762.48       1778.40       116.33 o                         
 -13   1   3         92.70         40.46        38.44 o                         
 -12   1   3        943.15        838.34        50.51 o                         
 -11   1   3        836.09        862.91        39.38 o                         
 -10   1   3        841.65        813.78        35.79 o                         
  -9   1   3       5217.92       5341.27       133.76 o                         
  -8   1   3        132.56        134.92        21.74 o                         
  -7   1   3       1191.20       1277.59        40.42 o                         
  -6   1   3       6050.38       5811.13       100.06 o                         
  -5   1   3      17591.12      18242.03       598.06 o                         
  -4   1   3      10466.62      11788.52       162.17 o                         
  -3   1   3        170.86        286.16        10.11 o                         
  -2   1   3       2620.02       2710.93        67.56 o                         
  -1   1   3         80.62        116.96         4.19 o                         
   0   1   3        358.41        163.53         5.81 o                         
   1   1   3       4337.46       4107.55        40.73 o                         
   2   1   3       1637.77       1813.50        20.72 o                         
   3   1   3        809.85        673.88        11.62 o                         
   4   1   3        940.59        980.59        15.95 o                         
   5   1   3       6544.81       7062.39       104.21 o                         
   6   1   3       1558.09       1503.90        33.66 o                         
   7   1   3       3890.43       4034.92        67.49 o                         
   8   1   3         17.54         12.02         5.75 o                         
   9   1   3        405.46        354.70        16.55 o                         
  10   1   3        103.42        112.05        14.07 o                         
  11   1   3        270.51        253.65        21.21 o                         
  12   1   3       2611.17       2630.32        63.26 o                         
  13   1   3          0.81        -14.77        18.52 o                         
 -13   2   3         40.96         64.74        34.39 o                         
 -12   2   3         22.77         24.19        19.66 o                         
 -11   2   3        523.52        509.24        33.03 o                         
 -10   2   3       2727.29       2673.24        68.38 o                         
  -9   2   3        386.12        420.79        25.73 o                         
  -8   2   3       5728.71       5667.69       103.01 o                         
  -7   2   3       4353.19       4286.35        80.42 o                         
  -6   2   3       4126.59       4443.39        78.26 o                         
  -5   2   3        482.36        487.70        19.34 o                         
  -4   2   3       1616.12       1827.98        38.39 o                         
  -3   2   3      17429.18      17408.54       272.89 o                         
  -2   2   3       8634.08       9230.55       299.56 o                         
  -1   2   3       9303.97       9708.04       108.67 o                         
   0   2   3       2923.92       2794.24        36.29 o                         
   1   2   3        276.80        311.65         8.16 o                         
   2   2   3      30497.31      31210.98       294.92 o                         
   3   2   3       8448.36       8754.70        84.84 o                         
   4   2   3         84.98         40.81         4.47 o                         
   5   2   3       2797.33       2889.74        37.84 o                         
   6   2   3       5441.62       5594.46        83.32 o                         
   7   2   3          2.80          5.14         7.59 o                         
   8   2   3       6700.12       6641.63       116.37 o                         
   9   2   3       3087.39       3059.27        52.71 o                         
  10   2   3         22.92         10.14        10.95 o                         
  11   2   3       4780.81       4899.59        93.28 o                         
  12   2   3       1294.26       1238.03        49.64 o                         
  13   2   3        575.38        549.33        41.47 o                         
 -13   3   3         51.15         69.93        26.73 o                         
 -12   3   3        727.91        806.23        49.79 o                         
 -11   3   3        223.53        185.64        23.73 o                         
 -10   3   3        335.43        256.74        24.84 o                         
  -9   3   3       9053.96       9145.30       166.34 o                         
  -8   3   3       2827.05       2703.03        62.79 o                         
  -7   3   3       7156.48       7195.64       124.21 o                         
  -6   3   3       4364.80       4271.33        76.75 o                         
  -5   3   3         99.58        197.32        12.86 o                         
  -4   3   3       5344.15       5125.30       100.50 o                         
  -3   3   3      14410.44      14536.19       168.47 o                         
  -2   3   3       3900.61       4025.32        57.38 o                         
  -1   3   3      23609.62      23481.31       263.34 o                         
   0   3   3         25.58         26.92         4.45 o                         
   1   3   3      16234.67      16236.75       187.02 o                         
   2   3   3      18823.58      20748.12       195.83 o                         
   3   3   3       1646.21       1810.05        27.98 o                         
   4   3   3        500.30        485.97        12.59 o                         
   5   3   3      17009.90      17395.27       199.51 o                         
   6   3   3        123.89        106.46         8.11 o                         
   7   3   3       4047.77       4035.51        69.44 o                         
   8   3   3      12113.02      12318.66       164.93 o                         
   9   3   3         36.09         40.43         8.43 o                         
  10   3   3       1986.71       1856.15        45.67 o                         
  11   3   3       1029.36       1064.37        38.99 o                         
  12   3   3        217.75        235.67        31.48 o                         
  13   3   3       2526.24       2372.22       113.30 o                         
 -13   4   3       3027.33       2953.89       156.80 o                         
 -12   4   3        272.73        317.45        35.73 o                         
 -11   4   3        287.19        240.62        25.23 o                         
 -10   4   3       1724.72       1720.36        54.12 o                         
  -9   4   3       3656.10       3628.63        79.28 o                         
  -8   4   3       2703.14       2877.39        65.41 o                         
  -7   4   3       8039.33       8300.70       132.34 o                         
  -6   4   3       1509.84       1385.19        37.00 o                         
  -5   4   3      13225.69      14021.59       240.35 o                         
  -4   4   3       6319.56       6415.60        96.27 o                         
  -3   4   3        502.10        481.84        11.73 o                         
  -2   4   3      25691.63      26089.04       286.53 o                         
  -1   4   3         45.02         56.59         5.15 o                         
   0   4   3       1680.62       1643.30        31.15 o                         
   1   4   3      23412.68      23173.56       266.08 o                         
   2   4   3       1542.33       1248.37        22.07 o                         
   3   4   3        491.34        593.73        16.51 o                         
   4   4   3      10726.94      10542.04       114.73 o                         
   5   4   3        163.14        189.00         8.98 o                         
   6   4   3         45.07         55.25         6.64 o                         
   7   4   3       4288.86       4462.68        75.51 o                         
   8   4   3        406.26        372.94        18.89 o                         
   9   4   3        100.35        162.31        14.81 o                         
  10   4   3       3411.64       3420.57        60.70 o                         
  11   4   3       1345.01       1335.69        44.26 o                         
  12   4   3       2206.81       2249.17        62.47 o                         
  13   4   3        198.93        155.79        35.41 o                         
 -13   5   3       2046.75       2122.35       130.50 o                         
 -12   5   3        431.14        568.52        69.80 o                         
 -11   5   3        474.03        384.30        43.24 o                         
 -10   5   3        547.50        450.31        41.13 o                         
  -9   5   3        147.63        136.98        22.80 o                         
  -8   5   3       7943.51       7872.77       182.59 o                         
  -7   5   3        977.69        952.43        42.04 o                         
  -6   5   3       1593.02       1558.88        51.44 o                         
  -5   5   3       1603.25       1547.23        48.25 o                         
  -4   5   3        502.86        460.38        12.22 o                         
  -3   5   3       1298.19       1393.57        24.35 o                         
  -2   5   3       1690.79       1535.79        24.61 o                         
  -1   5   3      34196.95      36439.75       547.84 o                         
   0   5   3       4205.57       3861.79        52.48 o                         
   1   5   3       3380.84       3094.47        45.65 o                         
   2   5   3       1243.41        966.13        19.82 o                         
   3   5   3       1621.80       1362.31        28.19 o                         
   4   5   3       3184.20       3100.20        49.62 o                         
   5   5   3         84.32         96.77         8.21 o                         
   6   5   3       6650.91       6753.65        90.82 o                         
   7   5   3       1218.00       1190.16        26.46 o                         
   8   5   3        500.21        570.30        31.98 o                         
   9   5   3       1229.39       1287.77        41.29 o                         
  10   5   3       2508.67       2490.36        62.47 o                         
  11   5   3        938.88        976.49        89.82 o                         
  12   5   3         28.52         -0.03        32.88 o                         
 -13   6   3        515.18        470.40        62.72 o                         
 -12   6   3        650.38        771.86        81.94 o                         
 -11   6   3         39.21         67.88        27.07 o                         
 -10   6   3       1499.99       1381.54        63.55 o                         
  -9   6   3        398.56        321.09        32.17 o                         
  -8   6   3       3311.41       3165.19        91.87 o                         
  -7   6   3       3021.74       2993.36        84.37 o                         
  -6   6   3        329.26        350.79        23.76 o                         
  -5   6   3      14109.15      14480.48       193.22 o                         
  -4   6   3        542.89        516.95        14.20 o                         
  -3   6   3       1371.23       1193.56        23.08 o                         
  -2   6   3       9339.33       8872.20       103.29 o                         
  -1   6   3          0.01         -3.22         3.22 o                         
   0   6   3       3605.67       3459.32        50.20 o                         
   1   6   3       7089.11       7079.21        89.65 o                         
   2   6   3       4791.23       5528.49        67.10 o                         
   3   6   3         20.30         27.11         4.43 o                         
   4   6   3       8356.23       8003.88       104.73 o                         
   5   6   3       1936.30       1989.07        38.69 o                         
   6   6   3       5848.07       5659.14        81.57 o                         
   7   6   3        444.65        735.93        21.52 o                         
   8   6   3        216.56        223.15        22.98 o                         
   9   6   3       5206.11       5238.88       102.07 o                         
  10   6   3       5206.62       5143.69       103.39 o                         
  11   6   3        102.52         99.32        23.42 o                         
  12   6   3       2993.89       2849.75        78.85 o                         
 -13   7   3          0.49         -2.02        28.32 o                         
 -12   7   3          1.01         35.41        35.41 o                         
 -11   7   3       2097.21       2098.69        84.90 o                         
 -10   7   3        155.12        140.70        24.61 o                         
  -9   7   3         10.50        -12.12        16.53 o                         
  -8   7   3       4863.37       4787.13       193.22 o                         
  -7   7   3       2521.56       2383.33        74.30 o                         
  -6   7   3      12484.70      12485.01       148.88 o                         
  -5   7   3       5670.42       5340.29        85.42 o                         
  -4   7   3       2200.40       2233.05        37.64 o                         
  -3   7   3         67.90        132.79         7.49 o                         
  -2   7   3        205.51        155.70        10.39 o                         
  -1   7   3       1297.33       1336.76        26.54 o                         
   0   7   3      17093.10      17091.98       193.72 o                         
   1   7   3       8032.25       7948.43       107.90 o                         
   2   7   3        280.52        331.06        13.28 o                         
   3   7   3      10907.62      10647.55       132.81 o                         
   4   7   3       3624.91       3875.24        61.88 o                         
   5   7   3       2313.55       2251.62        43.91 o                         
   6   7   3      11644.07      12221.43       153.91 o                         
   7   7   3        474.45        470.74        18.60 o                         
   8   7   3         52.35         35.63         7.55 o                         
   9   7   3       4990.74       4969.73       100.66 o                         
  10   7   3        112.37        122.53        23.48 o                         
  11   7   3       1488.47       1240.82       106.22 o                         
  12   7   3        664.48        524.06        65.25 o                         
 -11   8   3          0.75         27.76        21.62 o                         
 -10   8   3         82.00         67.08        22.59 o                         
  -9   8   3       4336.42       4245.95       161.35 o                         
  -8   8   3       1665.11       1632.10        62.64 o                         
  -7   8   3       8150.06       7964.02       149.48 o                         
  -6   8   3       3518.39       3465.11        73.76 o                         
  -5   8   3       1819.22       1769.03        41.11 o                         
  -4   8   3       5167.57       5129.46        84.52 o                         
  -3   8   3       2031.69       1923.80        31.82 o                         
  -2   8   3        124.58        134.15        10.35 o                         
  -1   8   3      21989.40      21565.14       240.50 o                         
   0   8   3       8805.58       8986.99       112.41 o                         
   1   8   3         75.93         30.88         4.94 o                         
   2   8   3        331.48        349.05        14.30 o                         
   3   8   3        438.94        461.69        17.23 o                         
   4   8   3         85.19        128.31        10.01 o                         
   5   8   3      16503.70      16396.89       198.79 o                         
   6   8   3         82.07        111.40        11.23 o                         
   7   8   3       1100.16        986.50        28.57 o                         
   8   8   3         72.05         82.13         9.30 o                         
   9   8   3        509.78        489.78        28.99 o                         
  10   8   3       2011.14       1942.07       108.54 o                         
  11   8   3         81.44         71.04        23.90 o                         
  12   8   3        253.40        140.22        32.15 o                         
 -12   9   3       1430.02       1286.76       119.37 o                         
 -11   9   3         23.75          4.79        24.14 o                         
 -10   9   3       3857.50       3785.65       115.46 o                         
  -9   9   3        733.22        672.15        29.91 o                         
  -8   9   3        209.17        198.73        13.19 o                         
  -7   9   3        497.48        514.45        18.59 o                         
  -6   9   3          1.81         -2.07         6.42 o                         
  -5   9   3       1633.98       1557.33        33.00 o                         
  -4   9   3       2244.52       2233.65        41.11 o                         
  -3   9   3       2103.15       2025.73        34.71 o                         
  -2   9   3       2184.95       1983.28        35.88 o                         
  -1   9   3       1846.13       1728.59        34.24 o                         
   0   9   3        346.59        376.27        14.65 o                         
   1   9   3         86.41         90.51         8.31 o                         
   2   9   3        132.75         84.95         9.02 o                         
   3   9   3       1216.80       1184.71        27.22 o                         
   4   9   3       6803.61       6851.35        98.92 o                         
   5   9   3       1105.38        944.43        28.19 o                         
   6   9   3        449.67        719.95        24.27 o                         
   7   9   3       1266.31       1282.53        30.94 o                         
   8   9   3       1379.90       1298.28        31.36 o                         
   9   9   3        626.48        706.00        24.73 o                         
  10   9   3        176.81        160.68        26.27 o                         
  11   9   3       1058.11       1063.36        60.51 o                         
 -12  10   3        147.02        117.35        36.42 o                         
 -11  10   3       1090.64       1332.67       159.33 o                         
 -10  10   3        197.52        184.55        32.81 o                         
  -9  10   3       2459.04       2479.55        48.48 o                         
  -8  10   3        149.08        133.37        15.77 o                         
  -7  10   3       1966.75       1915.26        39.88 o                         
  -6  10   3          2.72         -6.25         6.25 o                         
  -5  10   3         36.00         41.26         8.06 o                         
  -4  10   3      11323.73      11352.32       123.67 o                         
  -3  10   3        220.85        211.68        12.70 o                         
  -2  10   3         24.28          2.06         5.70 o                         
  -1  10   3        159.97        182.26        10.59 o                         
   0  10   3       1810.34       1687.75        35.34 o                         
   1  10   3       1021.37        885.31        24.57 o                         
   2  10   3       5979.28       5634.05       131.85 o                         
   3  10   3        865.87        804.05        25.80 o                         
   4  10   3       4153.81       3996.61        61.54 o                         
   5  10   3        486.91        553.59        19.38 o                         
   6  10   3        287.84        221.99        17.86 o                         
   7  10   3       1600.80       1668.54        37.81 o                         
   8  10   3       3308.92       3371.90        67.24 o                         
   9  10   3        221.38        198.76        16.06 o                         
  10  10   3       3189.54       3169.95       103.83 o                         
  11  10   3        324.85        419.82        60.70 o                         
 -12  11   3         43.43         42.49        33.38 o                         
 -11  11   3         77.66         53.62        44.51 o                         
 -10  11   3       1688.88       1755.88        41.14 o                         
  -9  11   3          1.39         15.04         9.63 o                         
  -8  11   3         31.42         29.34         9.02 o                         
  -7  11   3          9.74          4.85         8.27 o                         
  -6  11   3         44.74         18.10        10.25 o                         
  -5  11   3       6750.00       6450.50        93.40 o                         
  -4  11   3        868.87        887.72        19.45 o                         
  -3  11   3       1548.22       1555.67        32.34 o                         
  -2  11   3       4514.17       4508.78        68.08 o                         
  -1  11   3          3.90         -2.30         5.69 o                         
   0  11   3          0.39         20.54         5.64 o                         
   1  11   3       8470.16       8405.78       132.19 o                         
   2  11   3         56.56        152.75        21.24 o                         
   3  11   3        257.60        251.66        13.60 o                         
   4  11   3       4021.24       4205.70        65.51 o                         
   5  11   3          0.07         -5.18         7.60 o                         
   6  11   3        129.33        118.33        16.53 o                         
   7  11   3       4708.34       4750.07        74.53 o                         
   8  11   3         77.65        128.40        16.09 o                         
   9  11   3       4299.35       4337.58       100.60 o                         
  10  11   3        222.69        404.71        43.41 o                         
  11  11   3        257.33        304.16        61.20 o                         
 -11  12   3       3316.59       2811.25       180.07 o                         
 -10  12   3          4.41         16.52        13.13 o                         
  -9  12   3       1536.25       1483.17        39.72 o                         
  -8  12   3       1159.27       1067.12        32.68 o                         
  -7  12   3         15.42          5.16         9.35 o                         
  -6  12   3       2385.03       2260.20        48.94 o                         
  -5  12   3        605.74        642.20        28.81 o                         
  -4  12   3        269.40        293.95        14.31 o                         
  -3  12   3       9519.77       9463.67       121.37 o                         
  -2  12   3        321.08        339.06        20.70 o                         
  -1  12   3        431.10        503.64        26.87 o                         
   0  12   3       7440.99       7225.60       118.94 o                         
   1  12   3       5675.32       5907.71        89.52 o                         
   2  12   3       1206.31       1123.57        30.79 o                         
   3  12   3      10679.69      10607.84       129.31 o                         
   4  12   3          0.22         40.54        16.69 o                         
   5  12   3         80.46        150.70        16.94 o                         
   6  12   3       1869.35       1799.61        40.96 o                         
   7  12   3         92.55        149.00        14.66 o                         
   8  12   3       1809.19       1891.09        49.38 o                         
   9  12   3        110.14        136.85        18.11 o                         
  10  12   3        533.13        462.30        61.71 o                         
 -11  13   3         52.90         36.42        30.35 o                         
 -10  13   3         12.43         13.58        19.72 o                         
  -9  13   3        548.20        527.07        29.64 o                         
  -8  13   3          0.55          8.34        13.93 o                         
  -7  13   3        861.20        824.51        32.48 o                         
  -6  13   3        252.82        292.02        20.94 o                         
  -5  13   3         28.79         10.12        13.53 o                         
  -4  13   3        254.08        205.62        15.83 o                         
  -3  13   3        452.78        415.69        17.47 o                         
  -2  13   3         43.67          8.35         9.34 o                         
  -1  13   3         18.07         27.22         7.92 o                         
   0  13   3        757.29        718.33        36.94 o                         
   1  13   3          1.32        -10.12        12.14 o                         
   2  13   3      10687.30      10513.70       246.47 o                         
   3  13   3       1336.10       1321.16        32.51 o                         
   4  13   3        945.50       1008.85        28.52 o                         
   5  13   3         64.91         54.71        11.22 o                         
   6  13   3       1925.08       1896.44        48.53 o                         
   7  13   3        233.09        380.12        25.89 o                         
   8  13   3        118.66        128.52        19.61 o                         
   9  13   3       4159.14       3842.98       129.26 o                         
  10  13   3          7.03         77.77        58.67 o                         
 -10  14   3          4.58         15.17        30.35 o                         
  -9  14   3        253.79        209.49        23.65 o                         
  -8  14   3       1222.42       1171.31        36.73 o                         
  -7  14   3        533.97        572.38        26.85 o                         
  -6  14   3        354.14        338.80        21.94 o                         
  -5  14   3        130.78        104.82        11.57 o                         
  -4  14   3          2.83         -3.88         9.35 o                         
  -3  14   3        825.48        837.66        25.70 o                         
  -2  14   3        580.70        592.94        23.03 o                         
  -1  14   3        177.79        229.03        17.74 o                         
   0  14   3       1192.66       1079.16        30.87 o                         
   1  14   3        102.75        202.73        22.04 o                         
   2  14   3        220.57        117.09        18.15 o                         
   3  14   3       2248.03       2248.21        58.80 o                         
   4  14   3        177.77        177.23        17.59 o                         
   5  14   3       3491.55       3458.75        63.02 o                         
   6  14   3       1035.25       1027.11        47.38 o                         
   7  14   3       1310.34       1444.92        51.87 o                         
   8  14   3       4807.87       4660.14       139.73 o                         
   9  14   3        184.75        291.22        33.57 o                         
 -10  15   3        408.63        254.92        54.63 o                         
  -9  15   3         76.32         78.73        20.00 o                         
  -8  15   3        614.19        778.30        41.39 o                         
  -7  15   3        966.49        842.86        33.77 o                         
  -6  15   3        647.13        663.67        28.69 o                         
  -5  15   3        563.58        480.73        31.10 o                         
  -4  15   3        198.66        214.35        13.90 o                         
  -3  15   3         85.51         64.65         9.76 o                         
  -2  15   3        228.65        232.32        17.22 o                         
  -1  15   3       8505.06       8458.65       152.29 o                         
   0  15   3        428.34        599.61        50.14 o                         
   1  15   3         14.21          5.21        10.51 o                         
   2  15   3       3006.13       2997.83        62.55 o                         
   3  15   3        123.91        147.78        17.80 o                         
   4  15   3       1650.63       1629.99        39.69 o                         
   5  15   3       4520.03       4557.85        97.37 o                         
   6  15   3        739.46        808.22        33.54 o                         
   7  15   3       1870.90       1961.44        65.41 o                         
   8  15   3        156.71        304.06        34.89 o                         
   9  15   3          4.01         49.81        41.78 o                         
  -9  16   3          9.45        -15.81        28.32 o                         
  -8  16   3       1289.97       1229.11        48.75 o                         
  -7  16   3       1178.36       1146.47        68.68 o                         
  -6  16   3        132.36         95.49        20.77 o                         
  -5  16   3       1324.88       1298.96        39.47 o                         
  -4  16   3        251.56        163.74        13.63 o                         
  -3  16   3        385.73        303.76        21.84 o                         
  -2  16   3       2281.21       2287.09        52.69 o                         
  -1  16   3       1787.36       1660.61        90.97 o                         
   0  16   3        190.30        237.02        27.83 o                         
   1  16   3       9133.04       8738.31       285.16 o                         
   2  16   3        314.66        375.17        29.94 o                         
   3  16   3        779.76        872.51        29.94 o                         
   4  16   3       5704.01       6174.86       167.18 o                         
   5  16   3         61.47        110.56        16.58 o                         
   6  16   3        349.77        462.80        30.54 o                         
   7  16   3        109.86         55.22        27.20 o                         
   8  16   3        465.68        564.21        48.25 o                         
  -9  17   3        220.20        201.51        38.44 o                         
  -8  17   3        854.64        958.57       132.01 o                         
  -7  17   3          5.79         10.10        18.05 o                         
  -6  17   3       1966.26       2097.66        61.51 o                         
  -5  17   3        404.55        382.83        26.58 o                         
  -4  17   3        205.96        203.86        17.15 o                         
  -3  17   3        887.04        739.91        47.31 o                         
  -2  17   3        901.71        921.60        37.32 o                         
  -1  17   3       1003.76       1058.89        50.01 o                         
   0  17   3       3283.96       3305.36       106.59 o                         
   1  17   3        171.85         70.34        16.99 o                         
   2  17   3         34.21         16.93        12.09 o                         
   3  17   3       2096.07       2071.56        63.50 o                         
   4  17   3         90.74         65.54        20.95 o                         
   5  17   3          4.99         67.97        18.11 o                         
   6  17   3        715.36        765.48        59.20 o                         
   7  17   3        717.44        742.85        45.84 o                         
  -8  18   3        228.74        210.18        33.89 o                         
  -7  18   3        405.82        456.23        70.81 o                         
  -6  18   3        496.00        506.54        47.06 o                         
  -5  18   3         55.01         55.43        20.30 o                         
  -4  18   3        363.88        336.48        25.93 o                         
  -3  18   3        520.72        522.47        30.86 o                         
  -2  18   3        273.14        253.28        36.29 o                         
  -1  18   3        467.98        519.70        31.73 o                         
   0  18   3        331.03        312.48        31.50 o                         
   1  18   3       1746.22       1658.62       112.16 o                         
   2  18   3         40.42         18.21        25.29 o                         
   3  18   3       1098.53       1017.99        45.71 o                         
   4  18   3       1014.96       1160.69        47.50 o                         
   5  18   3         66.18        199.11        38.86 o                         
   6  18   3       1424.26       1481.86        59.95 o                         
  -7  19   3          0.20         -3.33        23.20 o                         
  -6  19   3        284.13        295.65        63.73 o                         
  -5  19   3         15.99         41.14        52.60 o                         
  -4  19   3          3.16         34.39        21.46 o                         
  -3  19   3       1915.06       1901.94        79.43 o                         
  -2  19   3        164.94        126.71        23.17 o                         
  -1  19   3        419.11        342.32        31.81 o                         
   0  19   3       1874.43       1680.77        62.12 o                         
   1  19   3          9.87         11.13        28.32 o                         
   2  19   3       1000.96        871.34        54.12 o                         
   3  19   3       4014.21       4376.92       106.44 o                         
   4  19   3         91.52        246.33        41.13 o                         
   5  19   3       1824.34       2222.96        93.89 o                         
  -6  20   3          2.08         32.14        23.28 o                         
  -5  20   3        141.16        174.70        30.04 o                         
  -4  20   3       1007.67       1120.57       171.97 o                         
  -3  20   3       2450.30       2576.25       215.98 o                         
  -2  20   3         30.50         55.83        20.04 o                         
  -1  20   3       1241.28       1143.58        49.47 o                         
   0  20   3          0.79         17.69        30.85 o                         
   1  20   3        711.65        569.76        54.63 o                         
   2  20   3       1646.66       1528.88        72.54 o                         
   3  20   3          6.56         19.34        29.80 o                         
   4  20   3        310.58        485.16        57.82 o                         
  -4  21   3       1744.12       1744.14        79.79 o                         
  -3  21   3         79.79        100.15        39.45 o                         
  -2  21   3       1950.84       2205.95        85.10 o                         
  -1  21   3          5.93         96.10        39.45 o                         
   0  21   3         33.16        -16.09        25.72 o                         
   1  21   3       1779.86       1559.33        73.42 o                         
   2  21   3         34.52         10.04        31.22 o                         
   3  21   3        318.67        238.90        41.16 o                         
   0 -23   4         30.33         62.72        42.49 o                         
   1 -23   4        118.68        137.58        45.52 o                         
   2 -23   4        746.06       1017.68        97.11 o                         
  -3 -22   4         13.24         77.75        30.96 o                         
  -2 -22   4        365.77        624.76        57.66 o                         
  -1 -22   4       3458.05       3779.61       269.09 o                         
   0 -22   4         49.76         61.84        27.82 o                         
   1 -22   4        905.63        997.31       160.85 o                         
   2 -22   4        376.27        528.16        73.34 o                         
   3 -22   4         27.66        135.02        28.59 o                         
   4 -22   4       1733.95       1771.20       153.76 o                         
  -5 -21   4        828.94        861.93        67.57 o                         
  -4 -21   4        305.00        269.75        47.21 o                         
  -2 -21   4       4452.53       4698.42       196.76 o                         
  -1 -21   4        310.13        291.45        41.84 o                         
   0 -21   4        864.89        940.99        55.41 o                         
   1 -21   4       2294.74       2137.96        66.35 o                         
   2 -21   4        399.30        480.87        36.85 o                         
   3 -21   4       1100.77       1375.61        65.96 o                         
   4 -21   4        799.18        781.47        44.35 o                         
   5 -21   4        220.46        235.83        49.57 o                         
   6 -21   4        226.80        141.78        28.03 o                         
  -6 -20   4        355.75        349.54        46.53 o                         
  -5 -20   4          1.12        -27.08        30.02 o                         
  -4 -20   4       1010.28       1158.29        88.01 o                         
  -3 -20   4       1622.16       1849.22       109.25 o                         
  -2 -20   4         20.04        -10.12        27.82 o                         
  -1 -20   4         33.47          9.10        23.27 o                         
   0 -20   4        420.39        409.40        32.59 o                         
   1 -20   4        770.96        888.83        40.86 o                         
   2 -20   4         22.50        119.88        18.42 o                         
   3 -20   4       1035.43       1070.62        45.14 o                         
   4 -20   4        194.03        239.09        30.84 o                         
   5 -20   4        181.81        209.40        41.48 o                         
   6 -20   4        251.74        170.27        59.18 o                         
   7 -20   4        455.61        460.58        52.10 o                         
  -7 -19   4        665.66        833.91        62.95 o                         
  -6 -19   4         36.16         66.60        29.71 o                         
  -5 -19   4       1189.24       1178.98        64.91 o                         
  -4 -19   4        141.29        251.89        49.57 o                         
  -3 -19   4         49.57         52.60        27.31 o                         
  -2 -19   4        333.54        465.34        54.63 o                         
  -1 -19   4       1275.31       1236.64        58.17 o                         
   0 -19   4       3984.18       3956.37       104.68 o                         
   1 -19   4       3984.22       4416.75       149.01 o                         
   2 -19   4        149.67        472.02        36.12 o                         
   3 -19   4       1474.23       1440.87        48.72 o                         
   4 -19   4         31.16          6.36        12.67 o                         
   5 -19   4       2142.89       2186.31       131.51 o                         
   6 -19   4       2523.78       2467.74       150.22 o                         
   7 -19   4        141.33        113.30        33.38 o                         
   8 -19   4        209.14        306.10        67.78 o                         
  -8 -18   4          1.43         59.68        67.27 o                         
  -7 -18   4         12.67         76.01        28.89 o                         
  -6 -18   4        421.30        505.12        49.79 o                         
  -5 -18   4         17.93          9.38        16.54 o                         
  -4 -18   4        211.74        390.23        78.40 o                         
  -3 -18   4       2639.20       2564.42       168.81 o                         
  -2 -18   4       1755.03       1516.00        49.62 o                         
  -1 -18   4       1452.13       1398.81        96.62 o                         
   0 -18   4       3537.19       3149.41       171.03 o                         
   1 -18   4          0.81        366.99        32.19 o                         
   2 -18   4       2311.13       2323.59        82.79 o                         
   3 -18   4       2420.19       2473.30        80.16 o                         
   4 -18   4        414.49        532.11        24.31 o                         
   5 -18   4       2831.07       2903.71        74.98 o                         
   6 -18   4        236.55        349.10        32.42 o                         
   7 -18   4         74.76        423.65        43.27 o                         
   8 -18   4        326.18        253.34        34.50 o                         
   9 -18   4          2.14         67.78        44.51 o                         
  -8 -17   4         73.72        333.47        48.56 o                         
  -7 -17   4       1383.77       1460.90        57.20 o                         
  -6 -17   4       1831.68       1842.06        68.63 o                         
  -5 -17   4        130.14        279.09        31.45 o                         
  -4 -17   4       2545.87       2490.03        78.70 o                         
  -3 -17   4        606.20        582.76        26.54 o                         
  -2 -17   4        972.76        963.90        32.84 o                         
  -1 -17   4       5101.15       4897.12       100.11 o                         
   0 -17   4         31.41        168.94        37.43 o                         
   1 -17   4       1055.07       1297.43        46.14 o                         
   2 -17   4       2112.53       2053.78        61.99 o                         
   3 -17   4         78.67        285.50        26.08 o                         
   4 -17   4       3856.43       3787.16       106.99 o                         
   5 -17   4          4.41         24.67        14.53 o                         
   6 -17   4        597.60        739.41        38.56 o                         
   7 -17   4         63.13         39.04        19.04 o                         
   8 -17   4          1.08        -15.60        26.18 o                         
   9 -17   4        323.61        134.54        42.49 o                         
  -9 -16   4        103.53        181.16        30.79 o                         
  -8 -16   4        476.32        469.47        32.79 o                         
  -7 -16   4        259.85        290.94        32.05 o                         
  -6 -16   4          0.14        144.66        38.44 o                         
  -5 -16   4       4130.57       4032.62        71.08 o                         
  -4 -16   4         34.27         85.78        16.08 o                         
  -3 -16   4         33.07        201.78        21.59 o                         
  -2 -16   4       2366.95       2188.37        99.29 o                         
  -1 -16   4        234.95        170.20        20.59 o                         
   0 -16   4          0.26         26.07        12.50 o                         
   1 -16   4       2147.96       1981.82        53.78 o                         
   2 -16   4       3411.30       3484.53        88.15 o                         
   3 -16   4       1370.19       1289.94        51.58 o                         
   4 -16   4        217.11        208.15        17.92 o                         
   5 -16   4        875.28        882.19        51.25 o                         
   6 -16   4        330.95        307.17        32.07 o                         
   7 -16   4        153.05        116.27        18.82 o                         
   8 -16   4        543.15        453.25        35.22 o                         
   9 -16   4        267.41        324.84        51.59 o                         
  10 -16   4        620.12        416.78        65.75 o                         
  -9 -15   4        103.92        215.47        53.62 o                         
  -8 -15   4        179.46        143.22        20.62 o                         
  -7 -15   4         17.08         22.41        16.65 o                         
  -6 -15   4          7.16         88.21        13.78 o                         
  -5 -15   4        206.19        187.28        17.18 o                         
  -4 -15   4        708.15        974.54        34.93 o                         
  -3 -15   4       3009.84       2884.70        64.98 o                         
  -2 -15   4        100.11         95.96        10.01 o                         
  -1 -15   4        130.47        126.70        13.47 o                         
   0 -15   4        146.01         77.26        12.54 o                         
   1 -15   4       4057.66       3846.08        79.14 o                         
   2 -15   4       1159.07       1364.99        41.39 o                         
   3 -15   4        891.42       1431.47        45.52 o                         
   4 -15   4       5918.17       5966.39        73.18 o                         
   5 -15   4         55.48         24.30        15.50 o                         
   6 -15   4        375.60        370.55        26.03 o                         
   7 -15   4        262.03        210.72        24.07 o                         
   8 -15   4         12.87         35.00        14.57 o                         
   9 -15   4        177.17        238.48        34.96 o                         
  10 -15   4        130.12         44.39        41.98 o                         
 -10 -14   4        111.89        120.09        41.98 o                         
  -9 -14   4        377.58        339.66        33.58 o                         
  -8 -14   4        374.36        381.06        26.46 o                         
  -7 -14   4        998.96       1078.01        36.82 o                         
  -6 -14   4        321.25        330.04        18.95 o                         
  -5 -14   4       4525.92       4580.43        84.36 o                         
  -4 -14   4       1018.51       1025.90        32.41 o                         
  -3 -14   4        156.91        313.38        21.39 o                         
  -2 -14   4       7303.66       7127.42       106.33 o                         
  -1 -14   4       2924.32       2700.77        53.68 o                         
   0 -14   4       1319.97       1317.71        33.97 o                         
   1 -14   4       1813.96       1844.62        47.52 o                         
   3 -14   4      11595.44      11385.62       130.87 o                         
   4 -14   4       2350.79       2587.95        46.11 o                         
   5 -14   4        286.53        387.24        23.07 o                         
   6 -14   4       1041.66       1046.31        37.00 o                         
   7 -14   4        529.87        560.21        31.76 o                         
   8 -14   4       1920.67       1957.71        56.09 o                         
   9 -14   4       1644.46       1553.81        49.56 o                         
  10 -14   4         99.37        122.40        31.36 o                         
 -11 -13   4         84.37        141.62        42.49 o                         
 -10 -13   4        598.65        541.39        39.73 o                         
  -9 -13   4         12.53         10.96        16.99 o                         
  -8 -13   4        619.90        599.80        26.48 o                         
  -7 -13   4        195.02        287.49        18.51 o                         
  -6 -13   4      12270.58      12252.06       167.01 o                         
  -5 -13   4          0.06        206.77        28.83 o                         
  -4 -13   4        153.65        486.20        38.44 o                         
  -3 -13   4      10019.73       9651.40       133.15 o                         
  -2 -13   4        846.51        812.36        26.17 o                         
  -1 -13   4       2590.81       3249.17        70.67 o                         
   0 -13   4       4004.27       3812.21        75.26 o                         
   2 -13   4       2987.78       2742.68        51.24 o                         
   3 -13   4       1940.96       1872.88        35.13 o                         
   4 -13   4       1179.81       1282.86        27.07 o                         
   5 -13   4        869.10        811.62        27.33 o                         
   6 -13   4          1.58         -1.74         9.11 o                         
   7 -13   4       1272.95       1267.75        39.82 o                         
   8 -13   4       3634.53       3729.60        78.88 o                         
   9 -13   4         78.72         86.37        16.69 o                         
  10 -13   4        104.36        133.67        30.32 o                         
  11 -13   4        400.61        307.53        61.71 o                         
 -11 -12   4        713.43        774.31        58.55 o                         
 -10 -12   4        173.84        192.10        40.46 o                         
  -9 -12   4        655.43        619.77        28.62 o                         
  -8 -12   4        190.58        178.19        17.49 o                         
  -7 -12   4       2913.59       2902.73        55.56 o                         
  -6 -12   4         19.04         68.53         8.73 o                         
  -5 -12   4       3754.78       3957.03        63.36 o                         
  -4 -12   4       6705.91       6641.60        98.63 o                         
  -3 -12   4          2.58          9.73         5.88 o                         
  -2 -12   4       2752.42       3028.32        55.10 o                         
  -1 -12   4       6715.02       6646.36        98.74 o                         
   0 -12   4       2704.85       2425.57        54.29 o                         
   1 -12   4       4861.19       4560.56        71.44 o                         
   2 -12   4         33.94         19.57         5.53 o                         
   3 -12   4       2250.91       2111.61        41.65 o                         
   4 -12   4          2.62         11.56         6.15 o                         
   5 -12   4        525.95        542.84        22.06 o                         
   6 -12   4       2582.83       2419.19        55.10 o                         
   7 -12   4       1790.05       1833.15        47.13 o                         
   8 -12   4       1008.93       1027.06        35.34 o                         
   9 -12   4          1.86         -6.07        17.20 o                         
  10 -12   4        389.61        430.03        38.89 o                         
  11 -12   4        234.58        247.84        40.41 o                         
 -11 -11   4          3.41         -2.80        28.32 o                         
 -10 -11   4         76.47         67.05        32.88 o                         
  -9 -11   4         15.40          9.14         9.61 o                         
  -8 -11   4       2082.19       2144.58        42.89 o                         
  -7 -11   4        169.03        213.81        14.86 o                         
  -6 -11   4       4806.21       5047.91       100.16 o                         
  -5 -11   4          3.38         38.04         7.77 o                         
  -4 -11   4        109.98        170.87        14.82 o                         
  -3 -11   4        514.64        507.66        19.45 o                         
  -2 -11   4       2178.54       1934.37        40.15 o                         
  -1 -11   4      12774.23      12623.92       156.54 o                         
   1 -11   4        349.94        617.40        22.05 o                         
   2 -11   4       2485.51       2368.49        38.56 o                         
   3 -11   4         59.53         35.21         7.20 o                         
   4 -11   4       2752.97       2693.71        36.59 o                         
   5 -11   4       6576.17       6431.73       162.63 o                         
   6 -11   4       1640.05       1667.74        42.10 o                         
   7 -11   4       2155.76       2160.47        58.34 o                         
   8 -11   4        743.83        773.85        33.44 o                         
   9 -11   4         16.41         11.18        10.26 o                         
  10 -11   4         51.52        104.41        13.92 o                         
  11 -11   4       1367.95       1435.64        64.84 o                         
  12 -11   4         13.58        -18.21        27.31 o                         
 -12 -10   4        548.12        437.07        55.77 o                         
 -11 -10   4         33.47          1.56        24.71 o                         
 -10 -10   4         52.35         53.23        16.75 o                         
  -9 -10   4         35.87         72.18        10.78 o                         
  -8 -10   4        238.44        284.86        15.64 o                         
  -7 -10   4       3367.91       3457.05        56.04 o                         
  -6 -10   4       2423.74       2512.94        45.17 o                         
  -5 -10   4       1358.82       1531.78        43.07 o                         
  -4 -10   4       4951.54       5111.22        77.98 o                         
  -3 -10   4          0.45         -2.89         7.59 o                         
  -2 -10   4      16335.72      16430.54       194.73 o                         
  -1 -10   4      16101.11      15462.52       183.60 o                         
   0 -10   4        926.69       1604.33        79.41 o                         
   1 -10   4      23079.40      22435.05       252.51 o                         
   2 -10   4          8.82         24.63         5.89 o                         
   3 -10   4       1360.68       1483.04        27.87 o                         
   4 -10   4       6209.15       6447.58        74.27 o                         
   5 -10   4        133.30        102.94        12.51 o                         
   6 -10   4        844.06       1017.18        30.78 o                         
   7 -10   4       2719.31       2693.20        56.18 o                         
   8 -10   4       2379.60       2279.51        46.05 o                         
   9 -10   4        243.78        242.47        16.98 o                         
  10 -10   4       3466.22       3370.17       130.83 o                         
  11 -10   4         11.37        -18.21        27.31 o                         
  12 -10   4       1905.02       1704.56       118.36 o                         
 -12  -9   4        313.20        295.14        42.56 o                         
 -11  -9   4       1150.68        978.16        45.20 o                         
 -10  -9   4        561.87        579.59        35.51 o                         
  -9  -9   4          3.63         67.35        17.78 o                         
  -8  -9   4       5485.02       5335.35        73.85 o                         
  -7  -9   4        660.38        711.53        21.18 o                         
  -6  -9   4       2867.70       3115.83        52.71 o                         
  -5  -9   4      16319.16      16723.69       200.97 o                         
  -4  -9   4        106.81         51.71         7.85 o                         
  -3  -9   4       1549.73       1536.72        32.86 o                         
  -2  -9   4      14295.88      14435.38       171.59 o                         
  -1  -9   4       2872.19       3214.77        51.84 o                         
   0  -9   4      25744.88      26047.29       288.68 o                         
   1  -9   4      13157.28      13155.56       155.02 o                         
   2  -9   4       1723.01       1654.48        28.98 o                         
   3  -9   4       3900.61       3981.93        52.83 o                         
   4  -9   4        342.95        286.80        13.26 o                         
   5  -9   4        159.19        233.83        14.89 o                         
   6  -9   4         85.19         91.87        11.24 o                         
   7  -9   4        113.12         96.67        14.89 o                         
   8  -9   4         31.62         20.94         6.83 o                         
   9  -9   4       2625.73       2581.76        45.33 o                         
  10  -9   4        299.27        282.69        28.00 o                         
  11  -9   4        244.25        287.30        60.70 o                         
 -12  -8   4         77.44         73.47        26.41 o                         
 -11  -8   4       1345.00       1177.08        57.53 o                         
 -10  -8   4        261.84        363.70        42.81 o                         
  -9  -8   4       6889.99       7020.45       126.92 o                         
  -8  -8   4       1863.60       1906.36        33.68 o                         
  -7  -8   4        229.22        486.66        16.49 o                         
  -6  -8   4       8939.37       8930.66       133.27 o                         
  -5  -8   4        353.04        429.79        15.24 o                         
  -4  -8   4         47.82        225.82        12.11 o                         
  -3  -8   4       5852.75       5646.58        78.39 o                         
  -2  -8   4      10241.25       9825.76       121.52 o                         
  -1  -8   4       2554.62       2249.25        39.32 o                         
   0  -8   4       5022.00       4662.69        65.37 o                         
   1  -8   4       3510.68       3665.27        53.60 o                         
   2  -8   4       1094.87       1011.52        21.44 o                         
   3  -8   4         41.50         49.52         6.57 o                         
   4  -8   4       1533.80       1628.12        35.95 o                         
   5  -8   4       8701.74       8397.49       107.62 o                         
   6  -8   4        118.71        129.78        10.46 o                         
   7  -8   4       1570.74       1518.70        30.29 o                         
   8  -8   4        154.72        137.96        10.69 o                         
   9  -8   4        369.09        394.82        16.46 o                         
  10  -8   4         27.11         33.94        16.36 o                         
  11  -8   4       3053.36       3006.08       102.21 o                         
  12  -8   4        601.13        673.73        66.77 o                         
 -12  -7   4         28.31         22.16        34.07 o                         
 -11  -7   4         66.51         92.79        15.87 o                         
 -10  -7   4        328.55        385.55        24.85 o                         
  -9  -7   4       1145.93       1153.99        40.42 o                         
  -8  -7   4       4457.37       4358.56        85.96 o                         
  -7  -7   4       2365.53       2328.88        38.16 o                         
  -6  -7   4          2.32         13.62         4.61 o                         
  -5  -7   4        514.30        586.12        16.72 o                         
  -4  -7   4       5331.76       5014.18        64.33 o                         
  -3  -7   4       6086.29       6206.91        82.31 o                         
  -2  -7   4       5474.23       5110.30        80.79 o                         
  -1  -7   4       2082.33       2165.27        37.04 o                         
   0  -7   4       3693.19       3051.64        46.26 o                         
   1  -7   4         53.07         17.59         4.80 o                         
   2  -7   4       2407.77       2309.67        32.82 o                         
   3  -7   4        666.29        486.47        12.97 o                         
   4  -7   4        314.90        246.99        11.31 o                         
   5  -7   4         63.75         37.86         6.02 o                         
   6  -7   4       3719.15       3705.53        53.85 o                         
   7  -7   4         82.81         71.67         8.72 o                         
   8  -7   4        265.11        260.36        12.85 o                         
   9  -7   4       3456.45       3317.85        61.85 o                         
  10  -7   4       1448.96       1389.71        55.65 o                         
  11  -7   4       2079.73       2098.89        82.32 o                         
  12  -7   4        388.03        505.80        57.66 o                         
  13  -7   4         42.52         46.53        22.81 o                         
 -13  -6   4         27.45        172.98        60.70 o                         
 -12  -6   4        269.89        198.94        33.62 o                         
 -11  -6   4         42.00         69.47        18.59 o                         
 -10  -6   4        587.52        557.88        29.62 o                         
  -9  -6   4       6986.94       7130.22       141.63 o                         
  -8  -6   4        984.80        922.75        33.90 o                         
  -7  -6   4        388.55        404.94        20.39 o                         
  -6  -6   4       8973.40       8841.09        99.80 o                         
  -5  -6   4       2886.29       3040.42        43.73 o                         
  -4  -6   4      14381.82      14961.01       155.10 o                         
  -3  -6   4      26479.30      25821.99       282.11 o                         
  -2  -6   4          3.21         77.95         7.48 o                         
  -1  -6   4       9407.24       9400.15       111.90 o                         
   0  -6   4        392.97        323.64        11.65 o                         
   1  -6   4       5814.83       5257.73        60.24 o                         
   2  -6   4      39670.12      41813.60       680.85 o                         
   3  -6   4       3025.12       2759.12        32.27 o                         
   4  -6   4        457.24        476.41        14.84 o                         
   5  -6   4        860.11        776.06        19.14 o                         
   6  -6   4         26.03         36.08         6.49 o                         
   7  -6   4        306.95        285.14        12.01 o                         
   8  -6   4       4148.62       4250.35        59.01 o                         
   9  -6   4          2.09         -4.24         7.15 o                         
  10  -6   4       1994.18       1972.75        81.52 o                         
  11  -6   4       2437.33       2371.88        87.66 o                         
  12  -6   4         41.36         44.06        25.83 o                         
  13  -6   4       2748.23       2683.12       100.10 o                         
 -13  -5   4        861.88       1022.73        97.11 o                         
 -12  -5   4        249.23        207.91        30.73 o                         
 -11  -5   4        121.84        160.17        21.42 o                         
 -10  -5   4       1759.69       1806.50        49.51 o                         
  -9  -5   4       3011.73       3002.10       107.38 o                         
  -8  -5   4       1675.58       1911.68        46.58 o                         
  -7  -5   4      18007.67      18623.24       254.00 o                         
  -6  -5   4        150.15        139.54         7.56 o                         
  -5  -5   4       2148.05       2338.99        34.58 o                         
  -4  -5   4      30363.02      32712.28       339.00 o                         
  -3  -5   4        286.83        246.68        10.47 o                         
  -2  -5   4      21474.86      21504.27       240.86 o                         
  -1  -5   4      19023.81      18618.90       217.51 o                         
   0  -5   4       5558.13       6015.60        74.22 o                         
   1  -5   4       9225.91       8896.69        92.27 o                         
   2  -5   4       9110.78       8768.67        77.25 o                         
   3  -5   4       3183.23       3678.23        48.46 o                         
   4  -5   4      14665.97      14613.98       212.54 o                         
   5  -5   4          1.38          5.21         2.98 o                         
   6  -5   4        749.40        733.54        17.08 o                         
   7  -5   4       4191.40       4236.09        69.95 o                         
   8  -5   4        550.28        617.22        17.26 o                         
   9  -5   4        158.13        192.47        11.86 o                         
  10  -5   4       2054.24       1971.00        67.75 o                         
  11  -5   4       1157.92       1190.43        62.17 o                         
  12  -5   4        689.86        645.23        57.16 o                         
  13  -5   4       1390.52       1394.34        70.00 o                         
 -13  -4   4        873.76        829.93        54.05 o                         
 -12  -4   4         70.95         62.65        13.89 o                         
 -11  -4   4        703.29        763.95        28.80 o                         
 -10  -4   4       2768.71       2690.21        67.02 o                         
  -9  -4   4        468.17        521.25        20.94 o                         
  -8  -4   4      20857.90      21432.10       251.10 o                         
  -7  -4   4         17.26         93.13        10.38 o                         
  -6  -4   4       5082.17       5662.91        83.96 o                         
  -5  -4   4      18976.09      19589.39       180.18 o                         
  -4  -4   4        254.52        276.75         9.42 o                         
  -3  -4   4       7270.08       8122.17        86.92 o                         
  -2  -4   4       3775.74       3875.66        51.21 o                         
  -1  -4   4       3241.13       3147.79        43.11 o                         
   0  -4   4       5393.59       4620.12        51.57 o                         
   1  -4   4       1104.17        892.05        14.62 o                         
   2  -4   4       2065.84       1884.43        23.14 o                         
   3  -4   4        835.85        615.60        15.34 o                         
   4  -4   4        602.85        794.67        23.50 o                         
   5  -4   4        163.59        156.24        10.37 o                         
   6  -4   4        192.86        206.04        13.92 o                         
   7  -4   4        366.69        341.06        15.04 o                         
   8  -4   4        201.05        234.42        11.71 o                         
   9  -4   4       4374.59       4464.66        82.49 o                         
  10  -4   4       1617.36       1677.99        38.31 o                         
  11  -4   4        349.51        340.38        20.75 o                         
  12  -4   4         51.63         70.53        19.73 o                         
  13  -4   4        163.75        216.58        38.18 o                         
 -13  -3   4        228.04        258.76        44.51 o                         
 -12  -3   4         42.76         33.96        18.11 o                         
 -11  -3   4       3331.35       3245.80        83.65 o                         
 -10  -3   4       2509.30       2545.35        51.55 o                         
  -9  -3   4       1839.29       1800.53        39.94 o                         
  -8  -3   4        717.07        890.26        25.33 o                         
  -7  -3   4       1732.02       1917.67        37.76 o                         
  -6  -3   4       2160.54       2218.12        39.49 o                         
  -5  -3   4       5211.75       6021.94        79.35 o                         
  -4  -3   4       1364.58       1205.58        17.92 o                         
  -3  -3   4      10262.42      10715.12       159.73 o                         
  -2  -3   4      28639.05      29376.68       335.55 o                         
  -1  -3   4      37600.33      38927.52       442.17 o                         
   0  -3   4      10707.18      10466.02       107.01 o                         
   1  -3   4       6594.01       7014.71       113.81 o                         
   2  -3   4       4305.21       4418.64        47.76 o                         
   3  -3   4         25.94         24.25         4.16 o                         
   4  -3   4       7449.53       7581.50        92.09 o                         
   5  -3   4        108.95        137.69         7.25 o                         
   6  -3   4        252.76        270.72        10.45 o                         
   7  -3   4        615.12        540.42        16.26 o                         
   8  -3   4       5187.33       5325.48       121.63 o                         
   9  -3   4       1445.64       1452.80        49.35 o                         
  10  -3   4        477.59        455.14        20.08 o                         
  11  -3   4        108.01        102.62        12.78 o                         
  12  -3   4        701.21        587.98        27.45 o                         
  13  -3   4        303.24        246.83        54.63 o                         
 -13  -2   4         36.65         42.97        17.52 o                         
 -12  -2   4       1912.90       1933.32        50.40 o                         
 -11  -2   4        996.54       1044.38        31.56 o                         
 -10  -2   4        123.48        116.28        14.43 o                         
  -9  -2   4       1902.29       2007.04        37.93 o                         
  -8  -2   4       1428.32       1527.76        30.90 o                         
  -7  -2   4        859.50        945.70        23.96 o                         
  -6  -2   4       5284.94       5504.54        68.25 o                         
  -5  -2   4      32724.03      34263.73       342.17 o                         
  -4  -2   4        160.23        166.29         7.41 o                         
  -3  -2   4      30740.21      34722.54       318.79 o                         
  -2  -2   4      28622.52      31004.32       487.35 o                         
  -1  -2   4        602.76        555.56        10.25 o                         
   0  -2   4        292.44        269.49         8.27 o                         
   1  -2   4      18462.57      18152.40       237.71 o                         
   2  -2   4      41478.24      43302.64       466.97 o                         
   3  -2   4       1710.31       1454.60        24.64 o                         
   4  -2   4       2891.15       3631.43        50.51 o                         
   5  -2   4       4066.05       3801.24        56.80 o                         
   6  -2   4       9203.33       9150.38       143.97 o                         
   7  -2   4          1.24         11.13         6.94 o                         
   8  -2   4        816.08        809.15        25.55 o                         
   9  -2   4       5353.43       5468.30        97.83 o                         
  10  -2   4        239.32        188.61        23.97 o                         
  11  -2   4       2539.07       2598.76        56.90 o                         
  12  -2   4        156.53        142.58        33.89 o                         
 -13  -1   4         11.63         -1.77        21.81 o                         
 -12  -1   4       1401.39       1371.89        37.04 o                         
 -11  -1   4       1757.25       1808.51        41.03 o                         
 -10  -1   4         75.66        155.32        18.69 o                         
  -9  -1   4       5275.07       5472.54        73.89 o                         
  -8  -1   4       1923.26       1923.82        34.10 o                         
  -7  -1   4        665.27        741.23        17.89 o                         
  -6  -1   4       6832.99       6615.04        77.56 o                         
  -5  -1   4        532.07        652.71        16.09 o                         
  -4  -1   4       6577.29       6425.95        70.97 o                         
  -3  -1   4      34670.94      37156.68       375.75 o                         
  -2  -1   4       5029.63       5259.74        56.42 o                         
  -1  -1   4       8974.01       9388.01       133.40 o                         
   0  -1   4      15059.99      14594.93       163.99 o                         
   1  -1   4       3263.80       3259.90        44.36 o                         
   2  -1   4       3209.04       2922.45        32.59 o                         
   3  -1   4       1729.16       1753.41        21.55 o                         
   4  -1   4       4936.22       5128.61        66.83 o                         
   5  -1   4      12297.25      12260.60       144.33 o                         
   6  -1   4       2643.58       2676.09        43.94 o                         
   7  -1   4        236.37        237.94        11.89 o                         
   8  -1   4       6026.68       6131.04        87.43 o                         
   9  -1   4       1159.97       1146.79        29.63 o                         
  10  -1   4       3261.58       3252.59        72.28 o                         
  11  -1   4        965.72        993.32        33.89 o                         
  12  -1   4        693.51        686.97        31.38 o                         
  13  -1   4        398.04        410.71        57.66 o                         
 -13   0   4        208.51        198.19        38.62 o                         
 -12   0   4       3597.05       3710.78        62.90 o                         
 -11   0   4       1848.81       1856.24        36.61 o                         
 -10   0   4      12795.15      13326.68       198.72 o                         
  -9   0   4        114.61         93.10         8.91 o                         
  -8   0   4         72.83        180.59        20.23 o                         
  -7   0   4       4758.50       4716.91        60.02 o                         
  -6   0   4       4170.05       4524.57        68.14 o                         
  -5   0   4       7071.87       7501.53       143.06 o                         
  -4   0   4       9908.11      10798.31       128.04 o                         
  -3   0   4       6331.11       7228.21       110.54 o                         
  -2   0   4      19260.88      19768.37       299.33 o                         
  -1   0   4        237.49        208.38         5.65 o                         
   1   0   4       6993.10       6498.92        60.62 o                         
   2   0   4      12070.44      12558.70       108.56 o                         
   3   0   4       4468.56       4689.50        49.19 o                         
   4   0   4        453.35        291.43         7.33 o                         
   5   0   4       4897.88       5557.71        68.39 o                         
   6   0   4        800.63        792.46        19.51 o                         
   7   0   4       6849.20       7126.27        88.82 o                         
   8   0   4       2180.86       2136.63        42.27 o                         
   9   0   4         88.62        115.42        14.02 o                         
  10   0   4       1293.26       1256.01        46.87 o                         
  11   0   4        414.05        357.77        29.49 o                         
  12   0   4          1.43         27.51        13.48 o                         
  13   0   4          1.87          3.03        23.27 o                         
 -13   1   4        573.82        549.41        50.85 o                         
 -12   1   4         19.20         18.21        30.35 o                         
 -11   1   4       3099.93       3084.90        77.23 o                         
 -10   1   4       1215.52       1343.47        45.34 o                         
  -9   1   4        996.16       1023.41        37.03 o                         
  -8   1   4       1582.53       1455.04        43.03 o                         
  -7   1   4        333.79        274.28        15.16 o                         
  -6   1   4        926.02        881.77        24.27 o                         
  -5   1   4       4620.67       4735.73        76.50 o                         
  -4   1   4      42860.95      47812.79       538.79 o                         
  -3   1   4      20125.66      22223.38       217.81 o                         
  -2   1   4        160.48        129.97         4.33 o                         
  -1   1   4       2594.65       2584.27        40.96 o                         
   0   1   4        379.27        363.26         7.31 o                         
   1   1   4        533.03        486.75        10.22 o                         
   2   1   4       6150.61       5853.03        53.70 o                         
   3   1   4         49.81         45.16         3.61 o                         
   4   1   4        717.51        704.68        12.73 o                         
   5   1   4       4438.92       4578.03        60.14 o                         
   6   1   4       3652.68       3762.01        53.87 o                         
   7   1   4        107.82        180.60        11.10 o                         
   8   1   4       8995.19       9000.88       110.94 o                         
   9   1   4       1032.95        940.85        26.16 o                         
  10   1   4       2591.08       2488.38        53.25 o                         
  11   1   4         51.63         23.18        14.84 o                         
  12   1   4        988.25        950.32        38.48 o                         
  13   1   4       1468.26       1347.16       107.23 o                         
 -13   2   4        742.47        752.82        54.97 o                         
 -12   2   4          3.54         13.15        25.29 o                         
 -11   2   4          3.32         24.11        22.59 o                         
 -10   2   4       8904.37       8946.36       152.53 o                         
  -9   2   4         96.76         78.33        13.80 o                         
  -8   2   4        218.80        234.02        18.83 o                         
  -7   2   4        609.69        539.60        26.33 o                         
  -6   2   4       6779.97       7280.56       112.86 o                         
  -5   2   4       8427.37       8750.86       126.09 o                         
  -4   2   4       4505.73       4601.87        91.92 o                         
  -3   2   4       3079.01       3072.81        90.27 o                         
  -2   2   4      18194.93      18485.36       268.71 o                         
  -1   2   4         43.39         51.65         5.06 o                         
   0   2   4       2058.33       1986.63        25.25 o                         
   1   2   4       4881.62       4626.82        47.22 o                         
   2   2   4        151.63        274.38         9.34 o                         
   3   2   4         31.91         53.96         4.25 o                         
   4   2   4       1193.54       1028.11        17.00 o                         
   5   2   4        723.87        683.57        13.58 o                         
   6   2   4        757.82        738.82        19.82 o                         
   7   2   4       9650.56       9959.08       118.23 o                         
   8   2   4        423.57        465.78        17.92 o                         
   9   2   4       4172.26       4267.40       113.05 o                         
  10   2   4       1509.40       1444.30        35.03 o                         
  11   2   4          3.61          1.99        10.73 o                         
  12   2   4       4278.04       4355.64        90.50 o                         
  13   2   4       1061.24       1010.61        75.87 o                         
 -13   3   4        576.50        689.92        77.89 o                         
 -12   3   4        124.89         83.23        39.45 o                         
 -11   3   4       6839.05       6905.39       131.07 o                         
 -10   3   4         93.63        111.82        18.33 o                         
  -9   3   4        302.89        291.59        21.96 o                         
  -8   3   4       6173.47       6193.85       197.95 o                         
  -7   3   4        150.59        190.61        22.04 o                         
  -6   3   4       4885.62       5146.91        86.74 o                         
  -5   3   4       3006.06       2746.96        68.31 o                         
  -4   3   4        234.80        213.94        14.55 o                         
  -3   3   4      10892.95      11471.36       201.64 o                         
  -2   3   4      39414.04      41455.52       654.62 o                         
  -1   3   4       1301.58       1146.77        19.83 o                         
   0   3   4      10254.06       9674.97       110.26 o                         
   1   3   4      18048.30      18121.06       186.05 o                         
   2   3   4       9782.42       9544.38        91.72 o                         
   3   3   4       7994.18       7279.75        74.39 o                         
   4   3   4       4477.13       4819.71        50.58 o                         
   5   3   4       1103.74       1008.15        17.82 o                         
   6   3   4      10789.17      11145.92       103.47 o                         
   7   3   4          0.11         -0.58         6.43 o                         
   8   3   4       9507.28       9827.42       121.26 o                         
   9   3   4       4335.19       4283.14        68.78 o                         
  10   3   4        728.40        673.18        24.89 o                         
  11   3   4       2922.63       2879.94        61.44 o                         
  12   3   4       1011.35        994.81        42.69 o                         
  13   3   4         20.51        -10.12        33.38 o                         
 -13   4   4        195.11        400.60        56.65 o                         
 -12   4   4       4185.70       3942.23       184.11 o                         
 -11   4   4        788.57        860.09        55.35 o                         
 -10   4   4          2.94        -17.98        17.98 o                         
  -9   4   4       6020.18       5931.79       109.61 o                         
  -8   4   4       3330.64       3149.64        92.28 o                         
  -7   4   4       2386.02       2234.69        68.29 o                         
  -6   4   4       7677.38       7374.01       147.35 o                         
  -5   4   4       2882.77       2700.65        67.53 o                         
  -4   4   4        146.78        188.04         8.87 o                         
  -3   4   4       3377.50       3380.15        56.69 o                         
  -2   4   4        274.91        239.26         8.14 o                         
  -1   4   4        286.88        462.70        12.35 o                         
   0   4   4       7581.00       7141.68        85.99 o                         
   1   4   4       3270.89       3313.66        47.16 o                         
   2   4   4      10263.41      10940.96       114.89 o                         
   3   4   4       8228.19       8170.36        90.74 o                         
   4   4   4          7.59         20.68         4.22 o                         
   5   4   4       5250.15       5250.60        60.87 o                         
   6   4   4         45.99         75.17         6.28 o                         
   7   4   4       1992.43       1923.74        38.35 o                         
   8   4   4       3529.41       3647.65        69.17 o                         
   9   4   4       2267.20       2223.63        45.01 o                         
  10   4   4         46.05         68.91        12.85 o                         
  11   4   4        205.53        214.09        24.40 o                         
  12   4   4        466.68        464.63        39.26 o                         
 -13   5   4       1277.92       1141.09        92.06 o                         
 -12   5   4        311.41        440.05        66.77 o                         
 -11   5   4        132.13        111.47        27.53 o                         
 -10   5   4         63.80         26.44        20.74 o                         
  -9   5   4        383.23        347.40        43.50 o                         
  -8   5   4        271.23        315.48        26.65 o                         
  -7   5   4       3348.40       3425.94        90.81 o                         
  -6   5   4      11122.56      10828.99       309.55 o                         
  -5   5   4         49.53        114.37         7.42 o                         
  -4   5   4       3791.77       3639.09        50.11 o                         
  -3   5   4        117.54         98.63         7.58 o                         
  -2   5   4       1270.94       1294.10        22.86 o                         
  -1   5   4         69.74         61.47         5.54 o                         
   0   5   4       9658.25       8861.18       121.87 o                         
   1   5   4        155.81        145.98         8.58 o                         
   2   5   4       7984.69       7519.10        84.75 o                         
   3   5   4       2720.10       2634.48        39.47 o                         
   4   5   4       4100.67       4208.83        56.10 o                         
   5   5   4       3076.96       3047.78        45.33 o                         
   6   5   4       1168.09       1250.23        25.66 o                         
   7   5   4       1937.00       1953.59        37.46 o                         
   8   5   4       5158.62       4994.23        94.73 o                         
   9   5   4       1604.16       1629.27        47.74 o                         
  10   5   4          0.02         44.97        54.63 o                         
  11   5   4       3650.81       3619.55        82.74 o                         
  12   5   4         59.70         45.12        19.29 o                         
 -13   6   4        507.88        479.50        63.73 o                         
 -12   6   4       2353.12       2428.87       142.64 o                         
 -11   6   4        317.43        332.52        61.20 o                         
 -10   6   4        890.82        845.86        58.17 o                         
  -9   6   4       1424.29       1323.11        59.25 o                         
  -8   6   4       4094.00       4135.81       108.94 o                         
  -7   6   4       3470.83       3415.34        91.48 o                         
  -6   6   4        726.22        800.27        18.84 o                         
  -5   6   4       1780.61       1874.75        29.52 o                         
  -4   6   4        598.26        545.57        15.00 o                         
  -3   6   4        195.23        283.00         9.30 o                         
  -2   6   4        338.51        343.38        11.27 o                         
  -1   6   4      13422.35      13262.89       174.82 o                         
   0   6   4        447.85        391.15        13.28 o                         
   1   6   4        751.53        651.98        18.27 o                         
   2   6   4       3674.28       3328.03        46.48 o                         
   3   6   4         48.29         18.49         3.78 o                         
   4   6   4       4238.11       4514.79        60.64 o                         
   5   6   4      10604.46      10752.47       121.28 o                         
   6   6   4       1936.75       1832.03        35.34 o                         
   7   6   4       1768.83       1704.25        32.82 o                         
   8   6   4       1134.47       1140.83        24.71 o                         
   9   6   4        885.49        842.84        34.66 o                         
  10   6   4       5465.42       5595.56       110.36 o                         
  11   6   4       1788.86       1545.22        53.85 o                         
  12   6   4        606.58        624.23       103.69 o                         
 -13   7   4        654.48        582.69        70.81 o                         
 -12   7   4         88.93        126.45        48.56 o                         
 -11   7   4        224.09        158.29        41.48 o                         
 -10   7   4       3923.57       3937.41       199.29 o                         
  -9   7   4        458.92        434.72        35.27 o                         
  -8   7   4       1341.39       1269.20        71.32 o                         
  -7   7   4       3916.00       3790.21        58.84 o                         
  -6   7   4        122.10        146.59        10.51 o                         
  -5   7   4        636.20        682.63        18.00 o                         
  -4   7   4        323.56        276.43        11.76 o                         
  -3   7   4        627.08        630.52        14.12 o                         
  -2   7   4       8524.62       8236.32       115.02 o                         
  -1   7   4       1934.37       2418.74        46.12 o                         
   0   7   4        269.24        373.09        13.99 o                         
   1   7   4       2680.75       2260.01        39.95 o                         
   2   7   4       5333.98       5144.72        65.83 o                         
   3   7   4       3147.60       3224.25        48.04 o                         
   4   7   4      27606.53      28241.17       283.55 o                         
   5   7   4          9.58        173.02        11.06 o                         
   6   7   4       6060.35       5830.82        77.64 o                         
   7   7   4       4419.99       4523.38        65.01 o                         
   8   7   4        133.98        131.88        11.62 o                         
   9   7   4       1551.00       1549.48        48.89 o                         
  10   7   4        503.34        443.92        77.89 o                         
  11   7   4        353.81        292.66        30.85 o                         
  12   7   4       1134.00       1086.17        69.29 o                         
 -11   8   4       2274.30       2161.10        87.56 o                         
 -10   8   4          0.84         16.54        19.76 o                         
  -9   8   4        292.27        345.43        46.03 o                         
  -8   8   4       1489.86       1488.17        60.69 o                         
  -7   8   4        737.01        716.89        27.02 o                         
  -6   8   4       4727.04       4418.82        65.80 o                         
  -5   8   4       1597.41       1535.24        31.21 o                         
  -4   8   4       1621.59       1558.55        37.49 o                         
  -3   8   4       4083.89       4085.76        64.11 o                         
  -2   8   4        544.64        545.12        18.92 o                         
  -1   8   4        445.45        466.60        15.97 o                         
   0   8   4       5877.98       6004.59        81.69 o                         
   1   8   4       8985.94       8917.07       113.68 o                         
   2   8   4       1588.64       1550.50        30.15 o                         
   3   8   4       9415.03       9586.38       111.40 o                         
   4   8   4       2073.26       2108.67        43.48 o                         
   5   8   4        676.56        864.99        23.68 o                         
   6   8   4       9541.43       9614.50       116.24 o                         
   7   8   4        444.36        452.46        17.70 o                         
   8   8   4        408.67        344.29        16.79 o                         
   9   8   4        733.58        694.96        25.59 o                         
  10   8   4       1417.31       1375.91        48.83 o                         
  11   8   4         24.54         15.81        23.42 o                         
  12   8   4        122.19         71.82        37.43 o                         
 -12   9   4       1745.99       1361.62       119.37 o                         
 -11   9   4        192.38        215.11        46.53 o                         
 -10   9   4       1284.20       1252.40        63.23 o                         
  -9   9   4       1096.22       1089.06        55.57 o                         
  -8   9   4       3509.79       3298.04        69.13 o                         
  -7   9   4        103.89         81.75        14.03 o                         
  -6   9   4        112.15        121.14        14.43 o                         
  -5   9   4        238.28        223.04        16.59 o                         
  -4   9   4        729.04        711.60        25.40 o                         
  -3   9   4       3561.34       3240.81        48.90 o                         
  -2   9   4       2445.28       2437.80        41.55 o                         
  -1   9   4       2656.00       2276.42        41.19 o                         
   0   9   4       3435.57       3182.66        52.60 o                         
   1   9   4       2550.04       2511.11        45.64 o                         
   2   9   4        796.90        725.86        21.93 o                         
   3   9   4        715.06        619.40        21.71 o                         
   4   9   4       4736.69       4745.61        68.12 o                         
   5   9   4       2060.68       2064.63        40.74 o                         
   6   9   4       4217.12       4147.90        64.85 o                         
   7   9   4       1256.66       1174.97        31.11 o                         
   8   9   4         37.94         44.80         8.62 o                         
   9   9   4       1582.18       1491.14        33.72 o                         
  10   9   4        712.00        707.93        48.85 o                         
  11   9   4         79.47         59.49        58.67 o                         
 -12  10   4        105.95         96.10        35.41 o                         
 -11  10   4        365.11        401.33        53.47 o                         
 -10  10   4        624.60        644.30        63.16 o                         
  -9  10   4        591.69        514.22        34.31 o                         
  -8  10   4       2152.58       2151.08        43.56 o                         
  -7  10   4       1550.23       1422.30        33.65 o                         
  -6  10   4       1454.95       1419.38        33.10 o                         
  -5  10   4       2792.57       2690.96        49.71 o                         
  -4  10   4        360.53        392.39        12.66 o                         
  -3  10   4       4094.07       3998.02        59.16 o                         
  -2  10   4        145.75        186.04        11.05 o                         
  -1  10   4        295.51        330.61        14.11 o                         
   0  10   4       1414.40       1536.33        33.70 o                         
   1  10   4        521.19        518.95        19.57 o                         
   2  10   4         15.07         26.76         5.86 o                         
   3  10   4       7094.47       6932.15        90.37 o                         
   4  10   4       1241.94       1177.37        29.03 o                         
   5  10   4       4297.73       4061.90        64.10 o                         
   6  10   4       5878.73       5787.03        83.05 o                         
   7  10   4          7.68         23.64         7.98 o                         
   8  10   4       4948.09       4777.88        85.06 o                         
   9  10   4         35.98         55.61        10.60 o                         
  10  10   4         92.07         82.98        23.68 o                         
  11  10   4       2845.26       2758.72       100.94 o                         
 -12  11   4       1580.68       1498.19       112.29 o                         
 -11  11   4        485.21        460.28       100.15 o                         
 -10  11   4        154.31        123.02        18.66 o                         
  -9  11   4       3323.97       3183.81        58.93 o                         
  -8  11   4        357.76        292.50        18.11 o                         
  -7  11   4        551.99        578.22        30.66 o                         
  -6  11   4         32.72         28.82        11.54 o                         
  -5  11   4       1230.63       1164.20        30.94 o                         
  -4  11   4       2697.14       2625.43        39.89 o                         
  -3  11   4       7251.85       7013.94        93.65 o                         
  -2  11   4         61.69        154.00        13.83 o                         
  -1  11   4       1413.90       1447.33        34.52 o                         
   0  11   4       1288.06       1024.95        33.24 o                         
   1  11   4         76.10        115.03        12.50 o                         
   2  11   4      21415.83      21127.02       249.61 o                         
   3  11   4        209.11        326.77        16.43 o                         
   4  11   4       3856.42       3699.64        60.46 o                         
   5  11   4       8740.89       8620.34       111.94 o                         
   6  11   4        242.50        235.80        26.19 o                         
   7  11   4       5035.66       4930.25        76.91 o                         
   8  11   4       3190.24       3044.62        58.81 o                         
   9  11   4        141.23        162.32        20.73 o                         
  10  11   4       3485.15       3352.73       122.91 o                         
  11  11   4        212.52        152.75        43.50 o                         
 -11  12   4        456.03        281.23        63.73 o                         
 -10  12   4       1468.11       1494.53        52.18 o                         
  -9  12   4         16.86         13.32        15.73 o                         
  -8  12   4        893.40        733.26        37.95 o                         
  -7  12   4        380.68        326.07        30.50 o                         
  -6  12   4         54.59         28.45        10.48 o                         
  -5  12   4       2169.12       2025.09        44.42 o                         
  -4  12   4       3549.68       3284.86        48.20 o                         
  -3  12   4       2903.35       2576.57        48.91 o                         
  -2  12   4       2547.91       2394.22        46.08 o                         
  -1  12   4      10002.35       9740.72       128.81 o                         
   0  12   4        249.89        293.17        18.18 o                         
   1  12   4      21281.24      21320.90       252.90 o                         
   2  12   4       1626.48       1814.04        41.87 o                         
   3  12   4        510.11        434.05        17.80 o                         
   4  12   4       5224.07       5166.31        77.90 o                         
   5  12   4        125.18        202.89        15.50 o                         
   6  12   4        115.76        156.06        17.73 o                         
   7  12   4       1281.83       1296.16        34.66 o                         
   8  12   4        422.03        429.54        28.36 o                         
   9  12   4        418.83        535.51        36.94 o                         
  10  12   4         11.08         62.80        29.54 o                         
 -11  13   4       1508.26       1244.28       102.17 o                         
 -10  13   4          0.67         40.51        25.80 o                         
  -9  13   4       1751.22       1682.70        44.15 o                         
  -8  13   4       1668.78       1619.92        42.60 o                         
  -7  13   4       1036.98        927.87        31.83 o                         
  -6  13   4        340.88        331.01        19.71 o                         
  -5  13   4       1908.21       1791.17        42.54 o                         
  -4  13   4        178.00        133.48        12.65 o                         
  -3  13   4       2873.46       2668.84        49.34 o                         
  -2  13   4       1828.24       1666.78        38.08 o                         
  -1  13   4       1808.10       1799.42        40.90 o                         
   0  13   4       2607.54       2585.30        51.74 o                         
   1  13   4        248.03        186.81        15.33 o                         
   2  13   4       9533.56       9380.18       132.13 o                         
   3  13   4       3459.26       3347.86        58.19 o                         
   4  13   4        732.88        696.22        26.10 o                         
   5  13   4        787.65        929.32        48.91 o                         
   6  13   4          9.16         12.91         9.58 o                         
   7  13   4       4776.75       4874.12        99.38 o                         
   8  13   4          2.23         70.86        17.89 o                         
   9  13   4        568.80        564.01        47.87 o                         
  10  13   4       1416.56       1386.78        74.53 o                         
 -10  14   4         34.76         14.06        60.70 o                         
  -9  14   4        774.76        762.71        34.55 o                         
  -8  14   4        182.42        173.25        25.28 o                         
  -7  14   4        597.77        561.78        26.80 o                         
  -6  14   4         13.14        -12.94        12.94 o                         
  -5  14   4          2.31          6.07        10.90 o                         
  -4  14   4          2.72         13.41         7.68 o                         
  -3  14   4        206.02        195.28        14.88 o                         
  -2  14   4       2305.36       2170.91        56.07 o                         
  -1  14   4       1059.63       1175.52        55.05 o                         
   0  14   4          4.55         12.23         8.52 o                         
   1  14   4       2981.49       2991.46        83.37 o                         
   2  14   4        758.55        802.55        29.93 o                         
   3  14   4        325.04        308.10        22.70 o                         
   4  14   4       1349.77       1333.42        45.71 o                         
   5  14   4        100.93        136.09        20.15 o                         
   6  14   4        895.17        891.00        34.07 o                         
   7  14   4        426.27        550.26        30.79 o                         
   8  14   4         70.65         86.02        17.38 o                         
   9  14   4       2125.52       1982.50       106.52 o                         
  -9  15   4        971.80        902.44        42.20 o                         
  -8  15   4       1091.50       1158.74        55.92 o                         
  -7  15   4          5.39         -4.99        13.56 o                         
  -6  15   4         11.41          3.63        15.16 o                         
  -5  15   4       1371.65       1291.23        38.34 o                         
  -4  15   4        525.07        438.92        16.95 o                         
  -3  15   4       1049.24       1108.53        31.90 o                         
  -2  15   4          2.30         27.43        12.82 o                         
  -1  15   4       1589.58       1577.75        51.10 o                         
   0  15   4       7157.23       7239.92       198.11 o                         
   1  15   4        132.19         81.94        18.21 o                         
   2  15   4        424.04        421.80        21.53 o                         
   3  15   4       2494.03       2529.20        52.79 o                         
   4  15   4          0.32          6.73        13.91 o                         
   5  15   4       1406.45       1453.24        45.98 o                         
   6  15   4        619.93        649.14        30.99 o                         
   7  15   4        364.60        445.06        32.19 o                         
   8  15   4       1104.68       1136.13        51.95 o                         
   9  15   4        443.05        439.47        59.68 o                         
  -9  16   4        452.37        315.62        57.66 o                         
  -8  16   4        556.25        600.68        45.10 o                         
  -7  16   4         15.10        -13.72        16.33 o                         
  -6  16   4       4194.61       4184.89        84.94 o                         
  -5  16   4        149.10         96.37        16.11 o                         
  -4  16   4       1153.61       1023.88        27.69 o                         
  -3  16   4        151.59        128.20        20.01 o                         
  -2  16   4        209.11        223.02        21.56 o                         
  -1  16   4       4589.78       4718.73       131.24 o                         
   0  16   4       2553.47       2270.04        61.52 o                         
   1  16   4          0.04        -12.83        14.86 o                         
   2  16   4       6218.10       6305.51       105.18 o                         
   3  16   4        213.12        278.90        26.49 o                         
   4  16   4       2516.12       2528.15        91.65 o                         
   5  16   4        977.83       1161.21        50.10 o                         
   6  16   4        567.39        610.02        37.64 o                         
   7  16   4        263.29        237.64        46.03 o                         
   8  16   4        255.36        277.55        45.42 o                         
  -9  17   4          1.66         -3.82        24.76 o                         
  -8  17   4        121.56        103.69        28.61 o                         
  -7  17   4        723.14        616.31        62.89 o                         
  -6  17   4        654.36        650.57        42.66 o                         
  -5  17   4        883.18        838.80        35.36 o                         
  -4  17   4        355.52        268.43        17.69 o                         
  -3  17   4         48.19         39.28        12.30 o                         
  -2  17   4       1179.14       1135.48        65.71 o                         
  -1  17   4       1681.57       1471.72        65.80 o                         
   0  17   4       2305.95       2131.58       104.40 o                         
   1  17   4        697.97        768.95        42.13 o                         
   2  17   4        894.99        888.10        65.55 o                         
   3  17   4          2.01         12.69        15.06 o                         
   4  17   4       1242.39       1272.29        50.83 o                         
   5  17   4        710.83        702.02        41.23 o                         
   6  17   4        262.71        291.79        40.30 o                         
   7  17   4        121.21        128.45        27.79 o                         
  -8  18   4        116.23        114.25        68.28 o                         
  -7  18   4          1.02         12.14        37.43 o                         
  -6  18   4        303.49        393.37        71.82 o                         
  -5  18   4        335.52        365.29        40.97 o                         
  -4  18   4        864.83        770.82        33.58 o                         
  -3  18   4         49.89         33.35        15.12 o                         
  -2  18   4        450.88        556.35        54.63 o                         
  -1  18   4        986.10        995.72        60.40 o                         
   1  18   4       2047.76       2053.31        82.44 o                         
   2  18   4       3116.84       3312.44       100.50 o                         
   3  18   4         44.65         59.17        17.43 o                         
   4  18   4       1599.18       1647.53        60.93 o                         
   5  18   4       1261.69       1273.16        68.06 o                         
   6  18   4        339.56        359.61        46.13 o                         
  -7  19   4        927.45        983.94       117.35 o                         
  -6  19   4        104.36        279.20        66.77 o                         
  -5  19   4       2489.37       2846.89       116.96 o                         
  -4  19   4       1287.03       1308.33        83.38 o                         
  -3  19   4          0.14         32.81        17.38 o                         
  -2  19   4        424.20        475.48        34.05 o                         
  -1  19   4        192.60        261.20        34.96 o                         
   0  19   4        404.79        457.70        64.96 o                         
   1  19   4       5153.11       5342.61       139.09 o                         
   2  19   4          0.18        -18.60        18.60 o                         
   3  19   4        325.19        381.91        34.86 o                         
   4  19   4       1434.65       1407.39        85.54 o                         
   5  19   4        208.09        208.27        50.58 o                         
  -6  20   4       1058.59       1159.30       106.22 o                         
  -5  20   4       1945.09       2083.11        87.13 o                         
  -4  20   4         46.53         44.59        22.43 o                         
  -3  20   4       1659.68       1813.54        74.23 o                         
  -2  20   4       1126.96       1117.02        79.83 o                         
  -1  20   4         60.48         83.39        20.98 o                         
   0  20   4       2187.53       2095.82       137.58 o                         
   1  20   4        386.39        215.47        39.45 o                         
   2  20   4         72.11         21.12        31.92 o                         
   3  20   4       1428.99       1460.01        96.63 o                         
   4  20   4        769.44        787.36        48.21 o                         
  -4  21   4         98.34         62.52        23.74 o                         
  -3  21   4        661.30        537.50        51.68 o                         
  -2  21   4        302.13        365.45        50.06 o                         
  -1  21   4       2022.92       2329.69       224.07 o                         
   0  21   4        187.21        135.69        28.19 o                         
   1  21   4          4.20         26.30        39.45 o                         
   2  21   4        304.38        278.76        37.78 o                         
  -1 -23   5          8.25         -7.08        43.50 o                         
   0 -23   5         37.73         84.03        31.98 o                         
   1 -23   5        384.64        370.25        74.86 o                         
   2 -23   5        359.03        520.98        78.91 o                         
  -3 -22   5       2653.48       2384.74       285.27 o                         
  -2 -22   5        433.81        588.15        52.22 o                         
  -1 -22   5        811.51        980.15        61.20 o                         
   0 -22   5       2345.16       2487.65       155.28 o                         
   1 -22   5         62.54        134.64        27.18 o                         
   2 -22   5        848.77        880.38        51.09 o                         
   3 -22   5       1171.44       1267.29        91.55 o                         
   4 -22   5          7.96         31.83        24.78 o                         
  -5 -21   5         61.69         64.63        33.97 o                         
  -4 -21   5        291.18        263.02        65.75 o                         
  -3 -21   5        510.51        604.94        73.85 o                         
  -2 -21   5        309.02        666.83        48.68 o                         
  -1 -21   5       2493.93       2406.84       116.84 o                         
   0 -21   5         94.74        157.56        38.95 o                         
   1 -21   5       1833.08       2140.33       106.64 o                         
   2 -21   5       1149.12       1168.52        49.30 o                         
   3 -21   5          0.39         54.00        20.96 o                         
   4 -21   5        591.01        553.47        97.11 o                         
   5 -21   5         95.10        144.66        40.46 o                         
   6 -21   5        106.75        125.51        26.93 o                         
  -6 -20   5         38.78         98.98        35.23 o                         
  -5 -20   5         40.80         -0.53        51.09 o                         
  -4 -20   5        298.64        311.57        59.68 o                         
  -3 -20   5        582.55        832.55        70.81 o                         
  -2 -20   5       2379.56       2621.07       131.51 o                         
  -1 -20   5        711.59        647.43        63.73 o                         
   0 -20   5        216.01        195.13        33.93 o                         
   1 -20   5       1343.83       1329.96        72.79 o                         
   2 -20   5        866.10        864.20        58.59 o                         
   3 -20   5         38.04         31.36        21.09 o                         
   4 -20   5          4.89        -19.43        19.43 o                         
   5 -20   5       2476.57       2461.44       208.39 o                         
   6 -20   5        619.90        649.38        51.41 o                         
   7 -20   5        392.88        278.19        51.59 o                         
  -7 -19   5        198.42        140.99        33.69 o                         
  -6 -19   5         37.58         41.57        27.57 o                         
  -5 -19   5        738.66        857.78        45.21 o                         
  -4 -19   5       2386.36       2590.58        87.95 o                         
  -3 -19   5          9.91         35.41        25.29 o                         
  -2 -19   5       1612.28       1653.98        98.13 o                         
  -1 -19   5        259.60        436.29        35.99 o                         
   0 -19   5         22.16        446.75        81.94 o                         
   1 -19   5       3350.48       3505.10       159.78 o                         
   2 -19   5       2603.26       2938.87       126.65 o                         
   3 -19   5          7.15         40.82        16.63 o                         
   4 -19   5       1764.31       1655.47        66.14 o                         
   5 -19   5         80.70        141.62        40.46 o                         
   6 -19   5       1561.37       1605.12        77.91 o                         
   7 -19   5        973.35       1045.76        69.80 o                         
   8 -19   5       1041.45       1070.05       121.90 o                         
  -8 -18   5        851.77        929.50        57.26 o                         
  -7 -18   5         21.45         79.26        22.63 o                         
  -6 -18   5        162.93        147.58        28.40 o                         
  -5 -18   5       1923.61       2044.80        92.91 o                         
  -4 -18   5        488.44        606.02        77.89 o                         
  -3 -18   5        139.40        207.49        31.09 o                         
  -2 -18   5       2288.99       2388.02       110.39 o                         
  -1 -18   5         98.69        172.98        35.41 o                         
   0 -18   5       5900.61       5873.80       116.31 o                         
   1 -18   5       5518.88       5393.94       195.22 o                         
   2 -18   5        162.10        291.56        25.97 o                         
   3 -18   5       3870.51       3963.22       127.34 o                         
   4 -18   5         38.60         92.48        12.00 o                         
   5 -18   5        300.29        426.77        38.95 o                         
   6 -18   5       1249.91       1263.69        71.10 o                         
   7 -18   5         95.40        105.75        21.80 o                         
   8 -18   5        228.31        238.24        29.77 o                         
   9 -18   5        330.71        251.89        54.63 o                         
  -8 -17   5       1234.49       1330.51        48.38 o                         
  -7 -17   5         15.83        263.20        48.56 o                         
  -6 -17   5       1442.49       1541.62        66.29 o                         
  -5 -17   5       3247.22       3417.22        73.08 o                         
  -4 -17   5        810.01        915.00        38.12 o                         
  -3 -17   5       4863.70       4714.08        86.67 o                         
  -2 -17   5        722.05        692.24        27.79 o                         
  -1 -17   5        431.17        567.07        33.75 o                         
   0 -17   5       7573.12       7109.18       167.95 o                         
   1 -17   5        146.03        177.33        20.10 o                         
   2 -17   5       1038.06       1034.81        34.31 o                         
   3 -17   5         82.09        107.23        22.26 o                         
   4 -17   5         36.75        267.73        22.83 o                         
   5 -17   5        338.89        234.32        26.45 o                         
   6 -17   5        792.62        749.11        39.68 o                         
   7 -17   5       1025.44        959.78        48.71 o                         
   8 -17   5          1.32         22.99        26.92 o                         
   9 -17   5        553.08        373.26        56.65 o                         
  -9 -16   5       1866.30       1901.33        67.84 o                         
  -8 -16   5         54.50        111.74        18.60 o                         
  -7 -16   5         59.14         85.30        15.99 o                         
  -6 -16   5       1677.75       1581.45        46.10 o                         
  -5 -16   5        104.66        374.70        22.88 o                         
  -4 -16   5       8953.98       8588.71       135.79 o                         
  -3 -16   5        829.09        730.36        27.95 o                         
  -2 -16   5        141.73        182.86        22.36 o                         
  -1 -16   5         10.60         -4.73         9.49 o                         
   0 -16   5        183.11         99.27        13.73 o                         
   1 -16   5        133.06        189.28        19.89 o                         
   2 -16   5        365.01        530.18        27.68 o                         
   3 -16   5       3931.21       3968.96        62.76 o                         
   4 -16   5         49.15         52.61         9.06 o                         
   5 -16   5        132.39        108.13        15.81 o                         
   6 -16   5        266.76        191.05        24.36 o                         
   7 -16   5        138.60         93.79        17.55 o                         
   8 -16   5         28.03        -18.00        20.38 o                         
   9 -16   5       1576.89       1670.82        69.80 o                         
  10 -16   5         11.59        -23.54        23.54 o                         
 -10 -15   5       2557.85       2757.20       141.12 o                         
  -9 -15   5       1426.89       1502.84        59.00 o                         
  -8 -15   5        208.48        211.41        26.06 o                         
  -7 -15   5         22.50         60.92        16.24 o                         
  -6 -15   5        851.21        867.67        33.20 o                         
  -5 -15   5       2184.76       2042.71        66.03 o                         
  -4 -15   5        276.28        302.08        21.35 o                         
  -3 -15   5       2165.29       2184.09        53.44 o                         
  -2 -15   5        933.20        883.76        29.42 o                         
  -1 -15   5       4049.39       3822.82        69.61 o                         
   0 -15   5        449.69        418.02        21.84 o                         
   1 -15   5         82.22        280.03        16.74 o                         
   2 -15   5      13280.42      13137.89       282.97 o                         
   3 -15   5        177.05        385.12        18.40 o                         
   4 -15   5        190.45        457.45        23.39 o                         
   5 -15   5        319.89        344.97        26.87 o                         
   6 -15   5        182.21        153.26        17.39 o                         
   7 -15   5        103.47         58.81        14.20 o                         
   8 -15   5       2057.10       2008.14        56.77 o                         
   9 -15   5        109.20         89.74        26.71 o                         
  10 -15   5        306.34        126.45        36.42 o                         
 -10 -14   5        948.72        908.54       125.94 o                         
  -9 -14   5        401.76        361.48        27.97 o                         
  -8 -14   5        996.13       1012.68        40.13 o                         
  -7 -14   5       1779.84       1895.95        47.18 o                         
  -6 -14   5        210.67        237.81        20.27 o                         
  -5 -14   5         68.80        363.28        27.87 o                         
  -4 -14   5       6985.42       7141.70       108.86 o                         
  -3 -14   5          0.00         35.87         8.24 o                         
  -2 -14   5       8235.00       8258.55       118.85 o                         
  -1 -14   5       2198.38       2338.47        49.63 o                         
   0 -14   5        931.91        828.46        26.20 o                         
   1 -14   5       5210.88       5215.20        94.75 o                         
   2 -14   5       1003.57       1122.73        37.42 o                         
   3 -14   5       2235.76       2536.78        50.21 o                         
   4 -14   5      10102.21      10074.97       113.10 o                         
   5 -14   5       1785.44       1755.25        42.95 o                         
   6 -14   5         75.30         69.15        11.92 o                         
   7 -14   5        420.77        456.47        27.28 o                         
   8 -14   5         71.81        174.58        26.93 o                         
   9 -14   5         30.63         54.59        20.41 o                         
  10 -14   5        288.13        311.57        49.57 o                         
  11 -14   5         41.80         35.41        35.41 o                         
 -11 -13   5        578.96        637.93        78.40 o                         
 -10 -13   5        772.57        667.84        55.39 o                         
  -9 -13   5         31.36         19.14        15.35 o                         
  -8 -13   5        908.51        879.22        28.68 o                         
  -7 -13   5        487.67        601.89        23.34 o                         
  -6 -13   5        322.40        902.27        32.25 o                         
  -5 -13   5      12012.12      12146.17       168.01 o                         
  -4 -13   5        238.63        284.94        16.69 o                         
  -3 -13   5       5006.79       5267.75        86.44 o                         
  -2 -13   5       5248.10       5265.10        83.43 o                         
  -1 -13   5         91.54        119.51        14.09 o                         
   0 -13   5         39.37        168.24        18.69 o                         
   1 -13   5         63.74         98.85        14.24 o                         
   2 -13   5       5456.84       5414.97        72.82 o                         
   3 -13   5       1707.03       1707.27        37.48 o                         
   4 -13   5        970.58        980.18        21.99 o                         
   5 -13   5        784.05        721.68        29.40 o                         
   6 -13   5         55.31         12.24         9.66 o                         
   7 -13   5       1500.81       1410.65        42.93 o                         
   8 -13   5        168.84        296.19        30.47 o                         
   9 -13   5       1471.59       1440.03        45.41 o                         
  10 -13   5          3.49        -13.65        15.03 o                         
  11 -13   5        571.94        405.65        64.74 o                         
 -11 -12   5       1866.80       1774.55        95.09 o                         
 -10 -12   5         46.35        103.18        49.57 o                         
  -9 -12   5        459.57        440.24        21.28 o                         
  -8 -12   5         85.18        156.33        17.83 o                         
  -7 -12   5       2120.48       2178.32        45.10 o                         
  -6 -12   5       4354.48       4245.87        67.86 o                         
  -5 -12   5       1811.22       1913.31        39.92 o                         
  -4 -12   5        347.51        513.56        36.80 o                         
  -3 -12   5       1712.88       1727.70        39.50 o                         
  -2 -12   5          0.53         20.74         7.32 o                         
  -1 -12   5        100.41        295.51        19.13 o                         
   0 -12   5         92.40        161.21        13.98 o                         
   1 -12   5       9917.52      10060.46       131.76 o                         
   2 -12   5        360.95        350.38        13.89 o                         
   3 -12   5          2.59         11.46         9.48 o                         
   4 -12   5       4632.86       4564.77        55.91 o                         
   5 -12   5       2299.23       2126.95        51.26 o                         
   6 -12   5        358.74        420.49        21.91 o                         
   7 -12   5        354.66        458.36        23.31 o                         
   8 -12   5        282.71        310.78        22.26 o                         
   9 -12   5         28.91         -5.52        14.95 o                         
  10 -12   5       1082.23       1051.09        63.19 o                         
  11 -12   5         98.73        107.99        25.01 o                         
 -11 -11   5        106.23         39.67        26.53 o                         
 -10 -11   5         59.80         67.84        20.71 o                         
  -9 -11   5        373.70        351.73        18.13 o                         
  -8 -11   5       1146.81       1294.13        31.65 o                         
  -7 -11   5        857.61        955.29        27.30 o                         
  -6 -11   5        231.14        505.88        20.68 o                         
  -5 -11   5       8000.58       7831.74       113.92 o                         
  -4 -11   5       1186.19       1113.46        35.12 o                         
  -3 -11   5       2235.55       2084.15        43.23 o                         
  -2 -11   5       2108.54       2063.76        42.04 o                         
  -1 -11   5       2074.10       2270.28        43.59 o                         
   0 -11   5      21518.39      20325.34       234.94 o                         
   1 -11   5       4086.92       4283.43        65.46 o                         
   2 -11   5        243.18        307.68        13.14 o                         
   3 -11   5         64.15         29.58         7.62 o                         
   4 -11   5        734.30        614.38        15.36 o                         
   5 -11   5        271.04        412.81        34.12 o                         
   6 -11   5      11140.13      11030.22       211.66 o                         
   7 -11   5         96.09        253.04        16.96 o                         
   8 -11   5        145.52        157.19        18.98 o                         
   9 -11   5        891.20        947.87        38.40 o                         
  10 -11   5         27.34         35.29        12.42 o                         
  11 -11   5       1458.05       1594.30       142.13 o                         
  12 -11   5        951.88        778.94        81.94 o                         
 -12 -10   5        278.89        299.48        46.43 o                         
 -11 -10   5         29.94         -9.92        23.27 o                         
 -10 -10   5        129.53        141.13        19.64 o                         
  -9 -10   5        943.54        941.53        39.90 o                         
  -8 -10   5        166.32        321.61        17.80 o                         
  -7 -10   5        360.83        612.59        19.96 o                         
  -6 -10   5       7890.58       8105.13       102.25 o                         
  -5 -10   5       1214.07       1156.80        27.79 o                         
  -4 -10   5       5453.50       5099.35        77.74 o                         
  -3 -10   5       4619.41       4377.97        68.52 o                         
  -2 -10   5        584.61        912.09        55.13 o                         
  -1 -10   5      11272.77      11458.44       142.00 o                         
   0 -10   5       8807.58       8329.70       108.36 o                         
   1 -10   5        483.35        857.53        29.35 o                         
   2 -10   5       3799.13       3589.71        50.10 o                         
   3 -10   5        158.48        176.86         8.44 o                         
   4 -10   5         55.89        164.12         8.49 o                         
   5 -10   5       2703.47       2710.62        55.91 o                         
   6 -10   5       1589.59       1536.61        39.59 o                         
   7 -10   5          1.26         23.25         7.72 o                         
   8 -10   5       2126.01       2183.98        45.53 o                         
   9 -10   5        154.77        163.02        19.27 o                         
  10 -10   5       1009.53       1015.81        47.72 o                         
  11 -10   5       2900.43       2858.47        76.46 o                         
  12 -10   5         55.54         67.78        36.42 o                         
 -12  -9   5        891.89        877.74        61.98 o                         
 -11  -9   5       1259.30       1151.50        50.24 o                         
 -10  -9   5       4390.11       4356.20        98.76 o                         
  -9  -9   5       4433.77       4219.18        91.02 o                         
  -8  -9   5       1729.82       1836.90        40.45 o                         
  -7  -9   5       6455.61       6402.97        84.08 o                         
  -6  -9   5       1174.38       1101.53        26.61 o                         
  -5  -9   5       2675.21       3091.45        78.12 o                         
  -4  -9   5       5309.55       5403.90        78.75 o                         
  -3  -9   5        348.24        289.67        13.12 o                         
  -2  -9   5       4255.58       4507.02        67.27 o                         
  -1  -9   5       9064.44       8258.29       106.34 o                         
   0  -9   5        770.69        991.04        24.46 o                         
   1  -9   5       3206.49       2803.30        41.42 o                         
   2  -9   5        620.59        534.63        17.25 o                         
   3  -9   5        636.93        630.89        14.55 o                         
   4  -9   5       1522.28       1443.01        27.56 o                         
   5  -9   5       1377.68       1318.60        34.07 o                         
   6  -9   5        118.87         82.46        11.20 o                         
   7  -9   5       1862.21       1797.12        35.09 o                         
   8  -9   5         15.94         12.05         7.39 o                         
   9  -9   5          0.01         -2.19         9.29 o                         
  10  -9   5       3194.29       3188.96        54.31 o                         
  11  -9   5        199.69        173.63        33.60 o                         
  12  -9   5        371.14        409.70        60.70 o                         
 -12  -8   5         50.83         49.97        20.96 o                         
 -11  -8   5       3783.54       3643.05       107.26 o                         
 -10  -8   5       2354.50       2348.91        64.07 o                         
  -9  -8   5          2.75         59.36        18.70 o                         
  -8  -8   5       3292.48       3623.01        61.22 o                         
  -7  -8   5        139.27        187.46        12.58 o                         
  -6  -8   5         50.42        244.64        20.52 o                         
  -5  -8   5      10709.09      10880.33       123.07 o                         
  -4  -8   5       4885.46       5158.90        74.20 o                         
  -3  -8   5        466.75        473.88        16.53 o                         
  -2  -8   5        480.81        515.81        16.64 o                         
  -1  -8   5       3684.68       3175.63        50.19 o                         
   0  -8   5        510.75        515.24        16.44 o                         
   1  -8   5        214.18        117.43        10.95 o                         
   2  -8   5        412.34        333.80        11.83 o                         
   3  -8   5         16.35         19.24         3.53 o                         
   4  -8   5        530.67        500.73        18.58 o                         
   5  -8   5       3587.18       3292.79        53.31 o                         
   6  -8   5       6702.98       6463.65       134.77 o                         
   7  -8   5         58.77         41.05         6.46 o                         
   8  -8   5        965.80        927.14        24.13 o                         
   9  -8   5         16.00         14.04         7.04 o                         
  10  -8   5        144.48        172.21        15.65 o                         
  11  -8   5          4.12         20.42        18.95 o                         
  12  -8   5       2477.77       2381.64       101.76 o                         
 -12  -7   5          0.45        -16.82        18.13 o                         
 -11  -7   5        594.00        489.65        35.52 o                         
 -10  -7   5       1311.65       1284.98        44.00 o                         
  -9  -7   5        267.41        357.47        24.23 o                         
  -8  -7   5        567.40        723.25        29.48 o                         
  -7  -7   5       2828.75       2929.19        44.85 o                         
  -6  -7   5        849.75        785.13        19.94 o                         
  -5  -7   5       3473.89       3435.04        49.42 o                         
  -4  -7   5       2479.51       2134.72        38.55 o                         
  -3  -7   5        301.55        303.23        12.19 o                         
  -2  -7   5      10434.02      10510.41       126.58 o                         
  -1  -7   5       7064.26       7089.30        90.41 o                         
   0  -7   5          3.30          2.10         3.88 o                         
   1  -7   5      14454.28      13827.17       141.59 o                         
   2  -7   5       1840.00       1695.01        26.86 o                         
   3  -7   5       1897.72       1916.07        26.24 o                         
   4  -7   5       1578.76       1259.65        27.01 o                         
   5  -7   5       1105.09       1090.01        25.41 o                         
   6  -7   5       3519.92       3243.32        48.22 o                         
   7  -7   5       8273.89       8113.53        98.15 o                         
   8  -7   5        128.53        120.91        11.53 o                         
   9  -7   5        401.98        419.52        16.57 o                         
  10  -7   5       2123.51       2062.28        39.27 o                         
  11  -7   5        196.82        263.24        22.44 o                         
  12  -7   5       2580.44       2710.09       128.47 o                         
  13  -7   5        268.05        215.18        38.18 o                         
 -13  -6   5        536.52        658.34        74.35 o                         
 -12  -6   5        107.08         63.57        17.92 o                         
 -11  -6   5       1062.92       1007.92        40.43 o                         
 -10  -6   5        265.49        334.51        37.36 o                         
  -9  -6   5         74.01        235.76        23.56 o                         
  -8  -6   5       5640.99       5668.97       102.49 o                         
  -7  -6   5       4446.19       4052.53        77.29 o                         
  -6  -6   5       3932.34       4022.51        53.58 o                         
  -5  -6   5        286.46        289.48        11.40 o                         
  -4  -6   5      10081.38      10661.55       115.63 o                         
  -3  -6   5       9836.07      11163.29       132.14 o                         
  -2  -6   5      21197.75      20308.51       225.21 o                         
  -1  -6   5       2147.92       1966.39        33.63 o                         
   0  -6   5      19028.37      18750.18       207.78 o                         
   1  -6   5         10.23          4.44         2.97 o                         
   2  -6   5        352.85        313.60        10.68 o                         
   3  -6   5      18992.21      18518.83       167.65 o                         
   4  -6   5       4924.61       4955.85        71.69 o                         
   5  -6   5       1158.53       1029.17        23.37 o                         
   6  -6   5       1883.88       1765.38        33.72 o                         
   7  -6   5        463.79        437.03        14.77 o                         
   8  -6   5       4195.69       4166.47        59.43 o                         
   9  -6   5       1652.73       1638.35        32.73 o                         
  10  -6   5        468.37        471.41        23.47 o                         
  11  -6   5       1315.28       1334.72        41.76 o                         
  12  -6   5       2515.37       2588.59       126.45 o                         
  13  -6   5        241.65        193.78        48.56 o                         
 -13  -5   5        869.52        905.51       122.40 o                         
 -12  -5   5        202.79        191.30        29.94 o                         
 -11  -5   5       1515.45       1523.29        50.83 o                         
 -10  -5   5        328.85        357.92        23.04 o                         
  -9  -5   5       3657.68       3769.97        79.10 o                         
  -8  -5   5       3846.10       3912.33        70.07 o                         
  -7  -5   5       6095.69       6929.19       111.84 o                         
  -6  -5   5       7250.69       7317.88        82.57 o                         
  -5  -5   5       1092.38       1188.55        22.43 o                         
  -4  -5   5        939.63       1079.18        21.06 o                         
  -3  -5   5      34118.71      35869.81       407.70 o                         
  -2  -5   5         39.56         -1.25         3.59 o                         
  -1  -5   5      21072.93      20920.78       357.00 o                         
   0  -5   5       8430.73       8024.59        85.14 o                         
   1  -5   5      18209.38      17744.55       164.52 o                         
   2  -5   5      16454.15      16551.60       151.38 o                         
   3  -5   5      16626.22      16797.49       153.59 o                         
   4  -5   5         85.98        113.68         9.24 o                         
   5  -5   5       6532.36       6409.91        76.39 o                         
   6  -5   5         58.11         53.40         6.03 o                         
   7  -5   5         49.20         40.91         6.53 o                         
   8  -5   5       6310.60       6203.84        83.69 o                         
   9  -5   5         27.42         33.77         7.42 o                         
  10  -5   5        145.68        150.29        14.18 o                         
  11  -5   5       2124.86       2160.01        45.10 o                         
  12  -5   5         91.78         36.92        36.92 o                         
  13  -5   5       1300.95       1188.23        70.06 o                         
 -13  -4   5        664.62        600.82        70.81 o                         
 -12  -4   5       2207.39       2280.86        53.54 o                         
 -11  -4   5        297.96        240.40        22.92 o                         
 -10  -4   5         39.09         41.53        14.55 o                         
  -9  -4   5        437.03        463.26        20.65 o                         
  -8  -4   5        619.35        989.38        27.63 o                         
  -7  -4   5      19624.29      19513.84       227.53 o                         
  -6  -4   5         24.32         84.33         9.34 o                         
  -5  -4   5          0.09        177.73         7.21 o                         
  -4  -4   5       5738.81       5472.65        63.05 o                         
  -3  -4   5       2810.40       3074.70        43.73 o                         
  -2  -4   5       3337.69       3216.14        44.89 o                         
  -1  -4   5       3241.54       3239.20        44.88 o                         
   0  -4   5      18325.69      17642.47       179.32 o                         
   1  -4   5      11961.25      11186.58       114.17 o                         
   2  -4   5       1224.61        918.02        14.89 o                         
   3  -4   5       1129.02        916.53        14.48 o                         
   4  -4   5          4.81          5.79         3.51 o                         
   5  -4   5        321.12        299.04        11.26 o                         
   6  -4   5        239.21        233.17        18.11 o                         
   7  -4   5       5570.07       5548.00        77.95 o                         
   8  -4   5        291.84        311.84        17.81 o                         
   9  -4   5        853.63        865.16        44.10 o                         
  10  -4   5        791.80        755.10        31.11 o                         
  11  -4   5       3356.16       3594.18        66.58 o                         
  12  -4   5         78.74         75.95        13.70 o                         
  13  -4   5         42.41          3.99        22.26 o                         
 -13  -3   5       1557.08       1428.93       125.94 o                         
 -12  -3   5        125.07        111.80        15.48 o                         
 -11  -3   5        580.30        583.93        30.17 o                         
 -10  -3   5        112.58        195.75        15.43 o                         
  -9  -3   5       3912.07       3943.27        66.06 o                         
  -8  -3   5       4427.26       4506.92        70.38 o                         
  -7  -3   5       2746.04       2762.22        47.79 o                         
  -6  -3   5       7475.85       7514.03        97.88 o                         
  -5  -3   5        280.46        314.41        12.78 o                         
  -4  -3   5       4690.66       4895.65        51.22 o                         
  -3  -3   5       7512.13       8650.61       103.37 o                         
  -2  -3   5      10055.75       9768.79       144.84 o                         
  -1  -3   5      21692.52      21165.97       214.87 o                         
   0  -3   5       3231.35       2966.79        35.91 o                         
   1  -3   5      27053.80      27281.37       375.93 o                         
   2  -3   5       6619.37       6347.11        75.94 o                         
   3  -3   5        954.87        967.39        15.54 o                         
   4  -3   5        877.24        983.98        21.08 o                         
   5  -3   5       9186.81       9186.20       112.83 o                         
   6  -3   5          2.58          0.33         3.56 o                         
   7  -3   5         53.75         51.50         6.62 o                         
   8  -3   5       6502.75       6310.70       100.84 o                         
   9  -3   5       3618.60       3862.79        86.00 o                         
  10  -3   5       2293.53       2334.97        46.82 o                         
  11  -3   5        904.25        783.36        29.63 o                         
  12  -3   5        725.90        653.20        35.69 o                         
  13  -3   5        966.91        809.84        87.50 o                         
 -13  -2   5         16.64          2.93        19.93 o                         
 -12  -2   5       1165.24       1094.39        38.28 o                         
 -11  -2   5        105.80        118.67        14.12 o                         
 -10  -2   5       5893.54       5991.42       108.49 o                         
  -9  -2   5        119.72        182.21        15.39 o                         
  -8  -2   5        583.58        719.52        19.84 o                         
  -7  -2   5      10788.82      11097.52       124.31 o                         
  -6  -2   5        197.32        211.34         9.95 o                         
  -5  -2   5       7084.26       7972.26        94.71 o                         
  -4  -2   5       3834.90       3476.08        48.94 o                         
  -3  -2   5        353.00        466.26         9.75 o                         
  -2  -2   5         33.19         28.93         3.09 o                         
  -1  -2   5       1685.81       1470.79        23.51 o                         
   0  -2   5       5513.19       5096.67        87.90 o                         
   1  -2   5         11.05         -1.51         5.12 o                         
   2  -2   5      32207.35      33802.02       482.51 o                         
   3  -2   5        458.58        427.53         9.09 o                         
   4  -2   5      13050.38      12927.96       152.01 o                         
   5  -2   5       3597.28       3748.33        54.87 o                         
   6  -2   5        669.75        614.93        17.77 o                         
   7  -2   5      12362.59      12729.23       183.45 o                         
   8  -2   5         11.23         16.89         6.13 o                         
   9  -2   5        414.30        474.43        21.45 o                         
  10  -2   5       2497.94       2331.01        47.38 o                         
  11  -2   5         90.19         57.99        15.87 o                         
  12  -2   5       2224.21       2331.04        56.92 o                         
  13  -2   5          4.47         -7.11        21.29 o                         
 -13  -1   5       1018.54        877.52        59.57 o                         
 -12  -1   5         17.60          4.41        10.41 o                         
 -11  -1   5       3140.63       3234.70        52.28 o                         
 -10  -1   5        229.51        279.36        14.87 o                         
  -9  -1   5        543.29        640.65        19.35 o                         
  -8  -1   5       3066.76       3133.30        47.50 o                         
  -7  -1   5       3445.92       3491.30        49.33 o                         
  -6  -1   5       7418.09       7721.17        88.42 o                         
  -5  -1   5      32298.72      34375.41       384.09 o                         
  -4  -1   5       2658.85       2859.45        37.46 o                         
  -3  -1   5      18030.25      20181.17       225.22 o                         
  -2  -1   5       2535.58       2214.56        24.76 o                         
  -1  -1   5      12288.63      11899.50       165.19 o                         
   0  -1   5      12721.11      12902.30       141.44 o                         
   1  -1   5      93004.20      97619.89       939.90 o                         
   2  -1   5      21104.28      23258.36       215.12 o                         
   3  -1   5      10908.45      11078.77       103.64 o                         
   4  -1   5       3220.16       3477.84        38.25 o                         
   5  -1   5       1817.79       1920.42        34.33 o                         
   6  -1   5      14551.70      14738.82       174.71 o                         
   7  -1   5       1245.27       1180.47        28.17 o                         
   8  -1   5        790.85        779.79        27.60 o                         
   9  -1   5       5201.87       5281.58        81.75 o                         
  10  -1   5          4.67         -6.38        10.35 o                         
  11  -1   5       2011.14       2106.52        67.92 o                         
  12  -1   5         13.64         14.97        12.65 o                         
  13  -1   5       2054.63       1951.39       122.40 o                         
 -13   0   5         67.11         37.22        25.52 o                         
 -12   0   5       1210.57       1187.41        56.27 o                         
 -11   0   5        792.51        828.85        23.71 o                         
 -10   0   5         64.48        190.62        15.35 o                         
  -9   0   5       4000.68       4104.65        58.49 o                         
  -8   0   5       1000.63        998.35        22.34 o                         
  -7   0   5        280.48        257.24        12.52 o                         
  -6   0   5       4322.02       4718.22        58.13 o                         
  -5   0   5        310.90        424.95        12.27 o                         
  -4   0   5       4704.63       5551.62        56.05 o                         
  -3   0   5       3722.07       3825.87        44.00 o                         
  -2   0   5       1364.20       1170.90        16.43 o                         
  -1   0   5          3.74         -2.97         2.97 o                         
   1   0   5        671.44        768.03        12.20 o                         
   2   0   5          4.09         56.73         4.42 o                         
   3   0   5         58.66         49.74         4.40 o                         
   4   0   5        357.09        303.66         8.07 o                         
   5   0   5        213.68        165.23         8.98 o                         
   6   0   5         36.92         43.48         6.05 o                         
   7   0   5       7655.57       7992.19        98.25 o                         
   8   0   5        415.53        437.25        24.14 o                         
   9   0   5       4121.90       4086.61        69.21 o                         
  10   0   5       1745.92       1714.27        45.53 o                         
  11   0   5         56.99         66.48        14.24 o                         
  12   0   5       3414.62       3424.66        75.16 o                         
  13   0   5        321.93        278.19        50.58 o                         
 -13   1   5        318.18        316.62        46.53 o                         
 -12   1   5       1000.25       1130.26        55.62 o                         
 -11   1   5       3212.93       3295.97        78.03 o                         
 -10   1   5       3609.26       3525.72        78.58 o                         
  -9   1   5       1115.88       1154.51        39.25 o                         
  -8   1   5        444.41        371.26        27.32 o                         
  -7   1   5          2.83         -0.65         5.91 o                         
  -6   1   5       2804.58       2841.76        48.59 o                         
  -5   1   5       1020.24       1003.85        25.97 o                         
  -4   1   5       7402.66       8080.71        96.87 o                         
  -3   1   5      15440.55      17193.05       277.46 o                         
  -2   1   5        753.98        612.21        10.21 o                         
  -1   1   5        263.29        212.85         6.32 o                         
   0   1   5       5295.15       5314.25        51.04 o                         
   1   1   5       7100.37       7046.44        67.73 o                         
   2   1   5       1988.92       2378.89        26.89 o                         
   3   1   5      18793.71      18905.26       161.48 o                         
   4   1   5        183.31        128.99         6.13 o                         
   5   1   5        824.05        895.69        15.67 o                         
   6   1   5       9754.36       9801.89       117.09 o                         
   7   1   5        925.83       1034.52        25.22 o                         
   8   1   5       6037.85       6069.95        82.99 o                         
   9   1   5        212.76        241.59        18.69 o                         
  10   1   5         28.23         -0.09        11.42 o                         
  11   1   5       2143.94       2199.97        55.82 o                         
  12   1   5        468.54        430.46        30.25 o                         
  13   1   5         68.60         58.67        24.28 o                         
 -13   2   5         38.13         67.78        39.45 o                         
 -12   2   5       2523.87       2488.08        82.98 o                         
 -11   2   5         23.69         23.71        24.22 o                         
 -10   2   5         10.08         75.17        19.99 o                         
  -9   2   5       3781.22       3646.22        76.95 o                         
  -8   2   5       4247.56       3946.53        92.61 o                         
  -7   2   5       1609.14       1632.67        41.07 o                         
  -6   2   5       2147.43       2109.85        44.94 o                         
  -5   2   5       1028.79        945.32        34.96 o                         
  -4   2   5      17089.51      17655.74       306.67 o                         
  -3   2   5      16271.49      16868.54       167.61 o                         
  -2   2   5        715.54        812.46        13.82 o                         
  -1   2   5       1634.13       1647.28        25.52 o                         
   0   2   5         54.71         72.90         5.01 o                         
   1   2   5      14986.04      14804.46       135.12 o                         
   2   2   5      35287.71      35584.54       333.07 o                         
   3   2   5        962.00        883.01        15.29 o                         
   4   2   5        665.71        650.87        14.48 o                         
   5   2   5      10009.22      10132.30        93.93 o                         
   6   2   5        201.15        202.64         8.82 o                         
   7   2   5       7233.90       7180.64        92.36 o                         
   8   2   5       9226.53       9352.86       116.25 o                         
   9   2   5        486.92        454.85        24.00 o                         
  10   2   5       2282.20       2275.92        46.67 o                         
  11   2   5       1582.53       1550.47        46.73 o                         
  12   2   5         21.33          1.99        15.19 o                         
  13   2   5       2223.13       2118.44        89.77 o                         
 -13   3   5       5686.87       5298.79       236.72 o                         
 -12   3   5       2475.02       2483.49       140.61 o                         
 -11   3   5        252.76        355.08        41.09 o                         
 -10   3   5       4005.29       3938.94        85.38 o                         
  -9   3   5          0.97         -9.84         9.84 o                         
  -8   3   5       5743.84       5775.26       108.74 o                         
  -7   3   5       2399.33       2484.06        72.20 o                         
  -6   3   5       2562.38       2507.35        67.94 o                         
  -5   3   5       3645.22       3750.39       129.99 o                         
  -4   3   5       1290.17       1025.11        19.55 o                         
  -3   3   5         23.52         17.80         4.45 o                         
  -2   3   5       5522.89       5506.19        97.12 o                         
  -1   3   5      13307.81      12854.67       143.86 o                         
   0   3   5        570.50        595.13        13.17 o                         
   1   3   5      55106.66      55206.61       554.50 o                         
   2   3   5       6208.01       7046.15        78.69 o                         
   3   3   5        484.41        494.81        12.60 o                         
   4   3   5      18795.90      19371.90       167.16 o                         
   5   3   5        547.08        505.59        12.63 o                         
   6   3   5        412.87        495.72        13.57 o                         
   7   3   5       7445.70       7668.21        98.11 o                         
   8   3   5          5.94         24.33         6.64 o                         
   9   3   5       3969.46       3935.95        65.01 o                         
  10   3   5       1238.23       1142.45        31.75 o                         
  11   3   5        271.15        288.06        24.17 o                         
  12   3   5        210.56        172.93        25.42 o                         
 -13   4   5       1286.78       1515.39       108.24 o                         
 -12   4   5        387.78        396.21        55.14 o                         
 -11   4   5       1875.90       1725.46        75.46 o                         
 -10   4   5         19.19        -17.73        17.73 o                         
  -9   4   5        444.58        407.06        32.33 o                         
  -8   4   5       1621.58       1761.21        93.07 o                         
  -7   4   5       1305.89       1251.36        47.37 o                         
  -6   4   5        100.80        231.53        16.99 o                         
  -5   4   5       3752.28       3905.74        53.43 o                         
  -4   4   5          7.35          5.53         3.19 o                         
  -3   4   5       5831.92       5796.30        82.20 o                         
  -2   4   5       2517.59       2275.80        32.97 o                         
  -1   4   5        728.99        646.30        15.40 o                         
   0   4   5      11870.59      12337.44       140.49 o                         
   1   4   5      17134.33      17038.95       171.49 o                         
   2   4   5        101.62        187.25         8.89 o                         
   3   4   5       5212.65       4474.58        52.32 o                         
   4   4   5       1553.97       1506.88        25.48 o                         
   5   4   5       4230.27       4442.87        54.31 o                         
   6   4   5        242.33        229.50        10.78 o                         
   7   4   5       9794.21       9779.98        95.82 o                         
   8   4   5        194.94        229.96        14.09 o                         
   9   4   5          1.37         19.02         8.23 o                         
  10   4   5       2613.80       2372.18        55.64 o                         
  11   4   5         74.25         46.73        18.84 o                         
  12   4   5         24.19         15.39        20.38 o                         
 -13   5   5        229.04        149.72        38.44 o                         
 -12   5   5        302.72        255.94        58.67 o                         
 -11   5   5          6.16        -18.30        22.21 o                         
 -10   5   5        265.05        256.97        33.62 o                         
  -9   5   5       2718.82       2718.18        86.73 o                         
  -8   5   5       2119.06       2054.57       102.17 o
[truncated: 1,299,970 more chars]
